# Supplementary material for: Mitochondrial Zea mays Brittle1-1 Is a Major Determinant of the Metabolic Fate of Incoming Sucrose and Mitochondrial Function in Developing Maize Endosperms
Source: Front Plant Sci. 2019 Mar 12;10:242. doi: 10.3389/fpls.2019.00242 (PMC6423154; doi:10.3389/fpls.2019.00242)
Supplement: Supplementary file 1 [file Table_1.XLSX]

## Sheet: Hoja1
Supplemental Table 1: list of proteins whose expression is differentially regulated in developing Zmbt1-1 and WT endosperms (Zmbt1-1 vs. WT). Proteins are classified according to their functions.
Function	log2_fold_change	qvalue (FDR)	inferred_proteins	description
Major CHO metabolism
	1.398	0	B6UD65	Beta-fructofuranosidase, insoluble isoenzyme 2 (CWI-2) OS=Zea mays PE=2 SV=1
	0.361	0.001	Q6XZ78	Fructokinase-2 OS=Zea mays GN=FRK2 PE=1 SV=1
	-0.577	0.033	A0A096RP08	Starch synthase IIb-2 precursor OS=Zea mays GN=Zm.62296 PE=3 SV=1
	-0.85	0.031	C4J164	Starch synthase, chloroplastic/amyloplastic OS=Zea mays PE=2 SV=1
	-3.943	0	K7VDR8	Sucrose synthase OS=Zea mays GN=SH-1 PE=3 SV=1
Minor CHO metabolism
	0.58	0.001	C0PIH6	Aldose 1-epimerase OS=Zea mays GN=LOC100383712 PE=2 SV=1
	0.554	0.007	A1JUJ0	Myo-inositol phosphate synthase OS=Zea mays GN=mips2 PE=2 SV=1
	0.284	0.005	A0A096SZS3;B6TEC1	Sorbitol dehydrogenase OS=Zea mays GN=Zm.67861 PE=3 SV=1
Glycolysis
	1.066	0.001	K7UBU3;P08735	Glyceraldehyde-3-phosphate dehydrogenase OS=Zea mays GN=LOC542367 PE=3 SV=1
	0.562	0.001	B4FAK9;B6TDF8	Glyceraldehyde-3-phosphate dehydrogenase OS=Zea mays GN=LOC100191900 PE=2 SV=1
	0.514	0.03	B6SPZ2	Glyceraldehyde-3-phosphate dehydrogenase OS=Zea mays PE=2 SV=1
	0.459	0.001	B4FQM2	Pyrophosphate--fructose 6-phosphate 1-phosphotransferase subunit beta OS=Zea mays GN=PFP-BETA PE=2 SV=1
	0.395	0.002	Q09054	Glyceraldehyde-3-phosphate dehydrogenase 2, cytosolic OS=Zea mays GN=GAPC2 PE=2 SV=1
	0.351	0.039	A0A096TIB6	Phosphoglycerate kinase OS=Zea mays GN=umc1110 PE=3 SV=1
	0.335	0	B4FAD9	UDP-glucose pyrophosphorylase 2 OS=Zea mays GN=LOC100191463 PE=2 SV=1
Fermentation
	0.802	0.006	B6TXL9;Q8S4W9	Pyruvate decarboxylase isozyme 1 OS=Zea mays PE=2 SV=1
	0.683	0.047	B6SUD1	Alcohol dehydrogenase 2 OS=Zea mays GN=adh2 PE=2 SV=1
	0.383	0.023	Q43274	Aldehyde dehydrogenase OS=Zea mays GN=rf2 PE=2 SV=1
	0.35	0.045	B6T715	Aldehyde dehydrogenase OS=Zea mays PE=2 SV=1
	0.336	0.002	P00333	Alcohol dehydrogenase 1 OS=Zea mays GN=ADH1 PE=2 SV=1
OPP
	0.503	0	Q7SIC9	Transketolase, chloroplastic OS=Zea mays PE=1 SV=1
	0.412	0.001	B6TS84	Transaldolase 2 OS=Zea mays PE=2 SV=1
	0.315	0.047	C0PFX0	Glucose-6-phosphate 1-dehydrogenase OS=Zea mays GN=gpm742 PE=2 SV=1
TCA/org transformation
	0.931	0.004	K7U1I2	Succinate dehydrogenase [ubiquinone] iron-sulfur subunit, mitochondrial OS=Zea mays GN=LOC100502233 PE=3 SV=1
	0.551	0.03	B4FG53	Malate dehydrogenase OS=Zea mays GN=pco143139c PE=2 SV=1
	0.511	0.002	B6T565;B6TQ36	Pyruvate dehydrogenase E1 component subunit beta OS=Zea mays GN=pco116203 PE=2 SV=1
	0.469	0.038	K7VCQ4	Malic enzyme OS=Zea mays GN=ZEAMMB73_141959 PE=3 SV=1
	0.419	0.002	B6TUA2;Q9SWR9	Acetyltransferase component of pyruvate dehydrogenase complex OS=Zea mays PE=2 SV=1
	0.419	0.001	A0A096R737	Succinate dehydrogenase [ubiquinone] flavoprotein subunit, mitochondrial OS=Zea mays GN=LOC100280324 PE=3 SV=1
	0.404	0.045	B6SRL2	Aconitate hydratase OS=Zea mays GN=aco2 PE=2 SV=1
	0.39	0.018	B4FG11	3-isopropylmalate dehydratase large subunit OS=Zea mays GN=PCO109372 PE=2 SV=1
	0.254	0.016	C0PHD8	Aldehyde dehydrogenase family 7 OS=Zea mays GN=Zm.1351 PE=1 SV=1
	0.247	0.039	B4FRH5;B6TS21	Succinyl-CoA ligase subunit beta OS=Zea mays GN=LOC100284826 PE=2 SV=1
	-0.459	0.003	B4FVH1	Malate dehydrogenase OS=Zea mays PE=2 SV=1
Cell wall
	1.506	0.001	B8A2X5	Pectinesterase OS=Zea mays GN=LOC100280285 PE=2 SV=1
	0.745	0	A0A096PRT0	Fasciclin-like arabinogalactan protein 10 precursor OS=Zea mays GN=Zm.1194 PE=4 SV=1
	0.528	0	A0A096T909;B6U5L3	UDP-glucose 6-dehydrogenase OS=Zea mays GN=TIDP3299 PE=3 SV=1
	0.513	0.011	K7VT58	Fasciclin-like arabinogalactan protein 7 OS=Zea mays GN=pco137326 PE=4 SV=1
	0.425	0.001	P80607	Alpha-1,4-glucan-protein synthase [UDP-forming] OS=Zea mays GN=UPTG PE=1 SV=2
	0.271	0.037	B6SL10	Fasciclin-like arabinogalactan protein 8 OS=Zea mays PE=2 SV=1
Lipid metabolism
	2.012	0.001	B6SI42;P21641	Oleosin OS=Zea mays GN=LOC100280594 PE=2 SV=1
	1.519	0	P21641	Oleosin Zm-II OS=Zea mays GN=OLE18 PE=1 SV=1
	1.287	0	B6SIZ2;P21641	Oleosin OS=Zea mays GN=LOC100280642 PE=2 SV=1
	1.056	0.001	B6SGF4	Nonspecific lipid-transfer protein OS=Zea mays GN=Zm.142752 PE=2 SV=1
	0.873	0.028	B6UHW9	Oleosin Zm-II OS=Zea mays PE=2 SV=1
	0.804	0	B4FFZ9	Oil body-associated protein 1A OS=Zea mays GN=OBAP1A PE=2 SV=1
	0.781	0.019	B6SWC4	AMP-binding protein OS=Zea mays PE=2 SV=1
	0.661	0.008	C0PBZ6	Non-specific lipid-transfer protein OS=Zea mays PE=2 SV=1
	0.62	0	B6TFF6;B6TYG2	Enoyl-[acyl-carrier-protein] reductase [NADH] OS=Zea mays PE=2 SV=1
	0.616	0	B4FJ41	Oleosin OS=Zea mays GN=Zm.2098 PE=2 SV=1
	0.528	0.048	B6SI66	Acyl carrier protein OS=Zea mays GN=ZEAMMB73_752617 PE=2 SV=1
	0.473	0.001	B4FTC8	3-oxoacyl-reductase OS=Zea mays GN=fab1 PE=2 SV=1
	0.447	0.036	B6UI69	Acyl-desaturase OS=Zea mays GN=cl27608_1 PE=2 SV=1
	0.445	0.004	A0A096PYB4;C0PGU8	Glycerophosphodiester phosphodiesterase GDPDL3 OS=Zea mays GN=Zm.130885 PE=4 SV=1
	0.414	0.038	K7TS88	Acetyl-CoA carboxylase 2 OS=Zea mays GN=Zm.85051 PE=4 SV=1
	-0.996	0.002	B4F8H5	Alpha/beta-Hydrolases superfamily protein OS=Zea mays GN=cl55515_1a PE=2 SV=1
N-metabolism
	1.044	0	B8A3M0	Glutamine synthetase OS=Zea mays GN=LOC100856889 PE=2 SV=1
Amino acid metabolism
	0.928	0.012	B4G038	Homoserine dehydrogenase OS=Zea mays GN=LOC100282632 PE=2 SV=1
	0.582	0	B4FRI1	Phosphoserine aminotransferase OS=Zea mays GN=Zm.85211 PE=2 SV=1
	0.544	0	A0A096R8F6	D-3-phosphoglycerate dehydrogenase OS=Zea mays GN=Zm.138016 PE=3 SV=1
	0.482	0.002	B4FTJ7	Sarcosine oxidase OS=Zea mays PE=2 SV=1
	0.481	0.043	B6UGS8	Anthranilate synthase component II OS=Zea mays GN=LOC100286252 PE=2 SV=1
	0.465	0.001	A0A0B4J3F8	Phospho-2-dehydro-3-deoxyheptonate aldolase OS=Zea mays GN=LOC100501272 PE=3 SV=1
	0.459	0.013	B4FBI6;B4FD30	Fumarylacetoacetase OS=Zea mays GN=LOC100192485 PE=2 SV=1
	0.446	0.022	C0PLN9	D-3-phosphoglycerate dehydrogenase OS=Zea mays GN=LOC100280735 PE=2 SV=1
	0.443	0.01	B4FS35	Indole-3-glycerol phosphate synthase chloroplastic OS=Zea mays GN=LOC100272983 PE=2 SV=1
	0.386	0.004	B6TPH0;Q6XC06	Lactoylglutathione lyase OS=Zea mays GN=Zm.67052 PE=1 SV=1
	0.382	0.001	K7TSD2	Serine hydroxymethyltransferase OS=Zea mays GN=LOC100192461 PE=3 SV=1
	0.372	0.008	B4FLA2	Chorismate synthase OS=Zea mays GN=LOC100282199 PE=2 SV=1
	0.361	0.001	A0A096SHX7	5-methyltetrahydropteroyltriglutamate--homocysteine methyltransferase 1 OS=Zea mays PE=3 SV=1
	-0.292	0.005	A0A096RCF3;B6TBZ8	Alanine aminotransferase 5 OS=Zea mays GN=Zm.87285 PE=4 SV=1
	-0.393	0.001	B6TMW7	Transaminase/ transferase isoform 1 OS=Zea mays GN=ZEAMMB73_373326 PE=2 SV=1
	-0.4	0.001	A0A0B4J3I7;B6THR9	3-isopropylmalate dehydrogenase OS=Zea mays GN=Zm.138389 PE=3 SV=1
	-0.429	0.049	B4G0C6	Acetolactate synthase OS=Zea mays PE=2 SV=1
	-0.467	0.025	A0A096R1C1	Branched-chain-amino-acid aminotransferase OS=Zea mays GN=pco098993(576) PE=3 SV=1
	-0.513	0	B6TBZ1	Cysteine synthase OS=Zea mays PE=2 SV=1
	-0.632	0.001	Q41768	Acetolactate synthase 1, chloroplastic OS=Zea mays GN=ALS1 PE=3 SV=1
	-0.634	0	B6TBZ8	Alanine aminotransferase 2 OS=Zea mays PE=2 SV=1
	-0.821	0.001	C0P8I4	2-isopropylmalate synthase B OS=Zea mays GN=Zm.122839 PE=2 SV=1
Metal handling
	1.13	0	P29036	Ferritin-1, chloroplastic OS=Zea mays GN=FER1 PE=1 SV=2
	0.36	0.045	B6SPL7	Copper chaperone OS=Zea mays GN=Zm.5707 PE=2 SV=1
	0.255	0.01	B4FAL8	Selenium-binding protein 3 OS=Zea mays GN=Zm.66853 PE=2 SV=1
Secondary metabolism
	0.648	0.022	Q08704	Chalcone--flavonone isomerase OS=Zea mays GN=CHI PE=2 SV=1
	0.584	0.031	B6TK54	Strictosidine synthase OS=Zea mays PE=2 SV=1
	0.393	0.008	B6TCA9	Diphosphomevalonate decarboxylase OS=Zea mays GN=IDP726 PE=2 SV=1
	0.387	0.013	B6TJ78	3-N-debenzoyl-2-deoxytaxol N-benzoyltransferase OS=Zea mays PE=2 SV=1
	0.343	0.047	B4FSN1	Acetyl-CoA acetyltransferase, cytosolic 1 OS=Zea mays GN=Zm.16489 PE=2 SV=1
Hormone metabolism
	0.648	0.001	B6T737	Allene oxide cyclase 4 OS=Zea mays PE=2 SV=1
	0.533	0	Q84TC2	DIBOA-glucoside dioxygenase BX6 OS=Zea mays GN=BX6 PE=1 SV=1
	0.476	0.006	P13689	Auxin-binding protein 1 OS=Zea mays GN=ABP1 PE=1 SV=1
	0.361	0.023	B4FJD7	FIP1 OS=Zea mays GN=LOC100216713 PE=2 SV=1
	0.327	0.019	B6TF99	Gibberellin 20 oxidase 2 OS=Zea mays PE=2 SV=1
	0.316	0.041	B6TKC8	Gibberellin receptor GID1L2 OS=Zea mays GN=LOC100283652 PE=2 SV=1
	-0.26	0.038	B4G0F2	IAA-amino acid hydrolase ILR1 OS=Zea mays GN=LOC100274355 PE=2 SV=1
	-0.501	0.01	B4FGM4	Endothelial differentiation-related factor 1 OS=Zea mays GN=umc2064 PE=2 SV=1
	-1.115	0	K7TXM3	Stem-specific protein TSJT1 OS=Zea mays GN=pco156628 PE=4 SV=1
Tetrapyrrole synthesis
	-0.809	0.013	B6T0C0	Heme-binding protein 2 OS=Zea mays PE=2 SV=1
Stress
	2.224	0	B4FUT3	Germin-like protein subfamily 1 member 17 OS=Zea mays GN=LOC100273345 PE=2 SV=1
	1.124	0.002	C4J410;K7WEL8	Heat shock protein1 OS=Zea mays GN=LOC100501536 PE=2 SV=1
	0.916	0.001	A0A0B4J320	17.4 kDa class I heat shock protein 3 OS=Zea mays PE=3 SV=1
	0.776	0.007	B6U1E4;C4J410;K7VW90;K7WEL8	Heat shock cognate 70 kDa protein 2 OS=Zea mays PE=2 SV=1
	0.664	0	B6SXF5	Pathogenesis-related protein 1 OS=Zea mays PE=2 SV=1
	0.587	0.031	K7VW90	Probable mediator of RNA polymerase II transcription subunit 37c OS=Zea mays GN=ZEAMMB73_366749 PE=3 SV=1
	0.587	0.009	C0PLI2	Cold shock protein 2 OS=Zea mays GN=umc1109 PE=2 SV=1
	0.514	0	B4F7S2	Jasmonate-induced protein OS=Zea mays GN=LOC100191141 PE=2 SV=1
	0.506	0.039	B4FQS7	Low molecular weight heat shock protein precursor OS=Zea mays GN=Zm.369 PE=2 SV=1
	0.237	0.032	A0A096Q4Q2;B6SV64;B6U237	Heat shock 70 kDa protein 4 OS=Zea mays GN=LOC100217188 PE=3 SV=1
	0.214	0.045	B4F8Q2	Heat shock 70 kDa protein OS=Zea mays PE=2 SV=1
	-0.355	0.01	C0PDC7	Heat shock protein HSP101 OS=Zea mays PE=2 SV=1
	-0.379	0	O24581;P24067	Luminal-binding protein 3 OS=Zea mays GN=BIPE3 PE=2 SV=1
	-0.383	0.009	B4G1G1	Desiccation-related protein PCC13-62 OS=Zea mays GN=LOC100282997 PE=2 SV=1
	-0.398	0.039	P24067	Luminal-binding protein 2 OS=Zea mays GN=BIPE2 PE=1 SV=3
	-0.75	0.048	B4FTP9	Putative HSP20-like chaperone domain family protein OS=Zea mays GN=LOC100273219 PE=2 SV=1
Redox
	0.977	0.003	B4FH44	Thioredoxin OS=Zea mays GN=trh2 PE=2 SV=1
	0.898	0.017	Q5EUD8	Protein disulfide-isomerase OS=Zea mays GN=PDIL1-4 PE=2 SV=1
	0.862	0.008	A0A0B4J352	Catalase OS=Zea mays GN=cat2 PE=3 SV=1
	0.743	0	B6T2Y1	Peroxiredoxin-5 OS=Zea mays PE=2 SV=1
	0.601	0.002	B4FWU6	Glutathione reductase cytosolic OS=Zea mays GN=gpm745b PE=2 SV=1
	0.595	0	B4F925;P09233	Superoxide dismutase OS=Zea mays GN=sod3 PE=2 SV=1
	0.565	0.001	P12653	Glutathione S-transferase 1 OS=Zea mays GN=GST1 PE=1 SV=4
	0.545	0.004	B4FQK0	Monodehydroascorbate reductase 5 mitochondrial OS=Zea mays GN=IDP52 PE=2 SV=1
	0.526	0.006	B6SIU4	Peroxidase OS=Zea mays GN=Zm.79249 PE=2 SV=1
	0.513	0.002	B4FN24	Peroxiredoxin-5 OS=Zea mays GN=LOC100272334 PE=2 SV=1
	0.449	0.002	B6THA1	Grx_C2.2-glutaredoxin subgroup I OS=Zea mays GN=grx1 PE=2 SV=1
	0.449	0	B4FYU6	1-Cys peroxiredoxin PER1 OS=Zea mays PE=2 SV=1
	0.412	0.003	B6TCK3	NADH-cytochrome b5 reductase OS=Zea mays GN=Zm.4080 PE=2 SV=1
	0.335	0.037	B4F817;B4FT31	Dehydroascorbate reductase OS=Zea mays GN=DHAR1 PE=2 SV=1
	0.265	0.04	C0PHH5;K7UW74	Dihydrolipoyl dehydrogenase OS=Zea mays GN=LOC100383599 PE=2 SV=1
	0.23	0.041	B6TM55;B6U9S6	APx1-Cytosolic Ascorbate Peroxidase OS=Zea mays GN=Zm.20027 PE=2 SV=1
	-0.27	0.043	Q5EUD5	Protein disulfide isomerase OS=Zea mays GN=PDIL2-3 PE=2 SV=1
	-0.464	0	A5A5E7;C0PLF0;Q5EUE1	Protein disulfide-isomerase OS=Zea mays PE=2 SV=1
	-0.524	0.01	P11428;P23345;P23346	Superoxide dismutase [Cu-Zn] 2 OS=Zea mays GN=SODCC.1 PE=2 SV=2
	-1.29	0	Q5EUE1	Protein disulfide-isomerase OS=Zea mays GN=PDIL1-1 PE=2 SV=1
Nucleotide metabolism
	0.746	0.001	C4J6I7	Phosphoribosylaminoimidazole carboxylase family protein / AIR carboxylase family protein OS=Zea mays GN=LOC100501865 PE=2 SV=1
	0.685	0.001	A0A096UA30;B6TKC5	Nucleoside diphosphate kinase OS=Zea mays GN=pco069028 PE=3 SV=1
	-0.466	0.001	A0A096T1S3	Nucleoside diphosphate kinase OS=Zea mays GN=LOC100384342 PE=3 SV=1
	-0.7	0.017	B4FSZ8	Beta-ureidopropionase OS=Zea mays PE=2 SV=1
Miscellaneous enzyme family
	1.326	0	B6SHX0	5a2 protein OS=Zea mays GN=gpm92 PE=2 SV=1
	1.303	0	B6TWW2	Purple acid phosphatase 1 OS=Zea mays PE=2 SV=1
	0.86	0	Q06509	Caffeic acid 3-O-methyltransferase OS=Zea mays PE=3 SV=1
	0.754	0	B4FFB8	5a2 protein OS=Zea mays GN=al-9 PE=2 SV=1
	0.747	0.005	B4F8R5	Putative O-Glycosyl hydrolase superfamily protein OS=Zea mays GN=LOC100191418 PE=2 SV=1
	0.709	0.046	B6T2P8	Chloroplastic quinone-oxidoreductase OS=Zea mays PE=2 SV=1
	0.683	0.001	Q9ZT66	Endo-1,3;1,4-beta-D-glucanase OS=Zea mays PE=1 SV=1
	0.68	0.004	C0P4G2	Putative cytochrome P450 superfamily protein OS=Zea mays GN=aos1 PE=2 SV=1
	0.664	0.013	K7VEH8	GDSL esterase/lipase OS=Zea mays GN=ZEAMMB73_678347 PE=4 SV=1
	0.605	0.042	B6TNG9	Aminoacylase-1 OS=Zea mays PE=2 SV=1
	0.399	0.039	A0A096RI75	UDP-glucosyltransferase OS=Zea mays GN=Zm.13164 PE=4 SV=1
	0.373	0.01	A0A096QE47	Beta-galactosidase OS=Zea mays GN=Zm.85089 PE=3 SV=1
	0.257	0.031	Q8W2B7	DIMBOA UDP-glucosyltransferase BX8 OS=Zea mays GN=Bx8 PE=1 SV=1
	-0.329	0.048	B6U0X3	Glycosyltransferase OS=Zea mays PE=2 SV=1
	-2.321	0	A0A096RC17	GDSL esterase/lipase OS=Zea mays PE=4 SV=1
RNA
	1.671	0.006	P10979	Glycine-rich RNA-binding, abscisic acid-inducible protein OS=Zea mays GN=RAB15 PE=1 SV=1
	0.942	0.004	B4FBD6	Ribonuclease 3 OS=Zea mays GN=pco076023 PE=2 SV=1
	0.585	0.036	Q7FS90	Putative aldose reductase-related protein OS=Zea mays GN=Z138B04_Z333J11.16 PE=4 SV=1
	0.548	0.039	A0A096Q2M8	RNA recognition water-stress protein 1 OS=Zea mays GN=Zm.94530 PE=4 SV=1
	-0.211	0.047	B4FR90	plasminogen activator inhibitor 1 RNA-binding protein OS=Zea mays PE=2 SV=1
	-0.358	0.005	K7TSX3	Putative nucleolin-like family protein OS=Zea mays GN=Zm.81300 PE=4 SV=1
	-0.483	0	A0A096S9C5;K7UVD7	TUDOR-SN protein 1 OS=Zea mays GN=Zm.92923 PE=4 SV=1
	-0.496	0.048	A0A096RM05;B6U4M0;C0HGT6;K7TLV1	Polyadenylate-binding protein OS=Zea mays GN=LOC100381794 PE=3 SV=1
	-0.947	0.004	B4FKA5	Small nuclear ribonucleoprotein Sm D3 OS=Zea mays GN=pco068141(116) PE=2 SV=1
DNA
	-0.407	0.005	B6TJ90	Histone H4 OS=Zea mays PE=2 SV=1
	-0.474	0.048	A0A096RZA0;B8A161;Q84UX6	Nucleosome assembly protein 1 OS=Zea mays GN=Zm.65054 PE=4 SV=1
	-0.479	0.033	B6T543	Histone H2A OS=Zea mays GN=Zm.6778 PE=2 SV=1
	-0.486	0.049	B6T1G5	Histone H2B OS=Zea mays GN=LOC100501306 PE=2 SV=1
	-0.496	0.014	A0A096RHH0	Probable DNA gyrase subunit A, chloroplastic/mitochondrial OS=Zea mays GN=Zm.85278 PE=4 SV=1
	-0.512	0.014	B4FJ40	3'-5' exonuclease domain-containing protein / K homology domain-containing protein / KH domain-containing protein OS=Zea mays GN=LOC100276743 PE=2 SV=1
	-0.513	0.008	B4FXB2	Histone H2A OS=Zea mays GN=LOC100273753 PE=2 SV=1
	-0.859	0.006	Q43261	Histone H2B.3 OS=Zea mays PE=3 SV=3
Protein
	0.702	0.024	A0A096QCW0	Cysteine protease 1 OS=Zea mays PE=3 SV=1
	0.623	0.013	C0HF77	Putative subtilase family protein OS=Zea mays GN=LOC100304374 PE=2 SV=1
	0.609	0.027	K7U6F0	Vacuolar-sorting receptor 1 OS=Zea mays GN=LOC100383531 PE=4 SV=1
	0.419	0.01	B6SNY0	Cysteine proteinase inhibitor OS=Zea mays PE=2 SV=1
	0.409	0.019	A0A096RRR3	60S ribosomal protein L3-1 OS=Zea mays PE=3 SV=1
	0.388	0.013	A0A096TJB2;K7U6F0	Vacuolar-sorting receptor 1 OS=Zea mays GN=Zm.94941 PE=4 SV=1
	0.381	0.004	P49076	ADP-ribosylation factor OS=Zea mays GN=ARF1 PE=2 SV=2
	0.375	0.002	B6SXW8	RuBisCO large subunit-binding protein subunit alpha OS=Zea mays GN=pco140434 PE=2 SV=1
	0.368	0.015	B6SH83;C0PHP3	RuBisCO large subunit-binding protein subunit beta OS=Zea mays PE=2 SV=1
	0.324	0.009	B6T504;B6TJB6	Proteasome subunit alpha type OS=Zea mays GN=AC149475.2_FG003 PE=2 SV=1
	0.251	0.045	C0P7J4	Aminopeptidase P1 OS=Zea mays GN=IDP193 PE=2 SV=1
	0.248	0.041	A0A096T0B5	Proline iminopeptidase OS=Zea mays GN=LOC100272740 PE=3 SV=1
	-0.187	0.046	K7TY03	Alanine--tRNA ligase OS=Zea mays GN=Zm.3875 PE=3 SV=1
	-0.23	0.05	B6SIK8	Elongation factor 1-beta OS=Zea mays PE=2 SV=1
	-0.263	0.032	B4FQJ6	26S protease regulatory subunit 7 homolog A OS=Zea mays GN=LOC100272769 PE=2 SV=1
	-0.263	0.021	B6SSB6	Eukaryotic translation initiation factor 3 subunit I OS=Zea mays GN=LOC100281110 PE=2 SV=1
	-0.275	0.037	B4F848	Chaperonin OS=Zea mays GN=pco135715c PE=2 SV=1
	-0.296	0.049	C0PHQ1	Cysteine--tRNA ligase 1 cytoplasmic OS=Zea mays GN=Zm.5091 PE=2 SV=1
	-0.299	0.006	B4FSQ4	40S ribosomal protein SA OS=Zea mays GN=arpp40 PE=2 SV=1
	-0.3	0.024	B6TIG4	Aspartyl-tRNA synthetase OS=Zea mays PE=2 SV=1
	-0.303	0.036	K7WAM2	Isoleucine--tRNA ligase cytoplasmic OS=Zea mays GN=Zm.12745 PE=3 SV=1
	-0.306	0.009	A0A096SFU6	Lysine--tRNA ligase OS=Zea mays GN=pco072809(80) PE=3 SV=1
	-0.31	0.014	B6SNQ7	40S ribosomal protein S16 OS=Zea mays PE=2 SV=1
	-0.314	0.008	P80639	Eukaryotic translation initiation factor 5A OS=Zea mays GN=TIF5A PE=1 SV=2
	-0.318	0.001	B6TBW4	Proliferation-associated protein 2G4 OS=Zea mays GN=Zm.6147 PE=2 SV=1
	-0.337	0.016	Q08069	40S ribosomal protein S8 OS=Zea mays GN=RPS8 PE=2 SV=2
	-0.346	0.024	B6T1L8	60S ribosomal protein L33-B OS=Zea mays PE=2 SV=1
	-0.351	0	A0A096R1F9	Leucine--tRNA ligase cytoplasmic OS=Zea mays GN=Zm.123953 PE=3 SV=1
	-0.356	0.01	B4FZQ0;B6UHJ9	60S ribosomal protein L23a OS=Zea mays GN=LOC100283914 PE=2 SV=1
	-0.365	0.032	B6TI93	40S ribosomal protein S23 OS=Zea mays PE=2 SV=1
	-0.376	0.01	K7V686	Eukaryotic translation initiation factor 3 subunit F OS=Zea mays GN=pco062167 PE=3 SV=1
	-0.382	0.003	A0A096Q7L4	Aminopeptidase M1 OS=Zea mays GN=Zm.84850 PE=4 SV=1
	-0.399	0.045	B6SHE0	Eukaryotic translation initiation factor 3 subunit H OS=Zea mays PE=2 SV=1
	-0.406	0.028	A0A096SXG9	Glycine--tRNA ligase mitochondrial 1 OS=Zea mays GN=Zm.77743 PE=4 SV=1
	-0.408	0	B6TB97;K7URK7	40S ribosomal protein S3 OS=Zea mays GN=TIDP2739 PE=2 SV=1
	-0.41	0.001	B6SIC6	Putative ubiquitin-conjugating enzyme family OS=Zea mays GN=ZEAMMB73_079182 PE=2 SV=1
	-0.414	0.03	A0A096SWH3	40S ribosomal protein S20 OS=Zea mays GN=Zm.27235 PE=3 SV=1
	-0.419	0.026	A0A096S6X8	40S ribosomal protein S12 OS=Zea mays GN=pco068483 PE=3 SV=1
	-0.424	0.005	B6UC34	Glutaminyl-tRNA synthetase OS=Zea mays GN=Zm.64662 PE=2 SV=1
	-0.426	0.017	C4J8Y3	Ubiquitin fusion degradation protein 1 OS=Zea mays GN=Zm.84908 PE=2 SV=1
	-0.428	0.002	B4G0Z5;B6T0Z9	60S ribosomal protein L27a-3 OS=Zea mays GN=LOC100285257 PE=2 SV=1
	-0.429	0.008	B6SJ18;Q05761	40S ribosomal protein S13 OS=Zea mays GN=LOC100216794 PE=2 SV=1
	-0.429	0.001	B6U9I3	Eukaryotic translation initiation factor 3 subunit J OS=Zea mays GN=Zm.83652 PE=2 SV=1
	-0.434	0	B6T7B2	40S ribosomal protein S9 OS=Zea mays GN=LOC100282862 PE=2 SV=1
	-0.435	0.03	B6TPG2;K7TYB0	60S ribosomal protein L26-1 OS=Zea mays GN=pco145463 PE=2 SV=1
	-0.44	0.033	B4FGK8	Eukaryotic translation initiation factor 2 alpha subunit OS=Zea mays GN=pco078161 PE=2 SV=1
	-0.443	0.002	A0A096THR3	Eukaryotic translation initiation factor 3 subunit C OS=Zea mays GN=LOC100272475 PE=3 SV=1
	-0.445	0.01	B6TMU1	Nascent polypeptide-associated complex subunit beta OS=Zea mays PE=2 SV=1
	-0.452	0.001	B4FBV8	Eukaryotic translation initiation factor 3 subunit G OS=Zea mays GN=pco079325 PE=2 SV=1
	-0.462	0.046	P46252	60S acidic ribosomal protein P2A OS=Zea mays GN=RPP2A PE=1 SV=3
	-0.465	0.031	B4FK58	Signal recognition particle 19 kDa protein OS=Zea mays GN=LOC100282410 PE=2 SV=1
	-0.49	0.045	A0A0B4J2X8	60S ribosomal protein L21 OS=Zea mays GN=LOC100194057 PE=4 SV=1
	-0.499	0.002	B4FW07	60S ribosomal protein L36 OS=Zea mays GN=magi92568 PE=2 SV=1
	-0.508	0.001	B6SIM9	60S ribosomal protein L17 OS=Zea mays PE=2 SV=1
	-0.511	0.005	B6SLI1	40S ribosomal protein S30 OS=Zea mays GN=gpm447 PE=2 SV=1
	-0.512	0	B4FWI0;O24573	60S acidic ribosomal protein P0 OS=Zea mays GN=LOC100273601 PE=2 SV=1
	-0.515	0.005	B6SHM7	40S ribosomal protein S7 OS=Zea mays GN=LOC100193269 PE=2 SV=1
	-0.52	0.003	B4FJ27;C0PNT2	40S ribosomal protein S24 OS=Zea mays GN=Zm.81456 PE=2 SV=1
	-0.521	0.04	B6SYD0	60S ribosomal protein L22-2 OS=Zea mays PE=2 SV=1
	-0.524	0.004	B6T1H0	40S ribosomal protein S6 OS=Zea mays GN=rps6 PE=2 SV=1
	-0.531	0.004	P25460	40S ribosomal protein S11 OS=Zea mays GN=RPS11 PE=2 SV=1
	-0.531	0.01	B4FM15;B6SQA2	60S ribosomal protein L28 isoform 1 OS=Zea mays GN=LOC100281129 PE=2 SV=1
	-0.535	0.001	B4FD90;B4FP25	40S ribosomal protein S19 OS=Zea mays PE=2 SV=1
	-0.536	0	B6T1L4	60S ribosomal protein L17 OS=Zea mays PE=2 SV=1
	-0.54	0.004	A0A0B4J3A0	40S ribosomal protein S26 OS=Zea mays GN=Zm.89212 PE=4 SV=1
	-0.543	0.032	A0A0B4J3C2	Elongation factor 1-alpha OS=Zea mays GN=elfa3 PE=3 SV=1
	-0.545	0	A0A096QKR1;B6UC34	Glutaminyl-tRNA synthetase OS=Zea mays GN=TIDP3331 PE=3 SV=1
	-0.554	0	B4FGL4	60S ribosomal protein L23 OS=Zea mays GN=IDP65 PE=2 SV=1
	-0.559	0	B4FB66;B6SHZ1	40S ribosomal protein S5 OS=Zea mays GN=LOC100193240 PE=2 SV=1
	-0.56	0.04	B6TXN6	40S ribosomal protein S26 OS=Zea mays PE=2 SV=1
	-0.562	0.047	A0A096RQH2	SNF1-related protein kinase OS=Zea mays GN=SnrK1 PE=3 SV=1
	-0.572	0.002	B6TNR8	40S ribosomal protein S2 OS=Zea mays GN=pco131882 PE=2 SV=1
	-0.576	0.007	B6U0S1	Elongation factor 2 OS=Zea mays GN=LOC100272648 PE=2 SV=1
	-0.577	0.009	A0A096RLY4	Eukaryotic translation initiation factor 3 subunit D OS=Zea mays GN=cl2592_1 PE=3 SV=1
	-0.59	0.001	B4FAV3;K7WG88	40S ribosomal protein S3a OS=Zea mays GN=LOC100273118 PE=2 SV=1
	-0.597	0.01	B6TZD9	Eukaryotic translation initiation factor 4B OS=Zea mays PE=2 SV=1
	-0.601	0.048	B6SNM4	Protein transport protein Sec61 beta subunit OS=Zea mays GN=LOC100280873 PE=2 SV=1
	-0.601	0.022	A0A096R9J3	40S ribosomal protein S15a OS=Zea mays GN=LOC100280584 PE=3 SV=1
	-0.605	0.021	Q9M7E2	Elongation factor 1-alpha OS=Zea mays PE=2 SV=1
	-0.606	0.008	B4FG22;B4FSL2;B4FXK8	40S ribosomal protein S25-1 OS=Zea mays GN=LOC100193720 PE=2 SV=1
	-0.61	0	A0A096RYU5	40S ribosomal protein S14-3 OS=Zea mays GN=pco069156 PE=3 SV=1
	-0.623	0	A0A096PLH9;B6TNR8	40S ribosomal protein S2 OS=Zea mays GN=Zm.94778 PE=3 SV=1
	-0.624	0.003	B4FFZ7;B6T872	60S ribosomal protein L32 OS=Zea mays GN=LOC100193699 PE=2 SV=1
	-0.63	0.022	B6SZ64	60S ribosomal protein L35 OS=Zea mays PE=2 SV=1
	-0.641	0	B6SI39	60S ribosomal protein L9 OS=Zea mays GN=Zm.161852 PE=2 SV=1
	-0.647	0.017	B6U998	60S ribosomal protein L22-2 OS=Zea mays PE=2 SV=1
	-0.657	0.021	B6TCC9;B6U2F8	Dolichyl-diphosphooligosaccharide--protein glycosyltransferase subunit 1 OS=Zea mays GN=umc2627 PE=2 SV=1
	-0.673	0.007	B4FW06	40S ribosomal protein S10-1 OS=Zea mays GN=LOC100273505 PE=2 SV=1
	-0.68	0.003	B6TSH6	60S ribosomal protein L21 OS=Zea mays PE=2 SV=1
	-0.69	0.013	A0A096R5X8	60S ribosomal protein L37 OS=Zea mays GN=LOC100284994 PE=3 SV=1
	-0.697	0.043	B6SGI3	Ubiquitin-conjugating enzyme E2 variant 1 OS=Zea mays PE=2 SV=1
	-0.701	0.002	B4FSW0	40S ribosomal protein S10 OS=Zea mays PE=2 SV=1
	-0.707	0	B4FUA9	60S ribosomal protein L14 OS=Zea mays PE=2 SV=1
	-0.718	0.001	A0A096PRG4	60S ribosomal protein L6 OS=Zea mays PE=3 SV=1
	-0.718	0.019	B4FRM7	60S ribosomal protein L12 OS=Zea mays GN=LOC100284082 PE=2 SV=1
	-0.725	0.001	A0A096Q8R5;A0A096S0A2;B6T7G7;K7UQT7	Elongation factor 1-gamma OS=Zea mays GN=LOC100381466 PE=4 SV=1
	-0.733	0.012	B6UFY5	60S ribosomal protein L9 OS=Zea mays PE=2 SV=1
	-0.739	0.01	B6SIL9	40S ribosomal protein S27a OS=Zea mays GN=Zm.86935 PE=2 SV=1
	-0.747	0	A0A096U7P6;B6TYP7	60S ribosomal protein L5 OS=Zea mays PE=3 SV=1
	-0.76	0.002	B6SII7	40S ribosomal protein S15 OS=Zea mays GN=LOC100216869 PE=2 SV=1
	-0.792	0.011	B4F9Q4	Signal recognition particle receptor homolog 1 OS=Zea mays GN=spr1 PE=2 SV=1
	-0.799	0.001	B6T7G7	Elongation factor 1-gamma 3 OS=Zea mays GN=LOC100282446 PE=2 SV=1
	-0.851	0	B4FID1	40S ribosomal protein S17-4 OS=Zea mays GN=LOC100194345 PE=2 SV=1
	-0.878	0.001	B4F9G6	60S ribosomal protein L6 OS=Zea mays GN=pco112591 PE=2 SV=1
	-0.894	0.004	B4FN28	Ribosomal protein OS=Zea mays PE=2 SV=1
	-0.9	0.031	B6T286	60S ribosomal protein L18A OS=Zea mays GN=LOC100281992 PE=2 SV=1
	-0.903	0.003	P27923	Ubiquitin-40S ribosomal protein S27a OS=Zea mays GN=UBF9 PE=2 SV=2
	-0.921	0.001	B4FCG9	60S ribosomal protein L11-1 OS=Zea mays GN=pco098395(621) PE=2 SV=1
	-0.927	0.007	O48558	60S ribosomal protein L30 OS=Zea mays GN=RPL30 PE=3 SV=1
	-0.965	0.01	B6T451;C0P5C0;K7VEB9	Importin subunit alpha OS=Zea mays PE=2 SV=1
	-1.025	0.002	B4G286	40S ribosomal protein S18 OS=Zea mays GN=LOC100285246 PE=2 SV=1
	-1.111	0.001	B4FUS2	40S ribosomal protein S18 OS=Zea mays GN=LOC100273341 PE=2 SV=1
	-1.397	0	B4FSW0;B4FW06	40S ribosomal protein S10 OS=Zea mays PE=2 SV=1
Signalling
	0.842	0.01	K7USC0	Calmodulin OS=Zea mays GN=LOC100272455 PE=4 SV=1
	0.681	0.002	B6SNX9	Grancalcin OS=Zea mays PE=2 SV=1
	0.568	0.012	B6U284	14-3-3-like protein OS=Zea mays GN=csu614a PE=2 SV=1
	0.29	0.044	B4FL36;P49104	GTP binding protein OS=Zea mays GN=LOC100217047 PE=2 SV=1
	-0.365	0.043	C4J411	Rho GTPase activation protein (RhoGAP) with PH domain OS=Zea mays PE=2 SV=1
	-0.419	0	B4FUE0	Obg-like ATPase 1 OS=Zea mays GN=Zm.968 PE=2 SV=1
Cell
	0.81	0.021	K7TY84	Auxilin-related protein 1 OS=Zea mays GN=Zm.22661 PE=4 SV=1
	0.69	0	B4FZZ2;K7TWV7	Peptidyl-prolyl cis-trans isomerase OS=Zea mays GN=Zm.82266 PE=2 SV=1
	0.605	0.047	B4FW76	Division protein OS=Zea mays GN=si486102h02 PE=2 SV=1
	0.544	0.046	A0A096QNY2;B6T5K6;P93634	Actin 1 OS=Zea mays GN=LOC100273396 PE=3 SV=1
	0.415	0.018	P14640	Tubulin alpha-1 chain OS=Zea mays GN=TUBA1 PE=3 SV=1
	-0.477	0	K7TNK3	Myosin-11 OS=Zea mays GN=ZEAMMB73_392937 PE=4 SV=1
	-0.925	0.004	B4FUJ6	Myosin heavy chain-related OS=Zea mays GN=LOC100273319 PE=2 SV=1
	-1.177	0.002	K7TRX2	Putative VHS/GAT domain containing family protein OS=Zea mays GN=pco080763d PE=4 SV=1
Development
	4.802	0.002	Q948J8	Uncleaved legumin-1 OS=Zea mays GN=LEGUMIN1 PE=2 SV=2
	2.429	0.001	Q03865	Vicilin-like embryo storage protein OS=Zea mays GN=Glb1-L PE=4 SV=1
	1.392	0.001	A0A096TZ44	Late embryogenesis abundant protein D-34 OS=Zea mays PE=4 SV=1
	1.339	0.001	K7TQC8	Seed maturation protein OS=Zea mays GN=ZEAMMB73_789084 PE=4 SV=1
	1.192	0	B6SI37	Embryonic abundant protein 1 OS=Zea mays GN=esp1 PE=2 SV=1
	1.061	0	B6U6A9	Caleosin OS=Zea mays PE=2 SV=1
	0.931	0.014	K7W272	Vicilin-like seed storage protein OS=Zea mays GN=Zm.92932 PE=4 SV=1
	0.81	0	Q7M1Z8	Globulin-2 OS=Zea mays GN=Zm.3896 PE=4 SV=1
	0.788	0.002	B6UGJ4	Seed maturation protein OS=Zea mays GN=pco080830 PE=2 SV=1
	0.77	0	K7VM99	Embryonic cell protein 63 OS=Zea mays GN=Zm.2699 PE=4 SV=1
	0.65	0.001	B6SK46	Cupin family protein OS=Zea mays PE=2 SV=1
	0.596	0.024	B6SLE7;Q84TL6	Legumin-like protein OS=Zea mays GN=LOC100283693 PE=2 SV=1
	0.57	0.031	Q84TL7	Legumin-like protein OS=Zea mays GN=cl2-1 PE=2 SV=1
	0.47	0	Q84TL6	Legumin-like protein OS=Zea mays GN=cl2-2 PE=2 SV=1
	-0.417	0.034	B4FFJ9;P10979	Responsive to abscisic acid 15 OS=Zea mays PE=2 SV=1
	-0.429	0.048	B6T8E4	Embryonic abundant protein 1 OS=Zea mays GN=Zm.80960 PE=2 SV=1
	-0.516	0.001	Q946V2	Legumin 1 OS=Zea mays GN=leg1 PE=2 SV=1
	-0.534	0.03	B4FXE8	Z1A alpha zein protein OS=Zea mays PE=2 SV=1
	-1.319	0	B6UH16	Globulin OS=Zea mays PE=2 SV=1
	-1.968	0	C0P381	50kD gamma zein OS=Zea mays GN=Zm.96787 PE=2 SV=1
Transport
	0.511	0.048	B4FSJ1	Vacuolar ATP synthase subunit C OS=Zea mays GN=LOC100273246 PE=2 SV=1
	-0.401	0.03	B6TI04	Developmentally-regulated GTP-binding protein 1 OS=Zea mays GN=LOC100283400 PE=2 SV=1
	-0.413	0.008	Q84RL7	Aquaporin PIP2-1 OS=Zea mays GN=PIP2-1 PE=1 SV=2
	-1.835	0.001	B4F832	Adenine nucleotide transporter BT1 chloroplastic/mitochondrial [Zea mays]
Not assigned
	1.879	0	B6SLF6	Antimicrobial peptide MBP-1 OS=Zea mays GN=LOC100274918 PE=2 SV=1
	1.682	0	B4FY73;B6TKA5	Rhicadhesin receptor OS=Zea mays GN=LOC100273935 PE=2 SV=1
	1.066	0	C0PGM3;Q03865	Vicilin-like embryo storage protein OS=Zea mays GN=glb1 PE=2 SV=1
	1.002	0	A0A0B4J3F2	NAD(P)-binding Rossmann-fold superfamily protein OS=Zea mays GN=pco144726 PE=4 SV=1
	0.921	0.006	P83506	Probable non-specific lipid-transfer protein 2 OS=Zea mays PE=1 SV=1
	0.888	0.017	C0P6F6	Putative methyltransferase PMT25 OS=Zea mays GN=umc1369 PE=2 SV=1
	0.846	0	A0A096QAU5;B4F9K2	SRC2 protein targeting to vacuole OS=Zea mays GN=LOC100279462 PE=4 SV=1
	0.733	0.04	K7V802	Homogentisate 12-dioxygenase OS=Zea mays GN=IDP248 PE=4 SV=1
	0.716	0.003	B4F957	Glycine-rich protein OS=Zea mays GN=pco091529 PE=2 SV=1
	0.71	0	B4FKP4	Peroxygenase 2 OS=Zea mays GN=IDP1639 PE=2 SV=1
	0.702	0.004	B6UI06	Late embryogenesis abundant protein, group 3 OS=Zea mays GN=AY106518 PE=2 SV=1
	0.692	0	A0A096RBT2	D-amino-acid transaminase chloroplastic OS=Zea mays GN=cl315_1 PE=3 SV=1
	0.653	0.009	B4F9U9;B4FUK7;B4G0K5;B6SS31	Hydroxyproline-rich glycoprotein family protein OS=Zea mays GN=LOC100272926 PE=2 SV=1
	0.645	0.017	A0A096QY51;B4FQ44	L-tryptophan--pyruvate aminotransferase 1 OS=Zea mays GN=Zm.142465 PE=4 SV=1
	0.637	0.019	K7VD91	Transcriptional regulatory protein algP OS=Zea mays GN=Zm.128270 PE=4 SV=1
	0.627	0.002	B4G004;B6TW65	Beta-glucosidase 44 OS=Zea mays GN=cl1052_1 PE=2 SV=1
	0.61	0.044	B4G0E0	Acyl-coenzyme A oxidase 4 peroxisomal OS=Zea mays GN=LOC100282107 PE=2 SV=1
	0.581	0.001	A0A096U7Y5	Probable carboxylesterase 15 OS=Zea mays PE=4 SV=1
	0.553	0	B4FQQ1	Reactive Intermediate Deaminase A, chloroplastic OS=Zea mays PE=2 SV=1
	0.418	0.017	B6TN41	4-hydroxy-4-methyl-2-oxoglutarate aldolase OS=Zea mays GN=LOC100283919 PE=2 SV=1
	0.388	0.01	B6T2Y5	S-formylglutathione hydrolase OS=Zea mays GN=LOC100282053 PE=2 SV=1
	0.377	0.005	B4F9K2	Calcium-dependent lipid-binding (CaLB domain) family protein OS=Zea mays GN=AC210204.3_FG002 PE=2 SV=1
	0.356	0.037	B6T3S1	Catalytic/ hydrolase OS=Zea mays PE=2 SV=1
	0.327	0.048	C0PAT3	Protein LRP16 OS=Zea mays PE=2 SV=1
	0.318	0.047	A0A096QEA9	Poly [ADP-ribose] polymerase OS=Zea mays PE=4 SV=1
	0.317	0.013	A0A096RYZ1	Pyridoxal 5'-phosphate synthase-like subunit PDX1.2 OS=Zea mays GN=LOC100272732 PE=3 SV=1
	0.314	0.033	A0A096U7Y9	Adenosylmethionine aminotransferase1 OS=Zea mays GN=Zm.33261 PE=3 SV=1
	0.313	0.044	A0A096SGI5	Exoglucanase 1 OS=Zea mays GN=exg1 PE=4 SV=1
	0.287	0.02	C0P5E7	Leukotriene A-4 hydrolase-like protein OS=Zea mays GN=pco135148 PE=2 SV=1
	0.277	0.047	A0A096R4G6	Ras-related protein RABH1b OS=Zea mays GN=LOC100274535 PE=4 SV=1
	-0.237	0.049	A0A096PLV2;O24581;P24067	Binding protein homolog 2 OS=Zea mays GN=Zm.54751 PE=3 SV=1
	-0.243	0.039	A0A096QRB1	26S proteasome regulatory subunit 4 homolog A OS=Zea mays PE=3 SV=1
	-0.243	0.023	B6TL91	Hsc70-interacting protein OS=Zea mays GN=LOC100283738 PE=2 SV=1
	-0.247	0.05	B6T4G7	Fibrillarin-2 OS=Zea mays GN=LOC100191636 PE=2 SV=1
	-0.281	0.012	B4FWX5;C0P869	Dihydroxy-acid dehydratase chloroplastic OS=Zea mays GN=LOC100273676 PE=2 SV=1
	-0.282	0.018	K7UFV4	26S proteasome non-ATPase regulatory subunit 2 OS=Zea mays GN=Zm.26029 PE=4 SV=1
	-0.288	0.05	A0A096Q7X1;K7TJH6	Eukaryotic peptide chain release factor GTP-binding subunit ERF3A OS=Zea mays GN=Zm.94831 PE=4 SV=1
	-0.3	0.002	K7UDG5	Proline--tRNA ligase cytoplasmic OS=Zea mays GN=LOC100272402 PE=3 SV=1
	-0.417	0.015	A0A096Q783	26S proteasome regulatory subunit 6A homolog OS=Zea mays GN=AY105910 PE=3 SV=1
	-0.437	0.038	C0PAJ9	Nuclear speckle RNA-binding protein A OS=Zea mays GN=LOC100382777 PE=2 SV=1
	-0.446	0.032	B4FW31	Orphans transcription factor OS=Zea mays GN=Zm.94259 PE=2 SV=1
	-0.511	0.031	A0A096RGC6	Polyadenylate-binding protein-interacting protein 11 OS=Zea mays GN=Zm.19686 PE=4 SV=1
	-0.537	0.001	A0A096QKY6	Nucleoredoxin 1 OS=Zea mays PE=4 SV=1
	-0.55	0.041	B6SUV6	Hypersensitive-induced response protein OS=Zea mays PE=2 SV=1
	-0.577	0.044	B6TJJ4	RNA binding protein OS=Zea mays PE=2 SV=1
	-0.613	0.031	B4FX70	HEAT repeat family protein OS=Zea mays GN=cl65062_1a PE=2 SV=1
	-0.645	0	A0A096QP97;A0A096RIV3	Proton pump-interactor BIP103 OS=Zea mays GN=Zm.43672 PE=4 SV=1
	-0.691	0.015	A0A0F6QI37	SGT1 OS=Zea mays PE=2 SV=1
	-0.861	0.003	P04701	Zein-alpha Z4 OS=Zea mays PE=3 SV=2
	-0.861	0.021	B6SJD3	Acylphosphatase OS=Zea mays PE=2 SV=1
	-0.878	0.007	A0A096QYW3;A0A096TH58	Translocon-associated protein beta (TRAPB) family protein OS=Zea mays GN=LOC100272685 PE=4 SV=1
	-0.9	0.026	B6TGV9	Hypoxia induced protein conserved region containing protein OS=Zea mays PE=2 SV=1
	-0.929	0	B6UI15	Subtilisin-chymotrypsin inhibitor CI-1B OS=Zea mays GN=LOC100286333 PE=2 SV=1
	-1.3	0.001	B4FBI4	Evolutionarily conserved C-terminal region 10 OS=Zea mays PE=2 SV=1
	-1.345	0.001	P06674	Zein-alpha 19A2 (Fragment) OS=Zea mays PE=2 SV=1
	-1.531	0	B6SHM6	Prolamin PPROL 17 OS=Zea mays PE=2 SV=1
	-1.755	0.006	B6SXM5	Kinesin-like protein OS=Zea mays GN=Zm.7332 PE=2 SV=1
	-1.896	0	A8HNN7	Z1D alpha zein protein (Fragment) OS=Zea mays PE=2 SV=1
	-2.352	0	P25892;P28522	Ribosome-inactivating protein 9 OS=Zea mays GN=CRIP9 PE=1 SV=1
Uncharacterized
	0.965	0.002	B4FN23;B4FV87	Uncharacterized protein OS=Zea mays GN=Zm.68129 PE=2 SV=1
	0.838	0.011	A0A096R605	Uncharacterized protein OS=Zea mays PE=3 SV=1
	0.803	0.024	K7V9U7	Uncharacterized protein OS=Zea mays GN=umc1149 PE=4 SV=1
	0.766	0	B4G0K5	Uncharacterized protein OS=Zea mays GN=LOC100274379 PE=2 SV=1
	0.659	0.008	B6SVH7	Putative uncharacterized protein OS=Zea mays PE=2 SV=1
	0.576	0.002	C0HFK2	Uncharacterized protein OS=Zea mays GN=LOC100304417 PE=2 SV=1
	0.574	0.035	B4FVV2	Uncharacterized protein OS=Zea mays PE=2 SV=1
	0.501	0.004	A0A096TB53	Uncharacterized protein OS=Zea mays GN=pco148543(450) PE=4 SV=1
	0.459	0.004	A0A096PXP8	Uncharacterized protein OS=Zea mays PE=4 SV=1
	0.352	0.044	A0A096SH79	Uncharacterized protein OS=Zea mays PE=4 SV=1
	0.315	0.043	C0HJ53	Uncharacterized protein OS=Zea mays GN=si618073h11 PE=2 SV=1
	0.306	0.024	A0A096QGH9	Uncharacterized protein OS=Zea mays GN=LOC100501808 PE=3 SV=1
	-0.24	0.05	A0A096QA11	Uncharacterized protein OS=Zea mays GN=LOC100282885 PE=3 SV=1
	-0.312	0.031	A0A096TG88	Uncharacterized protein OS=Zea mays GN=Zm.78158 PE=4 SV=1
	-0.358	0.033	B4FSY4	Uncharacterized protein OS=Zea mays GN=LOC100274376 PE=2 SV=1
	-0.421	0.002	A0A096SUU7	Uncharacterized protein OS=Zea mays GN=Zm.13366 PE=4 SV=1
	-0.471	0.031	A0A0B4J312	Uncharacterized protein OS=Zea mays GN=pco097024a PE=3 SV=1
	-0.487	0.014	K7URK7	Uncharacterized protein OS=Zea mays GN=LOC100274348 PE=3 SV=1
	-0.492	0.032	B4FUH4	Uncharacterized protein OS=Zea mays GN=LOC100284282 PE=2 SV=1
	-0.515	0.046	A0A096T4L3	Uncharacterized protein OS=Zea mays GN=LOC100279918 PE=4 SV=1
	-0.519	0	A0A096RZJ6	Uncharacterized protein OS=Zea mays GN=LOC100382048 PE=4 SV=1
	-0.61	0.02	B6SYN0;Q41844;Q8L5C5	Putative uncharacterized protein OS=Zea mays PE=2 SV=1
	-0.645	0.043	B7ZZ92	Uncharacterized protein OS=Zea mays PE=2 SV=1
	-0.673	0.001	A0A096QVM7	Uncharacterized protein OS=Zea mays GN=Zm.12714 PE=4 SV=1
	-0.687	0.002	A0A096S6Q1;B6SJJ1	Uncharacterized protein OS=Zea mays GN=Zm.81732 PE=4 SV=1
	-0.708	0.001	A0A096S5M0	Uncharacterized protein OS=Zea mays GN=pco109407 PE=4 SV=1
	-0.771	0.007	A0A096S125	Uncharacterized protein OS=Zea mays GN=LOC100280715 PE=3 SV=1
	-0.865	0.047	A0A096SEJ6	Uncharacterized protein OS=Zea mays GN=Zm.99979 PE=4 SV=1
	-0.865	0.043	B6T9B5	Putative uncharacterized protein OS=Zea mays PE=2 SV=1
	-0.907	0.017	B4FEA2	Uncharacterized protein OS=Zea mays GN=LOC100273155 PE=2 SV=1
	-0.99	0.004	A0A096TV75	Uncharacterized protein OS=Zea mays PE=4 SV=1
	-1.031	0.007	B6SL82	Putative uncharacterized protein OS=Zea mays PE=2 SV=1
	-1.037	0	A0A096T178	Uncharacterized protein OS=Zea mays PE=4 SV=1
	-1.283	0.003	A0A096TJF3	Uncharacterized protein OS=Zea mays GN=cl46173_1 PE=4 SV=1
	-1.691	0	A0A096PKN0	Uncharacterized protein OS=Zea mays PE=4 SV=1
