# Supplementary material for: Mitochondrial Zea mays Brittle1-1 Is a Major Determinant of the Metabolic Fate of Incoming Sucrose and Mitochondrial Function in Developing Maize Endosperms
Source: Front Plant Sci. 2019 Mar 12;10:242. doi: 10.3389/fpls.2019.00242 (PMC6423154; doi:10.3389/fpls.2019.00242)
Supplement: Supplementary file 2 [file Table_2.XLSX]

## Sheet: Hoja1
Supplemental Table 2: List of proteins identified in the proteomic study of Zmbt1-1 and WT endosperms.
contast	log2_fold_change	pvalue	evalue	qvalue (FDR)	num_peptides	set_type	inferred_proteins	description
Zmbt1/WT	-0.638	9.9999e-06	0.01	0	9	unresolved	B6SWM0;C0P8I4;K7UB17	2-isopropylmalate synthase B OS=Zea mays PE=2 SV=1
Zmbt1/WT	-0.974	9.9999e-06	0.01	0	5	unresolved	B4FUS2;B4G286	40S ribosomal protein S18 OS=Zea mays GN=LOC100273341 PE=2 SV=1
Zmbt1/WT	-0.408	1.99998e-05	0.03	0	13	unresolved	B6TB97;K7URK7	40S ribosomal protein S3 OS=Zea mays GN=TIDP2739 PE=2 SV=1
Zmbt1/WT	-0.849	9.9999e-06	0.01	0	4	unresolved	B4FZN6;B6SHM7	40S ribosomal protein S7 OS=Zea mays GN=LOC100274227 PE=2 SV=1
Zmbt1/WT	-0.434	1.99998e-05	0.03	0	10	inferred	B6T7B2	40S ribosomal protein S9 OS=Zea mays GN=LOC100282862 PE=2 SV=1
Zmbt1/WT	0.754	2.99997e-05	0.04	0	2	inferred	B4FFB8	5a2 protein OS=Zea mays GN=al-9 PE=2 SV=1
Zmbt1/WT	1.326	9.9999e-06	0.01	0	3	inferred	B6SHX0	5a2 protein OS=Zea mays GN=gpm92 PE=2 SV=1
Zmbt1/WT	-0.707	9.9999e-06	0.01	0	5	inferred	B4FUA9	60 ribosomal protein L14 OS=Zea mays PE=2 SV=1
Zmbt1/WT	-0.512	9.9999e-06	0.01	0	9	unresolved	B4FWI0;O24573	60S acidic ribosomal protein P0 OS=Zea mays GN=LOC100273601 PE=2 SV=1
Zmbt1/WT	-0.536	1.99998e-05	0.03	0	6	inferred	B6T1L4	60S ribosomal protein L17 OS=Zea mays PE=2 SV=1
Zmbt1/WT	-0.554	9.9999e-06	0.01	0	6	inferred	B4FGL4	60S ribosomal protein L23 OS=Zea mays GN=IDP65 PE=2 SV=1
Zmbt1/WT	-0.838	9.9999e-06	0.01	0	6	unresolved	A0A096PRG4;B4F9G6	60S ribosomal protein L6 OS=Zea mays PE=3 SV=1
Zmbt1/WT	-0.641	9.9999e-06	0.01	0	7	inferred	B6SI39	60S ribosomal protein L9 OS=Zea mays GN=Zm.161852 PE=2 SV=1
Zmbt1/WT	-0.634	9.9999e-06	0.01	0	5	inferred	B6TBZ8	Alanine aminotransferase 2 OS=Zea mays PE=2 SV=1
Zmbt1/WT	1.879	9.9999e-06	0.01	0	2	inferred	B6SLF6	Antimicrobial peptide MBP-1 OS=Zea mays GN=LOC100274918 PE=2 SV=1
Zmbt1/WT	1.398	1.99998e-05	0.03	0	1	inferred	B6UD65	Beta-fructofuranosidase, insoluble isoenzyme 2 OS=Zea mays PE=2 SV=1
Zmbt1/WT	0.86	1.99998e-05	0.03	0	3	inferred	Q06509	Caffeic acid 3-O-methyltransferase OS=Zea mays PE=3 SV=1
Zmbt1/WT	1.061	9.9999e-06	0.01	0	4	inferred	B6U6A9	Caleosin OS=Zea mays PE=2 SV=1
Zmbt1/WT	-0.513	1.99998e-05	0.03	0	6	inferred	B6TBZ1	Cysteine synthase OS=Zea mays PE=2 SV=1
Zmbt1/WT	0.544	2.99997e-05	0.04	0	5	inferred	A0A096R8F6	D-3-phosphoglycerate dehydrogenase OS=Zea mays GN=Zm.138016 PE=3 SV=1
Zmbt1/WT	0.533	2.99997e-05	0.04	0	5	inferred	Q84TC2	DIBOA-glucoside dioxygenase BX6 OS=Zea mays GN=BX6 PE=1 SV=1
Zmbt1/WT	1.192	9.9999e-06	0.01	0	6	inferred	B6SI37	Embryonic abundant protein 1 OS=Zea mays GN=esp1 PE=2 SV=1
Zmbt1/WT	0.62	9.9999e-06	0.01	0	4	unresolved	B6TFF6;B6TYG2	Enoyl-[acyl-carrier-protein] reductase [NADH] OS=Zea mays PE=2 SV=1
Zmbt1/WT	1.13	9.9999e-06	0.01	0	2	inferred	P29036	Ferritin-1, chloroplastic OS=Zea mays GN=FER1 PE=1 SV=2
Zmbt1/WT	2.224	9.9999e-06	0.01	0	1	inferred	B4FUT3	Germin-like protein subfamily 1 member 17 OS=Zea mays GN=LOC100273345 PE=2 SV=1
Zmbt1/WT	-1.319	9.9999e-06	0.01	0	6	inferred	B6UH16	Globulin OS=Zea mays PE=2 SV=1
Zmbt1/WT	1.044	9.9999e-06	0.01	0	4	inferred	B8A3M0	Glutamine synthetase OS=Zea mays GN=LOC100856889 PE=2 SV=1
Zmbt1/WT	0.69	9.9999e-06	0.01	0	5	unresolved	K7UBU3;P08735;Q09054	Glyceraldehyde-3-phosphate dehydrogenase OS=Zea mays GN=LOC542367 PE=3 SV=1
Zmbt1/WT	0.514	9.9999e-06	0.01	0	6	inferred	B4F7S2	Jasmonate-induced protein OS=Zea mays GN=LOC100191141 PE=2 SV=1
Zmbt1/WT	-0.442	9.9999e-06	0.01	0	21	unresolved	Q946V2;Q948J8	Legumin 1 OS=Zea mays GN=leg1 PE=2 SV=1
Zmbt1/WT	0.47	9.9999e-06	0.01	0	15	inferred	Q84TL6	Legumin-like protein OS=Zea mays GN=cl2-2 PE=2 SV=1
Zmbt1/WT	-0.379	2.99997e-05	0.04	0	14	unresolved	O24581;P24067	Luminal-binding protein 3 OS=Zea mays GN=BIPE3 PE=2 SV=1
Zmbt1/WT	-0.419	9.9999e-06	0.01	0	14	inferred	B4FUE0	Obg-like ATPase 1 OS=Zea mays GN=Zm.968 PE=2 SV=1
Zmbt1/WT	0.804	2.99997e-05	0.04	0	3	inferred	B4FFZ9	Oil body-associated protein 1A OS=Zea mays GN=OBAP1A PE=2 SV=1
Zmbt1/WT	1.287	1.99998e-05	0.03	0	2	unresolved	B6SIZ2;P21641	Oleosin OS=Zea mays GN=LOC100280642 PE=2 SV=1
Zmbt1/WT	0.616	9.9999e-06	0.01	0	5	inferred	B4FJ41	Oleosin OS=Zea mays GN=Zm.2098 PE=2 SV=1
Zmbt1/WT	1.519	9.9999e-06	0.01	0	2	inferred	P21641	Oleosin Zm-II OS=Zea mays GN=OLE18 PE=1 SV=1
Zmbt1/WT	0.664	9.9999e-06	0.01	0	6	inferred	B6SXF5	Pathogenesis-related protein 1 OS=Zea mays PE=2 SV=1
Zmbt1/WT	0.69	3.99996e-05	0.06	0	4	unresolved	B4FZZ2;K7TWV7	Peptidyl-prolyl cis-trans isomerase OS=Zea mays GN=Zm.82266 PE=2 SV=1
Zmbt1/WT	0.743	9.9999e-06	0.01	0	7	inferred	B6T2Y1	Peroxiredoxin-5 OS=Zea mays PE=2 SV=1
Zmbt1/WT	0.582	9.9999e-06	0.01	0	10	inferred	B4FRI1	Phosphoserine aminotransferase OS=Zea mays GN=Zm.85211 PE=2 SV=1
Zmbt1/WT	-0.342	9.9999e-06	0.01	0	21	inferred	A0A096RM05	Polyadenylate-binding protein OS=Zea mays GN=LOC100381794 PE=3 SV=1
Zmbt1/WT	-1.531	9.9999e-06	0.01	0	2	inferred	B6SHM6	Prolamin PPROL 17 OS=Zea mays PE=2 SV=1
Zmbt1/WT	-1.29	9.9999e-06	0.01	0	6	inferred	Q5EUE1	Protein disulfide-isomerase OS=Zea mays GN=PDIL1-1 PE=2 SV=1
Zmbt1/WT	-0.464	9.9999e-06	0.01	0	12	unresolved	A5A5E7;C0PLF0;Q5EUE1	Protein disulfide-isomerase OS=Zea mays PE=2 SV=1
Zmbt1/WT	1.303	3.99996e-05	0.06	0	1	inferred	B6TWW2	Purple acid phosphatase 1 OS=Zea mays PE=2 SV=1
Zmbt1/WT	-0.984	9.9999e-06	0.01	0	3	inferred	B6SYN0	Putative uncharacterized protein OS=Zea mays PE=2 SV=1
Zmbt1/WT	0.444	2.99997e-05	0.04	0	14	inferred	Q8S4W9	Pyruvate decarboxylase OS=Zea mays GN=pdc3 PE=2 SV=1
Zmbt1/WT	-2.352	9.9999e-06	0.01	0	11	unresolved	P25892;P28522	Ribosome-inactivating protein 9 OS=Zea mays GN=CRIP9 PE=1 SV=1
Zmbt1/WT	-1.115	9.9999e-06	0.01	0	3	inferred	K7TXM3	Stem-specific protein TSJT1 OS=Zea mays GN=pco156628 PE=4 SV=1
Zmbt1/WT	-0.929	9.9999e-06	0.01	0	4	inferred	B6UI15	Subtilisin-chymotrypsin inhibitor CI-1B OS=Zea mays GN=LOC100286333 PE=2 SV=1
Zmbt1/WT	-3.943	9.9999e-06	0.01	0	1	inferred	K7VDR8	Sucrose synthase OS=Zea mays GN=SH-1 PE=3 SV=1
Zmbt1/WT	0.595	3.99996e-05	0.06	0	4	unresolved	B4F925;P09233	Superoxide dismutase OS=Zea mays GN=sod3 PE=2 SV=1
Zmbt1/WT	0.503	3.99996e-05	0.06	0	7	inferred	Q7SIC9	Transketolase, chloroplastic OS=Zea mays PE=1 SV=1
Zmbt1/WT	0.528	2.99997e-05	0.04	0	5	unresolved	A0A096T909;B6U5L3	UDP-glucose 6-dehydrogenase OS=Zea mays GN=TIDP3299 PE=3 SV=1
Zmbt1/WT	0.512	9.9999e-06	0.01	0	9	inferred	A0A096T909	UDP-glucose 6-dehydrogenase OS=Zea mays GN=TIDP3299 PE=3 SV=1
Zmbt1/WT	0.745	9.9999e-06	0.01	0	10	inferred	A0A096PRT0	Fasciclin-like arabinogalactan protein 10 precursor OS=Zea mays GN=Zm.1194 PE=4 SV=1
Zmbt1/WT	0.449	9.9999e-06	0.01	0	12	inferred	B4FYU6	1-Cys peroxiredoxin PER1 OS=Zea mays PE=2 SV=1
Zmbt1/WT	-2.321	9.9999e-06	0.01	0	1	inferred	A0A096RC17	GDSL esterase/lipase OS=Zea mays PE=4 SV=1
Zmbt1/WT	-0.483	9.9999e-06	0.01	0	26	unresolved	A0A096S9C5;K7UVD7	TUDOR-SN protein 1 OS=Zea mays GN=Zm.92923 PE=4 SV=1
Zmbt1/WT	-0.545	9.9999e-06	0.01	0	13	unresolved	A0A096QKR1;B6UC34	Glutaminyl-tRNA synthetase OS=Zea mays GN=TIDP3331 PE=3 SV=1
Zmbt1/WT	-0.351	2.99997e-05	0.04	0	21	inferred	A0A096R1F9	Leucine--tRNA ligase cytoplasmic OS=Zea mays GN=Zm.123953 PE=3 SV=1
Zmbt1/WT	-0.87	9.9999e-06	0.01	0	8	inferred	A0A096S0A2	Elongation factor 1-gamma 3 OS=Zea mays GN=LOC100192872 PE=4 SV=1
Zmbt1/WT	-0.559	9.9999e-06	0.01	0	7	unresolved	B4FB66;B6SHZ1	40S ribosomal protein S5 OS=Zea mays GN=LOC100193240 PE=2 SV=1
Zmbt1/WT	-0.851	9.9999e-06	0.01	0	8	inferred	B4FID1	40S ribosomal protein S17-4 OS=Zea mays GN=LOC100194345 PE=2 SV=1
Zmbt1/WT	-0.61	9.9999e-06	0.01	0	8	inferred	A0A096RYU5	40S ribosomal protein S14-3 OS=Zea mays GN=pco069156 PE=3 SV=1
Zmbt1/WT	-0.623	9.9999e-06	0.01	0	8	unresolved	A0A096PLH9;B6TNR8	40S ribosomal protein S2 OS=Zea mays GN=Zm.94778 PE=3 SV=1
Zmbt1/WT	-1.397	9.9999e-06	0.01	0	1	unresolved	B4FSW0;B4FW06	40S ribosomal protein S10 OS=Zea mays PE=2 SV=1
Zmbt1/WT	-0.747	9.9999e-06	0.01	0	5	unresolved	A0A096U7P6;B6TYP7	60S ribosomal protein L5 OS=Zea mays PE=3 SV=1
Zmbt1/WT	-0.477	9.9999e-06	0.01	0	20	inferred	K7TNK3	Myosin-11 OS=Zea mays GN=ZEAMMB73_392937 PE=4 SV=1
Zmbt1/WT	0.81	9.9999e-06	0.01	0	17	inferred	Q7M1Z8	Globulin-2 OS=Zea mays GN=Zm.3896 PE=4 SV=1
Zmbt1/WT	-1.968	9.9999e-06	0.01	0	4	inferred	C0P381	50kD gamma zein OS=Zea mays GN=Zm.96787 PE=2 SV=1
Zmbt1/WT	0.77	9.9999e-06	0.01	0	6	inferred	K7VM99	Embryonic cell protein 63 OS=Zea mays GN=Zm.2699 PE=4 SV=1
Zmbt1/WT	0.846	2.99997e-05	0.04	0	3	unresolved	A0A096QAU5;B4F9K2	SRC2 protein targeting to vacuole OS=Zea mays GN=LOC100279462 PE=4 SV=1
Zmbt1/WT	-0.645	9.9999e-06	0.01	0	4	unresolved	A0A096QP97;A0A096RIV3	Proton pump-interactor BIP103 OS=Zea mays GN=Zm.43672 PE=4 SV=1
Zmbt1/WT	0.335	9.9999e-06	0.01	0	31	inferred	B4FAD9	UDP-glucose pyrophosphorylase 2 OS=Zea mays GN=LOC100191463 PE=2 SV=1
Zmbt1/WT	-0.488	9.9999e-06	0.01	0	14	inferred	K7UVD7	TUDOR-SN protein 1 OS=Zea mays GN=cl152_1 PE=4 SV=1
Zmbt1/WT	0.692	1.99998e-05	0.03	0	3	inferred	A0A096RBT2	D-amino-acid transaminase chloroplastic OS=Zea mays GN=cl315_1 PE=3 SV=1
Zmbt1/WT	1.066	9.9999e-06	0.01	0	14	unresolved	C0PGM3;Q03865	Vicilin-like embryo storage protein OS=Zea mays GN=glb1 PE=2 SV=1
Zmbt1/WT	0.71	9.9999e-06	0.01	0	7	inferred	B4FKP4	Peroxygenase 2 OS=Zea mays GN=IDP1639 PE=2 SV=1
Zmbt1/WT	-0.896	9.9999e-06	0.01	0	6	unresolved	A0A096S0A2;B6T7G7	Elongation factor 1-gamma 3 OS=Zea mays GN=LOC100192872 PE=4 SV=1
Zmbt1/WT	0.424	9.9999e-06	0.01	0	10	inferred	B4F9U9	Hydroxyproline-rich glycoprotein family protein OS=Zea mays GN=LOC100272926 PE=2 SV=1
Zmbt1/WT	1.683	9.9999e-06	0.01	0	2	inferred	B4FY73	Rhicadhesin receptor OS=Zea mays GN=LOC100273935 PE=2 SV=1
Zmbt1/WT	1.682	9.9999e-06	0.01	0	1	unresolved	B4FY73;B6TKA5	Rhicadhesin receptor OS=Zea mays GN=LOC100273935 PE=2 SV=1
Zmbt1/WT	0.766	9.9999e-06	0.01	0	18	inferred	B4G0K5	Uncharacterized protein OS=Zea mays GN=LOC100274379 PE=2 SV=1
Zmbt1/WT	0.568	1.99998e-05	0.03	0	6	inferred	A0A096QAU5	SRC2 protein targeting to vacuole OS=Zea mays GN=LOC100279462 PE=4 SV=1
Zmbt1/WT	-0.519	9.9999e-06	0.01	0	9	inferred	A0A096RZJ6	Uncharacterized protein OS=Zea mays GN=LOC100382048 PE=4 SV=1
Zmbt1/WT	1.002	9.9999e-06	0.01	0	12	inferred	A0A0B4J3F2	NAD(P)-binding Rossmann-fold superfamily protein OS=Zea mays GN=pco144726 PE=4 SV=1
Zmbt1/WT	-0.612	9.9999e-06	0.01	0	4	unresolved	B4FN19;B4FRM7	60S ribosomal protein L12 OS=Zea mays GN=umc2306 PE=2 SV=1
Zmbt1/WT	0.662	9.9999e-06	0.01	0	7	inferred	B4FN23	Uncharacterized protein OS=Zea mays GN=Zm.68129 PE=2 SV=1
Zmbt1/WT	0.553	9.9999e-06	0.01	0	8	inferred	B4FQQ1	Reactive Intermediate Deaminase A, chloroplastic OS=Zea mays PE=2 SV=1
Zmbt1/WT	-0.51	3.99996e-05	0.06	0	6	inferred	A0A096RIV3	Proton pump-interactor BIP103 OS=Zea mays PE=4 SV=1
Zmbt1/WT	-1.037	9.9999e-06	0.01	0	3	inferred	A0A096T178	Uncharacterized protein OS=Zea mays PE=4 SV=1
Zmbt1/WT	-1.691	9.9999e-06	0.01	0	1	inferred	A0A096PKN0	Uncharacterized protein OS=Zea mays PE=4 SV=1
Zmbt1/WT	-1.896	9.9999e-06	0.01	0	5	inferred	A8HNN7	Z1D alpha zein protein (Fragment) OS=Zea mays PE=2 SV=1
Zmbt1/WT	-0.821	9.9999e-06	0.01	0.001	16	inferred	C0P8I4	2-isopropylmalate synthase B OS=Zea mays GN=Zm.122839 PE=2 SV=1
Zmbt1/WT	-0.4	0.000109999	0.15	0.001	8	unresolved	A0A0B4J3I7;B6THR9	3-isopropylmalate dehydrogenase OS=Zea mays GN=Zm.138389 PE=3 SV=1
Zmbt1/WT	0.473	9.9999e-05	0.14	0.001	6	inferred	B4FTC8	3-oxoacyl-reductase OS=Zea mays GN=fab1 PE=2 SV=1
Zmbt1/WT	-1.111	8.99991e-05	0.13	0.001	1	inferred	B4FUS2	40S ribosomal protein S18 OS=Zea mays GN=LOC100273341 PE=2 SV=1
Zmbt1/WT	-0.535	9.9999e-06	0.01	0.001	6	unresolved	B4FD90;B4FP25	40S ribosomal protein S19 OS=Zea mays PE=2 SV=1
Zmbt1/WT	-0.59	9.9999e-06	0.01	0.001	8	unresolved	B4FAV3;K7WG88	40S ribosomal protein S3a OS=Zea mays GN=LOC100273118 PE=2 SV=1
Zmbt1/WT	-0.921	9.9999e-06	0.01	0.001	6	inferred	B4FCG9	60S ribosomal protein L11-1 OS=Zea mays GN=pco098395(621) PE=2 SV=1
Zmbt1/WT	-0.508	9.9999e-05	0.14	0.001	5	inferred	B6SIM9	60S ribosomal protein L17 OS=Zea mays PE=2 SV=1
Zmbt1/WT	-0.878	9.9999e-06	0.01	0.001	4	inferred	B4F9G6	60S ribosomal protein L6 OS=Zea mays GN=pco112591 PE=2 SV=1
Zmbt1/WT	-0.718	9.9999e-05	0.14	0.001	2	inferred	A0A096PRG4	60S ribosomal protein L6 OS=Zea mays PE=3 SV=1
Zmbt1/WT	-0.632	9.9999e-06	0.01	0.001	11	inferred	Q41768	Acetolactate synthase 1, chloroplastic OS=Zea mays GN=ALS1 PE=3 SV=1
Zmbt1/WT	-0.421	4.99995e-05	0.07	0.001	9	unresolved	B4G0C6;Q41768	Acetolactate synthase OS=Zea mays PE=2 SV=1
Zmbt1/WT	-1.835	9.9999e-06	0.01	0.001	12	inferred	B4F832	Adenine nucleotide transporter BT1 chloroplastic/mitochondrial [Zea mays]
Zmbt1/WT	0.58	4.99995e-05	0.07	0.001	4	inferred	C0PIH6	Aldose 1-epimerase OS=Zea mays GN=LOC100383712 PE=2 SV=1
Zmbt1/WT	0.648	7.99992e-05	0.11	0.001	3	inferred	B6T737	Allene oxide cyclase 4 OS=Zea mays PE=2 SV=1
Zmbt1/WT	0.425	8.99991e-05	0.13	0.001	9	inferred	P80607	Alpha-1,4-glucan-protein synthase [UDP-forming] OS=Zea mays GN=UPTG PE=1 SV=2
Zmbt1/WT	0.65	9.9999e-05	0.14	0.001	3	inferred	B6SK46	Cupin family protein OS=Zea mays PE=2 SV=1
Zmbt1/WT	-0.799	5.99994e-05	0.08	0.001	3	inferred	B6T7G7	Elongation factor 1-gamma 3 OS=Zea mays GN=LOC100282446 PE=2 SV=1
Zmbt1/WT	0.683	0.000129999	0.18	0.001	4	inferred	Q9ZT66	Endo-1,3;1,4-beta-D-glucanase OS=Zea mays PE=1 SV=1
Zmbt1/WT	-0.452	7.99992e-05	0.11	0.001	6	inferred	B4FBV8	Eukaryotic translation initiation factor 3 subunit G OS=Zea mays GN=pco079325 PE=2 SV=1
Zmbt1/WT	-0.429	7.99992e-05	0.11	0.001	7	inferred	B6U9I3	Eukaryotic translation initiation factor 3 subunit J OS=Zea mays GN=Zm.83652 PE=2 SV=1
Zmbt1/WT	0.361	9.9999e-06	0.01	0.001	14	inferred	Q6XZ78	Fructokinase-2 OS=Zea mays GN=FRK2 PE=1 SV=1
Zmbt1/WT	0.565	8.99991e-05	0.13	0.001	5	inferred	P12653	Glutathione S-transferase 1 OS=Zea mays GN=GST1 PE=1 SV=4
Zmbt1/WT	0.694	6.99993e-05	0.1	0.001	3	inferred	B4FAK9	Glyceraldehyde-3-phosphate dehydrogenase OS=Zea mays GN=LOC100191900 PE=2 SV=1
Zmbt1/WT	0.562	4.99995e-05	0.07	0.001	4	unresolved	B4FAK9;B6TDF8	Glyceraldehyde-3-phosphate dehydrogenase OS=Zea mays GN=LOC100191900 PE=2 SV=1
Zmbt1/WT	1.066	9.9999e-06	0.01	0.001	6	unresolved	K7UBU3;P08735	Glyceraldehyde-3-phosphate dehydrogenase OS=Zea mays GN=LOC542367 PE=3 SV=1
Zmbt1/WT	0.674	0.000139999	0.2	0.001	3	unresolved	C4J410;K7VW90	Heat shock protein1 OS=Zea mays GN=LOC100501536 PE=2 SV=1
Zmbt1/WT	0.62	9.9999e-06	0.01	0.001	7	inferred	C4J410	Heat shock protein1 OS=Zea mays GN=LOC100501536 PE=2 SV=1
Zmbt1/WT	-0.516	6.99993e-05	0.1	0.001	7	inferred	Q946V2	Legumin 1 OS=Zea mays GN=leg1 PE=2 SV=1
Zmbt1/WT	1.056	8.99991e-05	0.13	0.001	1	inferred	B6SGF4	Nonspecific lipid-transfer protein OS=Zea mays GN=Zm.142752 PE=2 SV=1
Zmbt1/WT	-0.466	5.99994e-05	0.08	0.001	7	inferred	A0A096T1S3	Nucleoside diphosphate kinase OS=Zea mays GN=LOC100384342 PE=3 SV=1
Zmbt1/WT	0.685	0.000119999	0.17	0.001	2	unresolved	A0A096UA30;B6TKC5	Nucleoside diphosphate kinase OS=Zea mays GN=pco069028 PE=3 SV=1
Zmbt1/WT	2.012	9.9999e-06	0.01	0.001	1	unresolved	B6SI42;P21641	Oleosin OS=Zea mays GN=LOC100280594 PE=2 SV=1
Zmbt1/WT	1.506	9.9999e-06	0.01	0.001	1	inferred	B8A2X5	Pectinesterase OS=Zea mays GN=LOC100280285 PE=2 SV=1
Zmbt1/WT	0.567	5.99994e-05	0.08	0.001	5	inferred	B4FZZ2	Peptidyl-prolyl cis-trans isomerase OS=Zea mays GN=Zm.82266 PE=2 SV=1
Zmbt1/WT	0.465	5.99994e-05	0.08	0.001	7	inferred	A0A0B4J3F8	Phospho-2-dehydro-3-deoxyheptonate aldolase OS=Zea mays GN=LOC100501272 PE=3 SV=1
Zmbt1/WT	-0.318	0.000119999	0.17	0.001	16	inferred	B6TBW4	Proliferation-associated protein 2G4 OS=Zea mays GN=Zm.6147 PE=2 SV=1
Zmbt1/WT	-0.483	9.9999e-06	0.01	0.001	22	unresolved	A5A5E7;Q5EUE1	Protein disulfide-isomerase OS=Zea mays PE=2 SV=1
Zmbt1/WT	-0.41	7.99992e-05	0.11	0.001	7	inferred	B6SIC6	Putative ubiquitin-conjugating enzyme family OS=Zea mays GN=ZEAMMB73_079182 PE=2 SV=1
Zmbt1/WT	0.459	4.99995e-05	0.07	0.001	7	inferred	B4FQM2	Pyrophosphate--fructose 6-phosphate 1-phosphotransferase subunit beta OS=Zea mays GN=PFP-BETA PE=2 SV=1
Zmbt1/WT	-1.117	0.000119999	0.17	0.001	1	inferred	rev_A0A096Q7I8	reversed Uncharacterized protein OS=Zea mays GN=Zm.17164 PE=4 SV=1
Zmbt1/WT	-0.824	0.000119999	0.17	0.001	2	inferred	P25892	Ribosome-inactivating protein 9 OS=Zea mays GN=CRIP9 PE=1 SV=1
Zmbt1/WT	1.339	7.99992e-05	0.11	0.001	1	inferred	K7TQC8	Seed maturation protein OS=Zea mays GN=ZEAMMB73_789084 PE=4 SV=1
Zmbt1/WT	0.382	4.99995e-05	0.07	0.001	11	inferred	K7TSD2	Serine hydroxymethyltransferase OS=Zea mays GN=LOC100192461 PE=3 SV=1
Zmbt1/WT	0.419	4.99995e-05	0.07	0.001	8	inferred	A0A096R737	Succinate dehydrogenase [ubiquinone] flavoprotein subunit, mitochondrial OS=Zea mays GN=LOC100280324 PE=3 SV=1
Zmbt1/WT	-0.571	9.9999e-06	0.01	0.001	5	unresolved	B6U1D7;K7VDR8;P49036	Sucrose synthase OS=Zea mays PE=2 SV=1
Zmbt1/WT	-0.949	9.9999e-06	0.01	0.001	33	unresolved	B6U1D7;K7VDR8	Sucrose synthase OS=Zea mays PE=2 SV=1
Zmbt1/WT	0.412	7.99992e-05	0.11	0.001	8	inferred	B6TS84	Transaldolase 2 OS=Zea mays PE=2 SV=1
Zmbt1/WT	-0.393	0.000159998	0.22	0.001	9	inferred	B6TMW7	Transaminase/ transferase isoform 1 OS=Zea mays GN=ZEAMMB73_373326 PE=2 SV=1
Zmbt1/WT	0.361	4.99995e-05	0.07	0.001	19	inferred	A0A096SHX7	5-methyltetrahydropteroyltriglutamate--homocysteine methyltransferase 1 OS=Zea mays PE=3 SV=1
Zmbt1/WT	0.916	9.9999e-06	0.01	0.001	4	inferred	A0A0B4J320	17.4 kDa class I heat shock protein 3 OS=Zea mays PE=3 SV=1
Zmbt1/WT	0.746	0.000159998	0.22	0.001	2	inferred	C4J6I7	Phosphoribosylaminoimidazole carboxylase family protein / AIR carboxylase family protein OS=Zea mays GN=LOC100501865 PE=2 SV=1
Zmbt1/WT	-0.725	6.99993e-05	0.1	0.001	3	unresolved	A0A096Q8R5;A0A096S0A2;B6T7G7;K7UQT7	Elongation factor 1-gamma OS=Zea mays GN=LOC100381466 PE=4 SV=1
Zmbt1/WT	1.392	4.99995e-05	0.07	0.001	1	inferred	A0A096TZ44	Late embryogenesis abundant protein D-34 OS=Zea mays PE=4 SV=1
Zmbt1/WT	-1.3	0.000119999	0.17	0.001	1	inferred	B4FBI4	Evolutionarily conserved C-terminal region 10 OS=Zea mays PE=2 SV=1
Zmbt1/WT	0.581	0.000109999	0.15	0.001	4	inferred	A0A096U7Y5	Probable carboxylesterase 15 OS=Zea mays PE=4 SV=1
Zmbt1/WT	-0.547	8.99991e-05	0.13	0.001	4	unresolved	A0A0B4J2X8;B6TSH6	60S ribosomal protein L21 OS=Zea mays GN=LOC100194057 PE=4 SV=1
Zmbt1/WT	0.379	6.99993e-05	0.1	0.001	10	unresolved	B4FUK7;B6SS31	Hydroxyproline-rich glycoprotein family protein OS=Zea mays GN=LOC100275372 PE=2 SV=1
Zmbt1/WT	-0.708	7.99992e-05	0.11	0.001	4	inferred	A0A096S5M0	Uncharacterized protein OS=Zea mays GN=pco109407 PE=4 SV=1
Zmbt1/WT	-0.673	7.99992e-05	0.11	0.001	3	inferred	A0A096QVM7	Uncharacterized protein OS=Zea mays GN=Zm.12714 PE=4 SV=1
Zmbt1/WT	-0.458	0.000149999	0.21	0.001	6	inferred	A0A096QP97	Proton pump-interactor OS=Zea mays GN=Zm.43672 PE=4 SV=1
Zmbt1/WT	-0.537	9.9999e-06	0.01	0.001	13	inferred	A0A096QKY6	Nucleoredoxin 1 OS=Zea mays PE=4 SV=1
Zmbt1/WT	2.429	4.99995e-05	0.07	0.001	1	inferred	Q03865	Vicilin-like embryo storage protein OS=Zea mays GN=Glb1-L PE=4 SV=1
Zmbt1/WT	-1.345	7.99992e-05	0.11	0.001	1	inferred	P06674	Zein-alpha 19A2 (Fragment) OS=Zea mays PE=2 SV=1
Zmbt1/WT	-0.76	9.9999e-06	0.01	0.002	5	inferred	B6SII7	40S ribosomal protein S15 OS=Zea mays GN=LOC100216869 PE=2 SV=1
Zmbt1/WT	-1.025	0.000349997	0.49	0.002	1	inferred	B4G286	40S ribosomal protein S18 OS=Zea mays GN=LOC100285246 PE=2 SV=1
Zmbt1/WT	-0.572	0.000189998	0.27	0.002	4	inferred	B6TNR8	40S ribosomal protein S2 OS=Zea mays GN=pco131882 PE=2 SV=1
Zmbt1/WT	-0.428	0.000339997	0.48	0.002	5	unresolved	B4G0Z5;B6T0Z9	60S ribosomal protein L27a-3 OS=Zea mays GN=LOC100285257 PE=2 SV=1
Zmbt1/WT	-0.499	0.000259997	0.36	0.002	4	inferred	B4FW07	60S ribosomal protein L36 OS=Zea mays GN=magi92568 PE=2 SV=1
Zmbt1/WT	0.419	0.000249998	0.35	0.002	6	unresolved	B6TUA2;Q9SWR9	Acetyltransferase component of pyruvate dehydrogenase complex OS=Zea mays PE=2 SV=1
Zmbt1/WT	0.336	0.000249998	0.35	0.002	11	inferred	P00333	Alcohol dehydrogenase 1 OS=Zea mays GN=ADH1 PE=2 SV=1
Zmbt1/WT	0.536	9.9999e-06	0.01	0.002	15	unresolved	A0A096R8F6;C0PLN9	D-3-phosphoglycerate dehydrogenase OS=Zea mays GN=Zm.138016 PE=3 SV=1
Zmbt1/WT	-0.443	0.000219998	0.31	0.002	6	inferred	A0A096THR3	Eukaryotic translation initiation factor 3 subunit C OS=Zea mays GN=LOC100272475 PE=3 SV=1
Zmbt1/WT	0.395	0.000219998	0.31	0.002	6	inferred	Q09054	Glyceraldehyde-3-phosphate dehydrogenase 2, cytosolic OS=Zea mays GN=GAPC2 PE=2 SV=1
Zmbt1/WT	0.681	0.000209998	0.29	0.002	2	inferred	B6SNX9	Grancalcin OS=Zea mays PE=2 SV=1
Zmbt1/WT	0.449	0.000189998	0.27	0.002	5	inferred	B6THA1	Grx_C2.2-glutaredoxin subgroup I OS=Zea mays GN=grx1 PE=2 SV=1
Zmbt1/WT	1.124	0.000209998	0.29	0.002	1	unresolved	C4J410;K7WEL8	Heat shock protein1 OS=Zea mays GN=LOC100501536 PE=2 SV=1
Zmbt1/WT	0.513	0.000279997	0.39	0.002	4	inferred	B4FN24	Peroxiredoxin-5 OS=Zea mays GN=LOC100272334 PE=2 SV=1
Zmbt1/WT	-1.177	0.000319997	0.45	0.002	1	inferred	K7TRX2	Putative VHS/GAT domain containing family protein OS=Zea mays GN=pco080763d PE=4 SV=1
Zmbt1/WT	0.511	0.000219998	0.31	0.002	3	unresolved	B6T565;B6TQ36	Pyruvate dehydrogenase E1 component subunit beta OS=Zea mays GN=pco116203 PE=2 SV=1
Zmbt1/WT	0.375	0.000199998	0.28	0.002	12	inferred	B6SXW8	RuBisCO large subunit-binding protein subunit alpha OS=Zea mays GN=pco140434 PE=2 SV=1
Zmbt1/WT	0.788	0.000309997	0.43	0.002	2	inferred	B6UGJ4	Seed maturation protein OS=Zea mays GN=pco080830 PE=2 SV=1
Zmbt1/WT	-0.996	0.000199998	0.28	0.002	1	inferred	B4F8H5	Alpha/beta-Hydrolases superfamily protein OS=Zea mays GN=cl55515_1a PE=2 SV=1
Zmbt1/WT	0.482	0.000319997	0.45	0.002	6	inferred	B4FTJ7	Sarcosine oxidase OS=Zea mays PE=2 SV=1
Zmbt1/WT	0.601	9.9999e-06	0.01	0.002	6	inferred	B4FWU6	Glutathione reductase cytosolic OS=Zea mays GN=gpm745b PE=2 SV=1
Zmbt1/WT	-0.701	0.000309997	0.43	0.002	3	inferred	B4FSW0	40S ribosomal protein S10 OS=Zea mays PE=2 SV=1
Zmbt1/WT	0.627	0.000289997	0.41	0.002	2	unresolved	B4G004;B6TW65	Beta-glucosidase 44 OS=Zea mays GN=cl1052_1 PE=2 SV=1
Zmbt1/WT	-0.3	0.000219998	0.31	0.002	19	inferred	K7UDG5	Proline--tRNA ligase cytoplasmic OS=Zea mays GN=LOC100272402 PE=3 SV=1
Zmbt1/WT	0.576	0.000219998	0.31	0.002	5	inferred	C0HFK2	Uncharacterized protein OS=Zea mays GN=LOC100304417 PE=2 SV=1
Zmbt1/WT	-0.421	0.000189998	0.27	0.002	7	inferred	A0A096SUU7	Uncharacterized protein OS=Zea mays GN=Zm.13366 PE=4 SV=1
Zmbt1/WT	0.965	0.000339997	0.48	0.002	1	unresolved	B4FN23;B4FV87	Uncharacterized protein OS=Zea mays GN=Zm.68129 PE=2 SV=1
Zmbt1/WT	-0.687	0.000249998	0.35	0.002	2	unresolved	A0A096S6Q1;B6SJJ1	Uncharacterized protein OS=Zea mays GN=Zm.81732 PE=4 SV=1
Zmbt1/WT	4.802	9.9999e-06	0.01	0.002	1	inferred	Q948J8	Uncleaved legumin-1 OS=Zea mays GN=LEGUMIN1 PE=2 SV=2
Zmbt1/WT	-0.52	0.000359996	0.51	0.003	3	unresolved	B4FJ27;C0PNT2	40S ribosomal protein S24 OS=Zea mays GN=Zm.81456 PE=2 SV=1
Zmbt1/WT	-0.68	0.000439996	0.62	0.003	2	inferred	B6TSH6	60S ribosomal protein L21 OS=Zea mays PE=2 SV=1
Zmbt1/WT	0.439	0.000389996	0.55	0.003	5	unresolved	B6SUD1;P00333	Alcohol dehydrogenase 2 OS=Zea mays GN=adh2 PE=2 SV=1
Zmbt1/WT	-0.459	0.000479995	0.67	0.003	4	inferred	B4FVH1	Malate dehydrogenase OS=Zea mays PE=2 SV=1
Zmbt1/WT	0.412	0.000409996	0.58	0.003	5	inferred	B6TCK3	NADH-cytochrome b5 reductase OS=Zea mays GN=Zm.4080 PE=2 SV=1
Zmbt1/WT	0.977	9.9999e-06	0.01	0.003	9	inferred	B4FH44	Thioredoxin OS=Zea mays GN=trh2 PE=2 SV=1
Zmbt1/WT	-0.903	0.000499995	0.7	0.003	1	inferred	P27923	Ubiquitin-40S ribosomal protein S27a OS=Zea mays GN=UBF9 PE=2 SV=2
Zmbt1/WT	-0.624	0.000499995	0.7	0.003	2	unresolved	B4FFZ7;B6T872	60S ribosomal protein L32 OS=Zea mays GN=LOC100193699 PE=2 SV=1
Zmbt1/WT	-0.382	0.000379996	0.53	0.003	9	inferred	A0A096Q7L4	Aminopeptidase M1 OS=Zea mays GN=Zm.84850 PE=4 SV=1
Zmbt1/WT	0.716	0.000509995	0.72	0.003	2	inferred	B4F957	Glycine-rich protein OS=Zea mays GN=pco091529 PE=2 SV=1
Zmbt1/WT	-1.283	0.000469995	0.66	0.003	1	inferred	A0A096TJF3	Uncharacterized protein OS=Zea mays GN=cl46173_1 PE=4 SV=1
Zmbt1/WT	0.366	0.000389996	0.55	0.003	9	unresolved	A0A096RTH2;A0A096SHX7	5-methyltetrahydropteroyltriglutamate--homocysteine methyltransferase 1 OS=Zea mays GN=Zm.87255 PE=3 SV=1
Zmbt1/WT	-0.861	0.000449996	0.63	0.003	2	inferred	P04701	Zein-alpha Z4 OS=Zea mays PE=3 SV=2
Zmbt1/WT	-0.531	0.000729993	1.02	0.004	3	inferred	P25460	40S ribosomal protein S11 OS=Zea mays GN=RPS11 PE=2 SV=1
Zmbt1/WT	-0.524	0.000539995	0.76	0.004	3	inferred	B6T1H0	40S ribosomal protein S6 OS=Zea mays GN=rps6 PE=2 SV=1
Zmbt1/WT	0.381	0.000639994	0.9	0.004	6	inferred	P49076	ADP-ribosylation factor OS=Zea mays GN=ARF1 PE=2 SV=2
Zmbt1/WT	0.386	0.000649994	0.91	0.004	6	unresolved	B6TPH0;Q6XC06	Lactoylglutathione lyase OS=Zea mays GN=Zm.67052 PE=1 SV=1
Zmbt1/WT	0.702	0.000579994	0.81	0.004	2	inferred	B6UI06	Late embryogenesis abundant protein, group 3 OS=Zea mays GN=AY106518 PE=2 SV=1
Zmbt1/WT	0.68	0.000699993	0.98	0.004	2	inferred	C0P4G2	Putative cytochrome P450 superfamily protein OS=Zea mays GN=aos1 PE=2 SV=1
Zmbt1/WT	0.942	0.000659993	0.93	0.004	1	inferred	B4FBD6	Ribonuclease 3 OS=Zea mays GN=pco076023 PE=2 SV=1
Zmbt1/WT	-0.894	0.000599994	0.84	0.004	1	inferred	B4FN28	Ribosomal protein OS=Zea mays PE=2 SV=1
Zmbt1/WT	-0.947	0.000669993	0.94	0.004	1	inferred	B4FKA5	Small nuclear ribonucleoprotein Sm D3 OS=Zea mays GN=pco068141(116) PE=2 SV=1
Zmbt1/WT	0.931	0.000539995	0.76	0.004	1	inferred	K7U1I2	Succinate dehydrogenase [ubiquinone] iron-sulfur subunit, mitochondrial OS=Zea mays GN=LOC100502233 PE=3 SV=1
Zmbt1/WT	0.445	0.000559994	0.79	0.004	4	unresolved	A0A096PYB4;C0PGU8	Glycerophosphodiester phosphodiesterase GDPDL3 OS=Zea mays GN=Zm.130885 PE=4 SV=1
Zmbt1/WT	0.545	0.000719993	1.01	0.004	3	inferred	B4FQK0	Monodehydroascorbate reductase 5 mitochondrial OS=Zea mays GN=IDP52 PE=2 SV=1
Zmbt1/WT	-0.54	0.000679993	0.95	0.004	3	inferred	A0A0B4J3A0	40S ribosomal protein S26 OS=Zea mays GN=Zm.89212 PE=4 SV=1
Zmbt1/WT	-0.925	9.9999e-06	0.01	0.004	2	inferred	B4FUJ6	Myosin heavy chain-related OS=Zea mays GN=LOC100273319 PE=2 SV=1
Zmbt1/WT	0.501	0.000539995	0.76	0.004	3	inferred	A0A096TB53	Uncharacterized protein OS=Zea mays GN=pco148543(450) PE=4 SV=1
Zmbt1/WT	0.459	0.000709993	1	0.004	4	inferred	A0A096PXP8	Uncharacterized protein OS=Zea mays PE=4 SV=1
Zmbt1/WT	-0.99	0.000539995	0.76	0.004	1	inferred	A0A096TV75	Uncharacterized protein OS=Zea mays PE=4 SV=1
Zmbt1/WT	-0.511	0.000919991	1.29	0.005	3	inferred	B6SLI1	40S ribosomal protein S30 OS=Zea mays GN=gpm447 PE=2 SV=1
Zmbt1/WT	-0.515	0.000779992	1.09	0.005	3	inferred	B6SHM7	40S ribosomal protein S7 OS=Zea mays GN=LOC100193269 PE=2 SV=1
Zmbt1/WT	-0.424	0.000799992	1.12	0.005	4	inferred	B6UC34	Glutaminyl-tRNA synthetase OS=Zea mays GN=Zm.64662 PE=2 SV=1
Zmbt1/WT	-0.407	0.000819992	1.15	0.005	6	inferred	B6TJ90	Histone H4 OS=Zea mays PE=2 SV=1
Zmbt1/WT	1.87	9.9999e-06	0.01	0.005	3	inferred	B6SI42	Oleosin OS=Zea mays GN=LOC100280594 PE=2 SV=1
Zmbt1/WT	-0.358	0.000789992	1.11	0.005	8	inferred	K7TSX3	Putative nucleolin-like family protein OS=Zea mays GN=Zm.81300 PE=4 SV=1
Zmbt1/WT	-0.292	0.000819992	1.15	0.005	11	unresolved	A0A096RCF3;B6TBZ8	Alanine aminotransferase 5 OS=Zea mays GN=Zm.87285 PE=4 SV=1
Zmbt1/WT	0.747	0.000799992	1.12	0.005	2	inferred	B4F8R5	Putative O-Glycosyl hydrolase superfamily protein OS=Zea mays GN=LOC100191418 PE=2 SV=1
Zmbt1/WT	0.284	0.000839992	1.18	0.005	19	unresolved	A0A096SZS3;B6TEC1	Sorbitol dehydrogenase OS=Zea mays GN=Zm.67861 PE=3 SV=1
Zmbt1/WT	0.377	0.000769992	1.08	0.005	6	inferred	B4F9K2	Calcium-dependent lipid-binding (CaLB domain) family protein OS=Zea mays GN=AC210204.3_FG002 PE=2 SV=1
Zmbt1/WT	-0.299	0.000939991	1.32	0.006	11	inferred	B4FSQ4	40S ribosomal protein SA OS=Zea mays GN=arpp40 PE=2 SV=1
Zmbt1/WT	0.476	0.00107999	1.52	0.006	4	inferred	P13689	Auxin-binding protein 1 OS=Zea mays GN=ABP1 PE=1 SV=1
Zmbt1/WT	1.671	0.00109999	1.54	0.006	1	inferred	P10979	Glycine-rich RNA-binding, abscisic acid-inducible protein OS=Zea mays GN=RAB15 PE=1 SV=1
Zmbt1/WT	-0.859	0.00109999	1.54	0.006	1	inferred	Q43261	Histone H2B.3 OS=Zea mays PE=3 SV=3
Zmbt1/WT	-1.755	0.00097999	1.37	0.006	1	inferred	B6SXM5	Kinesin-like protein OS=Zea mays GN=Zm.7332 PE=2 SV=1
Zmbt1/WT	0.526	0.00099999	1.4	0.006	5	inferred	B6SIU4	Peroxidase OS=Zea mays GN=Zm.79249 PE=2 SV=1
Zmbt1/WT	0.921	0.00097999	1.37	0.006	1	inferred	P83506	Probable non-specific lipid-transfer protein 2 OS=Zea mays PE=1 SV=1
Zmbt1/WT	0.802	0.00109999	1.54	0.006	1	unresolved	B6TXL9;Q8S4W9	Pyruvate decarboxylase isozyme 1 OS=Zea mays PE=2 SV=1
Zmbt1/WT	-0.312	0.00103999	1.46	0.006	13	unresolved	C4J164;O48899	Starch synthase, chloroplastic/amyloplastic OS=Zea mays PE=2 SV=1
Zmbt1/WT	-0.927	0.00126999	1.78	0.007	1	inferred	O48558	60S ribosomal protein L30 OS=Zea mays GN=RPL30 PE=3 SV=1
Zmbt1/WT	-0.576	9.9999e-06	0.01	0.007	38	inferred	B6U0S1	Elongation factor 2 OS=Zea mays GN=LOC100272648 PE=2 SV=1
Zmbt1/WT	0.776	0.00130999	1.84	0.007	1	unresolved	B6U1E4;C4J410;K7VW90;K7WEL8	Heat shock cognate 70 kDa protein 2 OS=Zea mays PE=2 SV=1
Zmbt1/WT	0.554	0.00116999	1.64	0.007	3	inferred	A1JUJ0	Myo-inositol phosphate synthase OS=Zea mays GN=mips2 PE=2 SV=1
Zmbt1/WT	-1.031	0.00116999	1.64	0.007	1	inferred	B6SL82	Putative uncharacterized protein OS=Zea mays PE=2 SV=1
Zmbt1/WT	-0.8	0.00114999	1.61	0.007	1	inferred	rev_B6U6S4	reversed Heat shock protein STI OS=Zea mays PE=2 SV=1
Zmbt1/WT	-0.673	0.00135999	1.91	0.007	2	inferred	B4FW06	40S ribosomal protein S10-1 OS=Zea mays GN=LOC100273505 PE=2 SV=1
Zmbt1/WT	-0.878	0.00134999	1.89	0.007	1	unresolved	A0A096QYW3;A0A096TH58	Translocon-associated protein beta (TRAPB) family protein OS=Zea mays GN=LOC100272685 PE=4 SV=1
Zmbt1/WT	0.506	0.00122999	1.73	0.007	3	unresolved	B4FUK7;B4G0K5;B6SS31	Hydroxyproline-rich glycoprotein family protein OS=Zea mays GN=LOC100275372 PE=2 SV=1
Zmbt1/WT	-0.771	0.00132999	1.87	0.007	1	inferred	A0A096S125	Uncharacterized protein OS=Zea mays GN=LOC100280715 PE=3 SV=1
Zmbt1/WT	-0.429	0.00144999	2.03	0.008	4	unresolved	B6SJ18;Q05761	40S ribosomal protein S13 OS=Zea mays GN=LOC100216794 PE=2 SV=1
Zmbt1/WT	-0.606	0.00145999	2.05	0.008	2	unresolved	B4FG22;B4FSL2;B4FXK8	40S ribosomal protein S25-1 OS=Zea mays GN=LOC100193720 PE=2 SV=1
Zmbt1/WT	-0.413	0.00145999	2.05	0.008	6	inferred	Q84RL7	Aquaporin PIP2-1 OS=Zea mays GN=PIP2-1 PE=1 SV=2
Zmbt1/WT	0.862	0.00158998	2.23	0.008	1	inferred	A0A0B4J352	Catalase OS=Zea mays GN=cat2 PE=3 SV=1
Zmbt1/WT	0.372	0.00145999	2.05	0.008	6	inferred	B4FLA2	Chorismate synthase OS=Zea mays GN=LOC100282199 PE=2 SV=1
Zmbt1/WT	0.393	0.00153998	2.16	0.008	5	inferred	B6TCA9	Diphosphomevalonate decarboxylase OS=Zea mays GN=IDP726 PE=2 SV=1
Zmbt1/WT	-0.314	0.00143999	2.02	0.008	9	inferred	P80639	Eukaryotic translation initiation factor 5A OS=Zea mays GN=TIF5A PE=1 SV=2
Zmbt1/WT	-0.513	0.00157998	2.22	0.008	2	inferred	B4FXB2	Histone H2A OS=Zea mays GN=LOC100273753 PE=2 SV=1
Zmbt1/WT	0.661	0.00150998	2.12	0.008	2	inferred	C0PBZ6	Non-specific lipid-transfer protein OS=Zea mays PE=2 SV=1
Zmbt1/WT	0.659	0.00155998	2.19	0.008	2	inferred	B6SVH7	Putative uncharacterized protein OS=Zea mays PE=2 SV=1
Zmbt1/WT	1.464	0.00145999	2.05	0.008	1	inferred	rev_A0A096RN84	reversed Uncharacterized protein OS=Zea mays PE=4 SV=1
Zmbt1/WT	-0.383	0.00178998	2.51	0.009	6	inferred	B4G1G1	Desiccation-related protein PCC13-62 OS=Zea mays GN=LOC100282997 PE=2 SV=1
Zmbt1/WT	0.38	0.00163998	2.3	0.009	5	inferred	B6TFF6	Enoyl-[acyl-carrier-protein] reductase [NADH] OS=Zea mays PE=2 SV=1
Zmbt1/WT	-0.577	0.00175998	2.47	0.009	3	inferred	A0A096RLY4	Eukaryotic translation initiation factor 3 subunit D OS=Zea mays GN=cl2592_1 PE=3 SV=1
Zmbt1/WT	-0.306	0.00172998	2.43	0.009	9	inferred	A0A096SFU6	Lysine--tRNA ligase OS=Zea mays GN=pco072809(80) PE=3 SV=1
Zmbt1/WT	0.324	0.00183998	2.58	0.009	9	unresolved	B6T504;B6TJB6	Proteasome subunit alpha type OS=Zea mays GN=AC149475.2_FG003 PE=2 SV=1
Zmbt1/WT	0.727	0.00175998	2.47	0.009	1	inferred	A5A5E7	Protein disulfide-isomerase OS=Zea mays PE=2 SV=1
Zmbt1/WT	0.587	0.00183998	2.58	0.009	2	inferred	C0PLI2	Cold shock protein 2 OS=Zea mays GN=umc1109 PE=2 SV=1
Zmbt1/WT	0.653	0.00179998	2.53	0.009	1	unresolved	B4F9U9;B4FUK7;B4G0K5;B6SS31	Hydroxyproline-rich glycoprotein family protein OS=Zea mays GN=LOC100272926 PE=2 SV=1
Zmbt1/WT	-0.881	0.00169998	2.39	0.009	1	inferred	B4FFJ9	Responsive to abscisic acid 15 OS=Zea mays PE=2 SV=1
Zmbt1/WT	0.331	0.00208998	2.93	0.01	8	inferred	P49106	14-3-3-like protein GF14-6 OS=Zea mays GN=GRF1 PE=3 SV=1
Zmbt1/WT	-0.739	0.00206998	2.9	0.01	1	inferred	B6SIL9	40S ribosomal protein S27a OS=Zea mays GN=Zm.86935 PE=2 SV=1
Zmbt1/WT	-0.356	0.00204998	2.88	0.01	5	unresolved	B4FZQ0;B6UHJ9	60S ribosomal protein L23a OS=Zea mays GN=LOC100283914 PE=2 SV=1
Zmbt1/WT	-0.531	0.00198998	2.79	0.01	2	unresolved	B4FM15;B6SQA2	60S ribosomal protein L28 isoform 1 OS=Zea mays GN=LOC100281129 PE=2 SV=1
Zmbt1/WT	0.842	0.00219538	3.08	0.01	1	inferred	K7USC0	Calmodulin OS=Zea mays GN=LOC100272455 PE=4 SV=1
Zmbt1/WT	0.419	0.00208789	2.93	0.01	5	inferred	B6SNY0	Cysteine proteinase inhibitor OS=Zea mays PE=2 SV=1
Zmbt1/WT	-0.501	0.00210987	2.96	0.01	3	inferred	B4FGM4	Endothelial differentiation-related factor 1 OS=Zea mays GN=umc2064 PE=2 SV=1
Zmbt1/WT	-0.376	0.00198956	2.79	0.01	5	inferred	K7V686	Eukaryotic translation initiation factor 3 subunit F OS=Zea mays GN=pco062167 PE=3 SV=1
Zmbt1/WT	-0.597	0.00189998	2.67	0.01	3	inferred	B6TZD9	Eukaryotic translation initiation factor 4B OS=Zea mays PE=2 SV=1
Zmbt1/WT	-0.965	0.00191917	2.69	0.01	1	unresolved	B6T451;C0P5C0;K7VEB9	Importin subunit alpha OS=Zea mays PE=2 SV=1
Zmbt1/WT	-0.445	0.00189998	2.67	0.01	3	inferred	B6TMU1	Nascent polypeptide-associated complex subunit beta OS=Zea mays PE=2 SV=1
Zmbt1/WT	0.797	0.00219538	3.08	0.01	1	inferred	B6TJB6	Proteasome subunit alpha type OS=Zea mays GN=LOC100283546 PE=2 SV=1
Zmbt1/WT	0.388	0.00208789	2.93	0.01	5	inferred	B6T2Y5	S-formylglutathione hydrolase OS=Zea mays GN=LOC100282053 PE=2 SV=1
Zmbt1/WT	-0.524	0.00193937	2.72	0.01	3	unresolved	P11428;P23345;P23346	Superoxide dismutase [Cu-Zn] 2 OS=Zea mays GN=SODCC.1 PE=2 SV=2
Zmbt1/WT	0.255	0.00211109	2.96	0.01	15	inferred	B4FAL8	Selenium-binding protein 3 OS=Zea mays GN=Zm.66853 PE=2 SV=1
Zmbt1/WT	0.443	0.00197915	2.78	0.01	4	inferred	B4FS35	Indole-3-glycerol phosphate synthase chloroplastic OS=Zea mays GN=LOC100272983 PE=2 SV=1
Zmbt1/WT	-0.355	0.00215907	3.03	0.01	8	inferred	C0PDC7	Heat shock protein HSP101 OS=Zea mays PE=2 SV=1
Zmbt1/WT	0.373	0.00196905	2.76	0.01	6	inferred	A0A096QE47	Beta-galactosidase OS=Zea mays GN=Zm.85089 PE=3 SV=1
Zmbt1/WT	-0.743	0.00220928	3.1	0.01	1	inferred	A0A096S6Q1	Uncharacterized protein OS=Zea mays GN=Zm.81732 PE=4 SV=1
Zmbt1/WT	0.513	0.00229759	3.22	0.011	2	inferred	K7VT58	Fasciclin-like arabinogalactan protein 7 OS=Zea mays GN=pco137326 PE=4 SV=1
Zmbt1/WT	-0.792	0.00237497	3.33	0.011	1	inferred	B4F9Q4	Signal recognition particle receptor homolog 1 OS=Zea mays GN=spr1 PE=2 SV=1
Zmbt1/WT	0.838	0.00229998	3.23	0.011	1	inferred	A0A096R605	Uncharacterized protein OS=Zea mays PE=3 SV=1
Zmbt1/WT	0.568	0.0026027	3.65	0.012	2	inferred	B6U284	14-3-3-like protein OS=Zea mays GN=csu614a PE=2 SV=1
Zmbt1/WT	-0.498	0.00267602	3.75	0.012	3	unresolved	B6SWM0;C0P8I4	2-isopropylmalate synthase B OS=Zea mays PE=2 SV=1
Zmbt1/WT	-0.733	0.00267602	3.75	0.012	1	inferred	B6UFY5	60S ribosomal protein L9 OS=Zea mays PE=2 SV=1
Zmbt1/WT	0.928	0.00249347	3.5	0.012	1	inferred	B4G038	Homoserine dehydrogenase OS=Zea mays GN=LOC100282632 PE=2 SV=1
Zmbt1/WT	-0.281	0.0025733	3.61	0.012	11	unresolved	B4FWX5;C0P869	Dihydroxy-acid dehydratase chloroplastic OS=Zea mays GN=LOC100273676 PE=2 SV=1
Zmbt1/WT	-0.409	0.0029538	4.14	0.013	8	unresolved	B6SWM0;K7UB17	2-isopropylmalate synthase B OS=Zea mays PE=2 SV=1
Zmbt1/WT	0.387	0.00277139	3.89	0.013	4	inferred	B6TJ78	3-N-debenzoyl-2-deoxytaxol N-benzoyltransferase OS=Zea mays PE=2 SV=1
Zmbt1/WT	-0.809	0.00298997	4.19	0.013	1	inferred	B6T0C0	Heme-binding protein 2 OS=Zea mays PE=2 SV=1
Zmbt1/WT	0.459	0.00301558	4.23	0.013	3	unresolved	B4FBI6;B4FD30	Fumarylacetoacetase OS=Zea mays GN=LOC100192485 PE=2 SV=1
Zmbt1/WT	0.664	0.00296919	4.17	0.013	2	inferred	K7VEH8	GDSL esterase/lipase OS=Zea mays GN=ZEAMMB73_678347 PE=4 SV=1
Zmbt1/WT	-0.69	0.00293997	4.12	0.013	1	inferred	A0A096R5X8	60S ribosomal protein L37 OS=Zea mays GN=LOC100284994 PE=3 SV=1
Zmbt1/WT	0.388	0.0028507	4	0.013	5	unresolved	A0A096TJB2;K7U6F0	Vacuolar-sorting receptor 1 OS=Zea mays GN=Zm.94941 PE=4 SV=1
Zmbt1/WT	0.623	0.00278257	3.9	0.013	2	inferred	C0HF77	Putative subtilase family protein OS=Zea mays GN=LOC100304374 PE=2 SV=1
Zmbt1/WT	0.317	0.00282349	3.96	0.013	6	inferred	A0A096RYZ1	Pyridoxal 5'-phosphate synthase-like subunit PDX1.2 OS=Zea mays GN=LOC100272732 PE=3 SV=1
Zmbt1/WT	-0.551	0.00298433	4.19	0.013	2	inferred	A0A096Q8R5	Elongation factor 1-gamma OS=Zea mays GN=LOC100381466 PE=4 SV=1
Zmbt1/WT	-0.31	0.00311997	4.38	0.014	6	inferred	B6SNQ7	40S ribosomal protein S16 OS=Zea mays PE=2 SV=1
Zmbt1/WT	0.264	0.00323723	4.54	0.014	13	inferred	P80608	Cysteine synthase OS=Zea mays PE=1 SV=2
Zmbt1/WT	-0.496	0.00304757	4.28	0.014	3	inferred	A0A096RHH0	Probable DNA gyrase subunit A, chloroplastic/mitochondrial OS=Zea mays GN=Zm.85278 PE=4 SV=1
Zmbt1/WT	-0.512	0.00312997	4.39	0.014	2	inferred	B4FJ40	3'-5' exonuclease domain-containing protein / K homology domain-containing protein / KH domain-containing protein OS=Zea mays GN=LOC100276743 PE=2 SV=1
Zmbt1/WT	0.931	9.9999e-06	0.01	0.014	9	inferred	K7W272	Vicilin-like seed storage protein OS=Zea mays GN=Zm.92932 PE=4 SV=1
Zmbt1/WT	-0.666	0.00322028	4.52	0.014	1	inferred	A0A096QYW3	Translocon-associated protein beta (TRAPB) family protein OS=Zea mays GN=LOC100272685 PE=4 SV=1
Zmbt1/WT	-0.487	0.00321048	4.5	0.014	2	inferred	K7URK7	Uncharacterized protein OS=Zea mays GN=LOC100274348 PE=3 SV=1
Zmbt1/WT	-0.592	0.00333997	4.69	0.015	2	inferred	O24573	60S acidic ribosomal protein P0 OS=Zea mays GN=RP-P0 PE=1 SV=3
Zmbt1/WT	-0.422	0.00334997	4.7	0.015	2	unresolved	A0A0B4J3C2;Q9M7E2	Elongation factor 1-alpha OS=Zea mays GN=elfa3 PE=3 SV=1
Zmbt1/WT	0.368	0.00350645	4.92	0.015	5	unresolved	B6SH83;C0PHP3	RuBisCO large subunit-binding protein subunit beta OS=Zea mays PE=2 SV=1
Zmbt1/WT	-0.691	0.0033928	4.76	0.015	1	inferred	A0A0F6QI37	SGT1 OS=Zea mays PE=2 SV=1
Zmbt1/WT	-0.417	0.00351845	4.94	0.015	4	inferred	A0A096Q783	26S proteasome regulatory subunit 6A homolog OS=Zea mays GN=AY105910 PE=3 SV=1
Zmbt1/WT	-0.672	0.00387992	5.44	0.016	1	unresolved	A0A096S6X8;B6TCB8	40S ribosomal protein S12 OS=Zea mays GN=pco068483 PE=3 SV=1
Zmbt1/WT	-0.487	0.00371147	5.21	0.016	2	inferred	B6TB97	40S ribosomal protein S3 OS=Zea mays GN=TIDP2739 PE=2 SV=1
Zmbt1/WT	-0.337	0.00367301	5.15	0.016	6	inferred	Q08069	40S ribosomal protein S8 OS=Zea mays GN=RPS8 PE=2 SV=2
Zmbt1/WT	0.318	0.00386996	5.43	0.016	7	inferred	A0A096S029	Malic enzyme OS=Zea mays GN=me2 PE=3 SV=1
Zmbt1/WT	0.313	0.00372542	5.23	0.016	6	inferred	P28516	Pyruvate decarboxylase 1 OS=Zea mays GN=PDC1 PE=2 SV=1
Zmbt1/WT	0.254	0.00385992	5.42	0.016	13	inferred	C0PHD8	Aldehyde dehydrogenase family 7 OS=Zea mays GN=Zm.1351 PE=1 SV=1
Zmbt1/WT	-0.578	0.00367301	5.15	0.016	2	unresolved	A0A096TK37;B4FM15;B6SQA2	60S ribosomal protein L28 OS=Zea mays GN=pco068622 PE=4 SV=1
Zmbt1/WT	0.418	0.00423904	5.95	0.017	3	inferred	B6TN41	4-hydroxy-4-methyl-2-oxoglutarate aldolase OS=Zea mays GN=LOC100283919 PE=2 SV=1
Zmbt1/WT	-0.647	0.00415996	5.84	0.017	1	inferred	B6U998	60S ribosomal protein L22-2 OS=Zea mays PE=2 SV=1
Zmbt1/WT	-0.7	0.00419111	5.88	0.017	1	inferred	B4FSZ8	Beta-ureidopropionase OS=Zea mays PE=2 SV=1
Zmbt1/WT	0.772	0.00399992	5.61	0.017	1	inferred	K7UBU3	Glyceraldehyde-3-phosphate dehydrogenase OS=Zea mays GN=LOC542367 PE=3 SV=1
Zmbt1/WT	0.898	0.00399992	5.61	0.017	1	inferred	Q5EUD8	Protein disulfide-isomerase OS=Zea mays GN=PDIL1-4 PE=2 SV=1
Zmbt1/WT	-0.426	0.00415208	5.83	0.017	3	inferred	C4J8Y3	Ubiquitin fusion degradation protein 1 OS=Zea mays GN=Zm.84908 PE=2 SV=1
Zmbt1/WT	0.888	0.00426657	5.99	0.017	1	inferred	C0P6F6	Putative methyltransferase PMT25 OS=Zea mays GN=umc1369 PE=2 SV=1
Zmbt1/WT	0.348	0.00413034	5.79	0.017	6	inferred	B4G004	Beta-glucosidase 44 OS=Zea mays GN=cl1052_1 PE=2 SV=1
Zmbt1/WT	-0.907	0.00424435	5.95	0.017	1	inferred	B4FEA2	Uncharacterized protein OS=Zea mays GN=LOC100273155 PE=2 SV=1
Zmbt1/WT	0.645	0.00404158	5.67	0.017	1	unresolved	A0A096QY51;B4FQ44	L-tryptophan--pyruvate aminotransferase 1 OS=Zea mays GN=Zm.142465 PE=4 SV=1
Zmbt1/WT	-0.34	0.00446501	6.26	0.018	6	unresolved	C0P5C0;K7VEB9	Importin subunit alpha OS=Zea mays GN=Zm.94147 PE=2 SV=1
Zmbt1/WT	0.415	0.00448827	6.3	0.018	3	inferred	P14640	Tubulin alpha-1 chain OS=Zea mays GN=TUBA1 PE=3 SV=1
Zmbt1/WT	0.39	0.00455803	6.39	0.018	4	inferred	B4FG11	3-isopropylmalate dehydratase large subunit OS=Zea mays GN=PCO109372 PE=2 SV=1
Zmbt1/WT	-0.282	0.00446501	6.26	0.018	10	inferred	K7UFV4	26S proteasome non-ATPase regulatory subunit 2 OS=Zea mays GN=Zm.26029 PE=4 SV=1
Zmbt1/WT	-0.718	0.00489988	6.87	0.019	1	inferred	B4FRM7	60S ribosomal protein L12 OS=Zea mays GN=LOC100284082 PE=2 SV=1
Zmbt1/WT	0.781	0.00468281	6.57	0.019	1	inferred	B6SWC4	AMP-binding protein OS=Zea mays PE=2 SV=1
Zmbt1/WT	-0.535	0.00472936	6.64	0.019	1	unresolved	A0A0B4J3C2;C4JA47;O50018	Elongation factor 1-alpha OS=Zea mays GN=elfa3 PE=3 SV=1
Zmbt1/WT	0.327	0.00497488	6.98	0.019	6	inferred	B6TF99	Gibberellin 20 oxidase 2 OS=Zea mays PE=2 SV=1
Zmbt1/WT	0.637	0.00479988	6.73	0.019	1	inferred	K7VD91	Transcriptional regulatory protein algP OS=Zea mays GN=Zm.128270 PE=4 SV=1
Zmbt1/WT	0.409	0.00487167	6.83	0.019	4	inferred	A0A096RRR3	60S ribosomal protein L3-1 OS=Zea mays PE=3 SV=1
Zmbt1/WT	0.403	0.0050525	7.09	0.02	3	inferred	B6TDF8	Glyceraldehyde-3-phosphate dehydrogenase OS=Zea mays GN=pco070235b PE=2 SV=1
Zmbt1/WT	-0.61	0.00508995	7.14	0.02	1	unresolved	B6SYN0;Q41844;Q8L5C5	Putative uncharacterized protein OS=Zea mays PE=2 SV=1
Zmbt1/WT	0.698	0.00527013	7.39	0.02	1	inferred	B6U5L3	UDP-glucose 6-dehydrogenase OS=Zea mays GN=LOC100285497 PE=2 SV=1
Zmbt1/WT	0.287	0.00507881	7.13	0.02	9	inferred	C0P5E7	Leukotriene A-4 hydrolase-like protein OS=Zea mays GN=pco135148 PE=2 SV=1
Zmbt1/WT	-0.861	0.00551413	7.74	0.021	1	inferred	B6SJD3	Acylphosphatase OS=Zea mays PE=2 SV=1
Zmbt1/WT	-0.657	0.00542842	7.62	0.021	1	unresolved	B6TCC9;B6U2F8	Dolichyl-diphosphooligosaccharide--protein glycosyltransferase subunit 1 OS=Zea mays GN=umc2627 PE=2 SV=1
Zmbt1/WT	-0.605	0.00535121	7.51	0.021	1	inferred	Q9M7E2	Elongation factor 1-alpha OS=Zea mays PE=2 SV=1
Zmbt1/WT	-0.263	0.00547207	7.68	0.021	11	inferred	B6SSB6	Eukaryotic translation initiation factor 3 subunit I OS=Zea mays GN=LOC100281110 PE=2 SV=1
Zmbt1/WT	-0.61	0.00538995	7.56	0.021	1	inferred	B6U1D7	Sucrose synthase OS=Zea mays PE=2 SV=1
Zmbt1/WT	0.81	0.00547532	7.68	0.021	1	inferred	K7TY84	Auxilin-related protein 1 OS=Zea mays GN=Zm.22661 PE=4 SV=1
Zmbt1/WT	-0.733	0.00571038	8.01	0.022	1	unresolved	B4FG22;B4FSL2	40S ribosomal protein S25-1 OS=Zea mays GN=LOC100193720 PE=2 SV=1
Zmbt1/WT	-0.63	0.0057574	8.08	0.022	1	inferred	B6SZ64	60S ribosomal protein L35 OS=Zea mays PE=2 SV=1
Zmbt1/WT	0.648	0.0056763	7.96	0.022	1	inferred	Q08704	Chalcone--flavonone isomerase OS=Zea mays GN=CHI PE=2 SV=1
Zmbt1/WT	0.446	0.00590607	8.29	0.022	3	inferred	C0PLN9	D-3-phosphoglycerate dehydrogenase OS=Zea mays GN=LOC100280735 PE=2 SV=1
Zmbt1/WT	-0.601	0.00593731	8.33	0.022	1	inferred	A0A096R9J3	40S ribosomal protein S15a OS=Zea mays GN=LOC100280584 PE=3 SV=1
Zmbt1/WT	0.383	0.00622994	8.74	0.023	4	inferred	Q43274	Aldehyde dehydrogenase OS=Zea mays GN=rf2 PE=2 SV=1
Zmbt1/WT	-0.243	0.00612481	8.59	0.023	14	inferred	B6TL91	Hsc70-interacting protein OS=Zea mays GN=LOC100283738 PE=2 SV=1
Zmbt1/WT	0.28	0.0060634	8.51	0.023	8	inferred	A0A096UDB8	Acetyl-CoA carboxylase 2 OS=Zea mays PE=4 SV=1
Zmbt1/WT	0.361	0.00616994	8.66	0.023	4	inferred	B4FJD7	FIP1 OS=Zea mays GN=LOC100216713 PE=2 SV=1
Zmbt1/WT	-0.346	0.0065515	9.19	0.024	4	inferred	B6T1L8	60S ribosomal protein L33-B OS=Zea mays PE=2 SV=1
Zmbt1/WT	-0.3	0.00643312	9.03	0.024	6	inferred	B6TIG4	Aspartyl-tRNA synthetase OS=Zea mays PE=2 SV=1
Zmbt1/WT	0.596	0.0065515	9.19	0.024	1	unresolved	B6SLE7;Q84TL6	Legumin-like protein OS=Zea mays GN=LOC100283693 PE=2 SV=1
Zmbt1/WT	0.42	0.0065515	9.19	0.024	3	inferred	B6TQ36	Pyruvate dehydrogenase E1 component subunit beta OS=Zea mays GN=Zm.84918 PE=2 SV=1
Zmbt1/WT	0.702	0.00659978	9.26	0.024	1	inferred	A0A096QCW0	Cysteine protease 1 OS=Zea mays PE=3 SV=1
Zmbt1/WT	0.306	0.00644994	9.05	0.024	8	inferred	A0A096QGH9	Uncharacterized protein OS=Zea mays GN=LOC100501808 PE=3 SV=1
Zmbt1/WT	0.803	0.00670878	9.41	0.024	1	inferred	K7V9U7	Uncharacterized protein OS=Zea mays GN=umc1149 PE=4 SV=1
Zmbt1/WT	-0.467	0.00683993	9.6	0.025	2	inferred	A0A096R1C1	Branched-chain-amino-acid aminotransferase OS=Zea mays GN=pco098993(576) PE=3 SV=1
Zmbt1/WT	-0.258	0.00699975	9.82	0.025	8	unresolved	A0A096RZA0;B8A161	Nucleosome assembly protein OS=Zea mays GN=Zm.65054 PE=4 SV=1
Zmbt1/WT	-0.419	0.00725899	10.18	0.026	2	inferred	A0A096S6X8	40S ribosomal protein S12 OS=Zea mays GN=pco068483 PE=3 SV=1
Zmbt1/WT	-0.472	0.00707381	9.92	0.026	2	unresolved	B6U9H6;O48558	60S ribosomal protein L30 OS=Zea mays PE=2 SV=1
Zmbt1/WT	-0.9	0.00707381	9.92	0.026	1	inferred	B6TGV9	Hypoxia induced protein conserved region containing protein OS=Zea mays PE=2 SV=1
Zmbt1/WT	0.305	0.00767969	10.77	0.027	8	unresolved	B6SNC1;B6TYP2	Acyl-desaturase OS=Zea mays PE=2 SV=1
Zmbt1/WT	0.609	0.00763145	10.71	0.027	1	inferred	K7U6F0	Vacuolar-sorting receptor 1 OS=Zea mays GN=LOC100383531 PE=4 SV=1
Zmbt1/WT	0.873	0.00798992	11.21	0.028	1	inferred	B6UHW9	Oleosin Zm-II OS=Zea mays PE=2 SV=1
Zmbt1/WT	-0.406	0.00775969	10.89	0.028	3	inferred	A0A096SXG9	Glycine--tRNA ligase mitochondrial 1 OS=Zea mays GN=Zm.77743 PE=4 SV=1
Zmbt1/WT	-0.467	0.00832676	11.68	0.029	2	unresolved	B6SYD0;B6U998	60S ribosomal protein L22-2 OS=Zea mays PE=2 SV=1
Zmbt1/WT	-0.354	0.0083499	11.71	0.029	2	unresolved	A0A0B4J3C2;B6TWN7;B6UHJ4;C4JA47;O50018;Q9M7E2;Q9M7E4	Elongation factor 1-alpha OS=Zea mays GN=elfa3 PE=3 SV=1
Zmbt1/WT	-0.436	0.00804133	11.28	0.029	2	unresolved	A0A096RLY4;B4FWK0	Eukaryotic translation initiation factor 3 subunit D OS=Zea mays GN=cl2592_1 PE=3 SV=1
Zmbt1/WT	0.344	0.00821703	11.53	0.029	4	inferred	B6TEC1	Sorbitol dehydrogenase OS=Zea mays PE=2 SV=1
Zmbt1/WT	-0.345	0.00809419	11.36	0.029	5	unresolved	A0A096R9J3;B4FM69	40S ribosomal protein S15a OS=Zea mays GN=LOC100280584 PE=3 SV=1
Zmbt1/WT	-0.435	0.00847789	11.89	0.03	2	unresolved	B6TPG2;K7TYB0	60S ribosomal protein L26-1 OS=Zea mays GN=pco145463 PE=2 SV=1
Zmbt1/WT	0.273	0.00842992	11.83	0.03	6	inferred	Q4FZ52	Cysteine proteinase inhibitor OS=Zea mays GN=cc4 PE=2 SV=1
Zmbt1/WT	-0.401	0.00860832	12.08	0.03	3	inferred	B6TI04	Developmentally-regulated GTP-binding protein 1 OS=Zea mays GN=LOC100283400 PE=2 SV=1
Zmbt1/WT	0.514	0.00859052	12.05	0.03	2	inferred	B6SPZ2	Glyceraldehyde-3-phosphate dehydrogenase OS=Zea mays PE=2 SV=1
Zmbt1/WT	0.551	0.00878223	12.32	0.03	1	inferred	B4FG53	Malate dehydrogenase OS=Zea mays GN=pco143139c PE=2 SV=1
Zmbt1/WT	-0.414	0.00875991	12.29	0.03	2	inferred	A0A096SWH3	40S ribosomal protein S20 OS=Zea mays GN=Zm.27235 PE=3 SV=1
Zmbt1/WT	-0.534	0.00862059	12.09	0.03	1	inferred	B4FXE8	Z1A alpha zein protein OS=Zea mays PE=2 SV=1
Zmbt1/WT	-0.9	0.00919004	12.89	0.031	1	inferred	B6T286	60S ribosomal protein L18A OS=Zea mays GN=LOC100281992 PE=2 SV=1
Zmbt1/WT	0.257	0.00933289	13.09	0.031	10	inferred	Q8W2B7	DIMBOA UDP-glucosyltransferase BX8 OS=Zea mays GN=Bx8 PE=1 SV=1
Zmbt1/WT	-0.613	0.00890869	12.5	0.031	1	inferred	B4FX70	HEAT repeat family protein OS=Zea mays GN=cl65062_1a PE=2 SV=1
Zmbt1/WT	0.57	0.00899957	12.63	0.031	1	inferred	Q84TL7	Legumin-like protein OS=Zea mays GN=cl2-1 PE=2 SV=1
Zmbt1/WT	-1.213	0.00920991	12.92	0.031	1	inferred	B6SIZ2	Oleosin OS=Zea mays GN=LOC100280642 PE=2 SV=1
Zmbt1/WT	-0.465	0.00914242	12.83	0.031	2	inferred	B4FK58	Signal recognition particle 19 kDa protein OS=Zea mays GN=LOC100282410 PE=2 SV=1
Zmbt1/WT	-0.85	0.00904719	12.69	0.031	1	inferred	C4J164	Starch synthase, chloroplastic/amyloplastic OS=Zea mays PE=2 SV=1
Zmbt1/WT	0.584	0.00938051	13.16	0.031	2	inferred	B6TK54	Strictosidine synthase OS=Zea mays PE=2 SV=1
Zmbt1/WT	0.587	0.00914242	12.83	0.031	1	inferred	K7VW90	Probable mediator of RNA polymerase II transcription subunit 37c OS=Zea mays GN=ZEAMMB73_366749 PE=3 SV=1
Zmbt1/WT	-0.471	0.00899959	12.63	0.031	2	inferred	A0A0B4J312	Uncharacterized protein OS=Zea mays GN=pco097024a PE=3 SV=1
Zmbt1/WT	-0.511	0.00899957	12.63	0.031	2	inferred	A0A096RGC6	Polyadenylate-binding protein-interacting protein 11 OS=Zea mays GN=Zm.19686 PE=4 SV=1
Zmbt1/WT	-0.312	0.00923766	12.96	0.031	6	inferred	A0A096TG88	Uncharacterized protein OS=Zea mays GN=Zm.78158 PE=4 SV=1
Zmbt1/WT	-0.365	0.00953466	13.38	0.032	3	inferred	B6TI93	40S ribosomal protein S23 OS=Zea mays PE=2 SV=1
Zmbt1/WT	-0.543	0.00947785	13.3	0.032	1	inferred	A0A0B4J3C2	Elongation factor 1-alpha OS=Zea mays GN=elfa3 PE=3 SV=1
Zmbt1/WT	0.537	0.00959952	13.47	0.032	1	unresolved	B4FAK9;B6TDF8;K7UBU3;P08735;Q09054;Q43247	Glyceraldehyde-3-phosphate dehydrogenase OS=Zea mays GN=LOC100191900 PE=2 SV=1
Zmbt1/WT	-0.446	0.00964952	13.54	0.032	2	inferred	B4FW31	Orphans transcription factor OS=Zea mays GN=Zm.94259 PE=2 SV=1
Zmbt1/WT	0.237	0.00974951	13.68	0.032	12	unresolved	A0A096Q4Q2;B6SV64;B6U237	Heat shock 70 kDa protein 4 OS=Zea mays GN=LOC100217188 PE=3 SV=1
Zmbt1/WT	-0.263	0.00974951	13.68	0.032	9	inferred	B4FQJ6	26S protease regulatory subunit 7 homolog A OS=Zea mays GN=LOC100272769 PE=2 SV=1
Zmbt1/WT	-0.492	0.00954952	13.4	0.032	2	inferred	B4FUH4	Uncharacterized protein OS=Zea mays GN=LOC100284282 PE=2 SV=1
Zmbt1/WT	-0.751	0.00989951	13.89	0.033	1	inferred	B4G0Z5	60S ribosomal protein L27a-3 OS=Zea mays GN=LOC100285257 PE=2 SV=1
Zmbt1/WT	-0.44	0.01021	14.32	0.033	2	inferred	B4FGK8	Eukaryotic translation initiation factor 2 alpha subunit OS=Zea mays GN=pco078161 PE=2 SV=1
Zmbt1/WT	-0.479	0.00994684	13.96	0.033	2	inferred	B6T543	Histone H2A OS=Zea mays GN=Zm.6778 PE=2 SV=1
Zmbt1/WT	-0.577	0.00999947	14.03	0.033	1	inferred	A0A096RP08	Starch synthase IIb-2 precursor OS=Zea mays GN=Zm.62296 PE=3 SV=1
Zmbt1/WT	-0.358	0.0098899	13.88	0.033	3	inferred	B4FSY4	Uncharacterized protein OS=Zea mays GN=LOC100274376 PE=2 SV=1
Zmbt1/WT	-0.562	0.0101574	14.25	0.033	1	unresolved	A0A096Q8R5;B6T7G7;K7UQT7	Elongation factor 1-gamma OS=Zea mays GN=LOC100381466 PE=4 SV=1
Zmbt1/WT	0.314	0.0099995	14.03	0.033	6	inferred	A0A096U7Y9	Adenosylmethionine aminotransferase1 OS=Zea mays GN=Zm.33261 PE=3 SV=1
Zmbt1/WT	0.229	0.0104999	14.73	0.034	13	inferred	A0A096QBH5	Pyruvate dehydrogenase E1 component subunit alpha OS=Zea mays GN=LOC100272834 PE=4 SV=1
Zmbt1/WT	-0.417	0.0103588	14.53	0.034	5	unresolved	B4FFJ9;P10979	Responsive to abscisic acid 15 OS=Zea mays PE=2 SV=1
Zmbt1/WT	0.574	0.0107216	15.04	0.035	1	inferred	B4FVV2	Uncharacterized protein OS=Zea mays PE=2 SV=1
Zmbt1/WT	0.447	0.0113899	15.98	0.036	2	inferred	B6UI69	Acyl-desaturase OS=Zea mays GN=cl27608_1 PE=2 SV=1
Zmbt1/WT	-0.339	0.0112799	15.83	0.036	3	unresolved	B6TWN7;B6UHJ4;C4JA47;O50018	Elongation factor 1-alpha OS=Zea mays GN=LOC100284707 PE=2 SV=1
Zmbt1/WT	0.335	0.0114699	16.09	0.036	4	inferred	B6SLL8	Malate dehydrogenase OS=Zea mays PE=2 SV=1
Zmbt1/WT	0.585	0.01129	15.84	0.036	1	inferred	Q7FS90	Putative aldose reductase-related protein OS=Zea mays GN=Z138B04_Z333J11.16 PE=4 SV=1
Zmbt1/WT	-0.303	0.0113883	15.98	0.036	5	inferred	K7WAM2	Isoleucine--tRNA ligase cytoplasmic OS=Zea mays GN=Zm.12745 PE=3 SV=1
Zmbt1/WT	0.356	0.0119368	16.75	0.037	4	inferred	B6T3S1	Catalytic/ hydrolase OS=Zea mays PE=2 SV=1
Zmbt1/WT	-0.275	0.0115786	16.24	0.037	6	inferred	B4F848	Chaperonin OS=Zea mays GN=pco135715c PE=2 SV=1
Zmbt1/WT	0.335	0.011764	16.5	0.037	3	unresolved	B4F817;B4FT31	Dehydroascorbate reductase OS=Zea mays GN=DHAR1 PE=2 SV=1
Zmbt1/WT	0.271	0.011764	16.5	0.037	6	inferred	B6SL10	Fasciclin-like arabinogalactan protein 8 OS=Zea mays PE=2 SV=1
Zmbt1/WT	0.291	0.0119368	16.75	0.037	5	unresolved	K7UBU3;P08735;Q09054;Q43247	Glyceraldehyde-3-phosphate dehydrogenase OS=Zea mays GN=LOC542367 PE=3 SV=1
Zmbt1/WT	0.287	0.0117564	16.49	0.037	5	inferred	B6TGF0	Proteasome subunit alpha type OS=Zea mays PE=2 SV=1
Zmbt1/WT	0.469	0.0122499	17.19	0.038	2	inferred	K7VCQ4	Malic enzyme OS=Zea mays GN=ZEAMMB73_141959 PE=3 SV=1
Zmbt1/WT	0.414	0.0121399	17.03	0.038	3	inferred	K7TS88	Acetyl-CoA carboxylase 2 OS=Zea mays GN=Zm.85051 PE=4 SV=1
Zmbt1/WT	-0.26	0.0121242	17.01	0.038	9	inferred	B4G0F2	IAA-amino acid hydrolase ILR1 OS=Zea mays GN=LOC100274355 PE=2 SV=1
Zmbt1/WT	-0.437	0.0122499	17.19	0.038	2	inferred	C0PAJ9	Nuclear speckle RNA-binding protein A OS=Zea mays GN=LOC100382777 PE=2 SV=1
Zmbt1/WT	-0.331	0.0126199	17.71	0.039	3	unresolved	A0A0B4J3C2;B6TWN7;B6UHJ4;C4JA47;O50018	Elongation factor 1-alpha OS=Zea mays GN=elfa3 PE=3 SV=1
Zmbt1/WT	-0.398	0.0128658	18.05	0.039	2	inferred	P24067	Luminal-binding protein 2 OS=Zea mays GN=BIPE2 PE=1 SV=3
Zmbt1/WT	0.351	0.0127325	17.86	0.039	26	inferred	A0A096TIB6	Phosphoglycerate kinase OS=Zea mays GN=umc1110 PE=3 SV=1
Zmbt1/WT	0.247	0.0124367	17.45	0.039	9	unresolved	B4FRH5;B6TS21	Succinyl-CoA ligase subunit beta OS=Zea mays GN=LOC100284826 PE=2 SV=1
Zmbt1/WT	0.506	0.0129325	18.14	0.039	2	inferred	B4FQS7	Low molecular weight heat shock protein precursor OS=Zea mays GN=Zm.369 PE=2 SV=1
Zmbt1/WT	0.399	0.0125617	17.62	0.039	4	inferred	A0A096RI75	UDP-glucosyltransferase OS=Zea mays GN=Zm.13164 PE=4 SV=1
Zmbt1/WT	0.548	0.0127492	17.89	0.039	1	inferred	A0A096Q2M8	RNA recognition water-stress protein 1 OS=Zea mays GN=Zm.94530 PE=4 SV=1
Zmbt1/WT	-0.243	0.0125711	17.64	0.039	9	inferred	A0A096QRB1	26S proteasome regulatory subunit 4 homolog A OS=Zea mays PE=3 SV=1
Zmbt1/WT	-0.56	0.0129991	18.24	0.04	1	inferred	B6TXN6	40S ribosomal protein S26 OS=Zea mays PE=2 SV=1
Zmbt1/WT	-0.521	0.0131401	18.44	0.04	1	inferred	B6SYD0	60S ribosomal protein L22-2 OS=Zea mays PE=2 SV=1
Zmbt1/WT	0.265	0.0130899	18.37	0.04	7	unresolved	C0PHH5;K7UW74	Dihydrolipoyl dehydrogenase OS=Zea mays GN=LOC100383599 PE=2 SV=1
Zmbt1/WT	0.733	0.0132658	18.61	0.04	1	inferred	K7V802	Homogentisate 12-dioxygenase OS=Zea mays GN=IDP248 PE=4 SV=1
Zmbt1/WT	0.23	0.0134276	18.84	0.041	7	unresolved	B6TM55;B6U9S6	APx1-Cytosolic Ascorbate Peroxidase OS=Zea mays GN=Zm.20027 PE=2 SV=1
Zmbt1/WT	0.316	0.0135617	19.03	0.041	4	inferred	B6TKC8	Gibberellin receptor GID1L2 OS=Zea mays GN=LOC100283652 PE=2 SV=1
Zmbt1/WT	-0.55	0.0136419	19.14	0.041	1	inferred	B6SUV6	Hypersensitive-induced response protein OS=Zea mays PE=2 SV=1
Zmbt1/WT	0.248	0.0137847	19.34	0.041	7	inferred	A0A096T0B5	Proline iminopeptidase OS=Zea mays GN=LOC100272740 PE=3 SV=1
Zmbt1/WT	-0.406	0.0135705	19.04	0.041	2	unresolved	A0A096Q8R5;K7UQT7	Elongation factor 1-gamma OS=Zea mays GN=LOC100381466 PE=4 SV=1
Zmbt1/WT	0.605	0.0142761	20.03	0.042	1	inferred	B6TNG9	Aminoacylase-1 OS=Zea mays PE=2 SV=1
Zmbt1/WT	0.229	0.0141418	19.84	0.042	12	unresolved	A0A096RI75;C0LNQ9	UDP-glucosyltransferase OS=Zea mays GN=Zm.13164 PE=4 SV=1
Zmbt1/WT	0.206	0.0142499	19.99	0.042	18	unresolved	A0A096UDB8;K7TS88	Acetyl-CoA carboxylase 2 OS=Zea mays PE=4 SV=1
Zmbt1/WT	0.481	0.0147681	20.72	0.043	2	inferred	B6UGS8	Anthranilate synthase component II OS=Zea mays GN=LOC100286252 PE=2 SV=1
Zmbt1/WT	-0.27	0.0144275	20.24	0.043	9	inferred	Q5EUD5	Protein disulfide isomerase OS=Zea mays GN=PDIL2-3 PE=2 SV=1
Zmbt1/WT	-0.865	0.0146143	20.5	0.043	1	inferred	B6T9B5	Putative uncharacterized protein OS=Zea mays PE=2 SV=1
Zmbt1/WT	-0.697	0.0144604	20.29	0.043	1	inferred	B6SGI3	Ubiquitin-conjugating enzyme E2 variant 1 OS=Zea mays PE=2 SV=1
Zmbt1/WT	-0.365	0.0146912	20.61	0.043	3	inferred	C4J411	Rho GTPase activation protein (RhoGAP) with PH domain OS=Zea mays PE=2 SV=1
Zmbt1/WT	0.315	0.0147132	20.64	0.043	5	inferred	C0HJ53	Uncharacterized protein OS=Zea mays GN=si618073h11 PE=2 SV=1
Zmbt1/WT	-0.645	0.0145373	20.4	0.043	1	inferred	B7ZZ92	Uncharacterized protein OS=Zea mays PE=2 SV=1
Zmbt1/WT	-0.237	0.0151898	21.31	0.044	7	inferred	A0A096RA51	Peptidyl-prolyl cis-trans isomerase OS=Zea mays GN=LOC100283475 PE=3 SV=1
Zmbt1/WT	-0.577	0.0153834	21.58	0.044	1	inferred	B6TJJ4	RNA binding protein OS=Zea mays PE=2 SV=1
Zmbt1/WT	0.29	0.0153065	21.48	0.044	5	unresolved	B4FL36;P49104	GTP binding protein OS=Zea mays GN=LOC100217047 PE=2 SV=1
Zmbt1/WT	0.313	0.0150758	21.15	0.044	6	inferred	A0A096SGI5	Exoglucanase 1 OS=Zea mays GN=exg1 PE=4 SV=1
Zmbt1/WT	0.61	0.0149988	21.04	0.044	1	inferred	B4G0E0	Acyl-coenzyme A oxidase 4 peroxisomal OS=Zea mays GN=LOC100282107 PE=2 SV=1
Zmbt1/WT	0.25	0.0150613	21.13	0.044	7	inferred	B4FQ44	L-tryptophan--pyruvate aminotransferase 1 OS=Zea mays GN=umc2319 PE=2 SV=1
Zmbt1/WT	0.352	0.0149799	21.02	0.044	3	inferred	A0A096SH79	Uncharacterized protein OS=Zea mays PE=4 SV=1
Zmbt1/WT	0.404	0.0159153	22.33	0.045	2	inferred	B6SRL2	Aconitate hydratase OS=Zea mays GN=aco2 PE=2 SV=1
Zmbt1/WT	0.35	0.0157031	22.03	0.045	4	inferred	B6T715	Aldehyde dehydrogenase OS=Zea mays PE=2 SV=1
Zmbt1/WT	0.36	0.0156654	21.98	0.045	3	inferred	B6SPL7	Copper chaperone OS=Zea mays GN=Zm.5707 PE=2 SV=1
Zmbt1/WT	-0.399	0.0158449	22.23	0.045	3	inferred	B6SHE0	Eukaryotic translation initiation factor 3 subunit H OS=Zea mays PE=2 SV=1
Zmbt1/WT	0.214	0.0157487	22.1	0.045	14	inferred	B4F8Q2	Heat shock 70 kDa protein OS=Zea mays PE=2 SV=1
Zmbt1/WT	0.251	0.0154603	21.69	0.045	7	inferred	C0P7J4	Aminopeptidase P1 OS=Zea mays GN=IDP193 PE=2 SV=1
Zmbt1/WT	-0.49	0.0157886	22.15	0.045	1	inferred	A0A0B4J2X8	60S ribosomal protein L21 OS=Zea mays GN=LOC100194057 PE=4 SV=1
Zmbt1/WT	-0.462	0.0161105	22.6	0.046	2	inferred	P46252	60S acidic ribosomal protein P2A OS=Zea mays GN=RPP2A PE=1 SV=3
Zmbt1/WT	-0.187	0.0161653	22.68	0.046	22	inferred	K7TY03	Alanine--tRNA ligase OS=Zea mays GN=Zm.3875 PE=3 SV=1
Zmbt1/WT	0.709	0.0164153	23.03	0.046	1	inferred	B6T2P8	Chloroplastic quinone-oxidoreductase OS=Zea mays PE=2 SV=1
Zmbt1/WT	0.544	0.0162486	22.8	0.046	1	unresolved	A0A096QNY2;B6T5K6;P93634	Actin 1 OS=Zea mays GN=LOC100273396 PE=3 SV=1
Zmbt1/WT	-0.515	0.0161653	22.68	0.046	1	inferred	A0A096T4L3	Uncharacterized protein OS=Zea mays GN=LOC100279918 PE=4 SV=1
Zmbt1/WT	0.683	0.017453	24.49	0.047	1	inferred	B6SUD1	Alcohol dehydrogenase 2 OS=Zea mays GN=adh2 PE=2 SV=1
Zmbt1/WT	0.605	0.0171813	24.11	0.047	1	inferred	B4FW76	Division protein OS=Zea mays GN=si486102h02 PE=2 SV=1
Zmbt1/WT	-0.255	0.0168412	23.63	0.047	9	inferred	B4FWK0	Eukaryotic translation initiation factor 3 subunit D OS=Zea mays GN=pco079824 PE=2 SV=1
Zmbt1/WT	0.315	0.0167486	23.5	0.047	4	inferred	C0PFX0	Glucose-6-phosphate 1-dehydrogenase OS=Zea mays GN=gpm742 PE=2 SV=1
Zmbt1/WT	0.318	0.0170598	23.93	0.047	6	inferred	A0A096QEA9	Poly [ADP-ribose] polymerase OS=Zea mays PE=4 SV=1
Zmbt1/WT	0.435	0.017453	24.49	0.047	2	unresolved	B6TXL9;P28516;Q8S4W9	Pyruvate decarboxylase isozyme 1 OS=Zea mays PE=2 SV=1
Zmbt1/WT	-0.48	0.017142	24.05	0.047	1	inferred	rev_K7VFQ5	reversed Uncharacterized protein OS=Zea mays GN=ZEAMMB73_195704 PE=4 SV=1
Zmbt1/WT	0.343	0.0165879	23.27	0.047	4	inferred	B4FSN1	Acetyl-CoA acetyltransferase, cytosolic 1 OS=Zea mays GN=Zm.16489 PE=2 SV=1
Zmbt1/WT	-0.211	0.0167798	23.54	0.047	10	inferred	B4FR90	plasminogen activator inhibitor 1 RNA-binding protein OS=Zea mays PE=2 SV=1
Zmbt1/WT	-0.562	0.0172712	24.23	0.047	1	inferred	A0A096RQH2	SNF1-related protein kinase OS=Zea mays GN=SnrK1 PE=3 SV=1
Zmbt1/WT	0.277	0.0167486	23.5	0.047	5	inferred	A0A096R4G6	Ras-related protein RABH1b OS=Zea mays GN=LOC100274535 PE=4 SV=1
Zmbt1/WT	-0.37	0.0169986	23.85	0.047	3	inferred	A0A096PLH9	40S ribosomal protein S2 OS=Zea mays GN=Zm.94778 PE=3 SV=1
Zmbt1/WT	-0.865	0.0168319	23.62	0.047	1	inferred	A0A096SEJ6	Uncharacterized protein OS=Zea mays GN=Zm.99979 PE=4 SV=1
Zmbt1/WT	-0.545	0.017453	24.49	0.048	1	inferred	Q05761	40S ribosomal protein S13 OS=Zea mays GN=RPS13 PE=2 SV=1
Zmbt1/WT	0.528	0.0172486	24.2	0.048	1	inferred	B6SI66	Acyl carrier protein OS=Zea mays GN=ZEAMMB73_752617 PE=2 SV=1
Zmbt1/WT	-0.429	0.0172712	24.23	0.048	2	inferred	B6T8E4	Embryonic abundant protein 1 OS=Zea mays GN=Zm.80960 PE=2 SV=1
Zmbt1/WT	-0.329	0.0176298	24.73	0.048	3	inferred	B6U0X3	Glycosyltransferase OS=Zea mays PE=2 SV=1
Zmbt1/WT	-0.496	0.017432	24.46	0.048	1	unresolved	A0A096RM05;B6U4M0;C0HGT6;K7TLV1	Polyadenylate-binding protein OS=Zea mays GN=LOC100381794 PE=3 SV=1
Zmbt1/WT	-0.601	0.017453	24.49	0.048	1	inferred	B6SNM4	Protein transport protein Sec61 beta subunit OS=Zea mays GN=LOC100280873 PE=2 SV=1
Zmbt1/WT	-0.75	0.0179984	25.25	0.048	1	inferred	B4FTP9	Putative HSP20-like chaperone domain family protein OS=Zea mays GN=LOC100273219 PE=2 SV=1
Zmbt1/WT	-0.474	0.017646	24.76	0.048	1	unresolved	A0A096RZA0;B8A161;Q84UX6	Nucleosome assembly protein 1 OS=Zea mays GN=Zm.65054 PE=4 SV=1
Zmbt1/WT	0.511	0.0179075	25.12	0.048	1	inferred	B4FSJ1	Vacuolar ATP synthase subunit C OS=Zea mays GN=LOC100273246 PE=2 SV=1
Zmbt1/WT	0.327	0.017453	24.49	0.048	3	inferred	C0PAT3	Protein LRP16 OS=Zea mays PE=2 SV=1
Zmbt1/WT	-0.429	0.0180498	25.32	0.049	2	inferred	B4G0C6	Acetolactate synthase OS=Zea mays PE=2 SV=1
Zmbt1/WT	0.527	0.0181802	25.51	0.049	1	inferred	Q9SWR9	Acetyltransferase component of pyruvate dehydrogenase complex OS=Zea mays GN=LOC541781 PE=2 SV=1
Zmbt1/WT	-0.486	0.0182711	25.63	0.049	1	inferred	B6T1G5	Histone H2B OS=Zea mays GN=LOC100501306 PE=2 SV=1
Zmbt1/WT	-0.296	0.0184529	25.89	0.049	4	inferred	C0PHQ1	Cysteine--tRNA ligase 1 cytoplasmic OS=Zea mays GN=Zm.5091 PE=2 SV=1
Zmbt1/WT	-0.237	0.0182711	25.63	0.049	9	unresolved	A0A096PLV2;O24581;P24067	Binding protein homolog 2 OS=Zea mays GN=Zm.54751 PE=3 SV=1
Zmbt1/WT	-0.23	0.0188672	26.47	0.05	8	inferred	B6SIK8	Elongation factor 1-beta OS=Zea mays PE=2 SV=1
Zmbt1/WT	-0.247	0.0189498	26.59	0.05	7	inferred	B6T4G7	Fibrillarin-2 OS=Zea mays GN=LOC100191636 PE=2 SV=1
Zmbt1/WT	0.513	0.0189981	26.65	0.05	1	unresolved	C4J410;K7VW90;K7WEL8	Heat shock protein1 OS=Zea mays GN=LOC100501536 PE=2 SV=1
Zmbt1/WT	-0.24	0.0190981	26.79	0.05	8	inferred	A0A096QA11	Uncharacterized protein OS=Zea mays GN=LOC100282885 PE=3 SV=1
Zmbt1/WT	-0.288	0.0187256	26.27	0.05	5	unresolved	A0A096Q7X1;K7TJH6	Eukaryotic peptide chain release factor GTP-binding subunit ERF3A OS=Zea mays GN=Zm.94831 PE=4 SV=1
Zmbt1/WT	0.354	0.0191801	26.91	0.051	4	inferred	A0A096UFY3	Aminomethyltransferase OS=Zea mays GN=IDP232 PE=3 SV=1
Zmbt1/WT	0.568	0.019293	27.07	0.051	1	inferred	B4FSG6	Putative ubiquitin-conjugating enzyme family OS=Zea mays GN=Zm.27068 PE=2 SV=1
Zmbt1/WT	-0.51	0.0192981	27.08	0.051	1	inferred	A0A096TVM1	Uncharacterized protein OS=Zea mays PE=4 SV=1
Zmbt1/WT	0.39	0.0192981	27.08	0.051	2	inferred	B4F925	Superoxide dismutase OS=Zea mays GN=sod3 PE=2 SV=1
Zmbt1/WT	-0.387	0.0193981	27.22	0.051	2	inferred	B6TCB8	40S ribosomal protein S12 OS=Zea mays PE=2 SV=1
Zmbt1/WT	0.343	0.0195437	27.42	0.051	3	inferred	A0A096UHT5	Uncharacterized protein OS=Zea mays GN=Zm.17967 PE=4 SV=1
Zmbt1/WT	-0.531	0.019698	27.64	0.051	1	inferred	A0A096TRB1	Uncharacterized protein OS=Zea mays GN=Zm.31183 PE=4 SV=1
Zmbt1/WT	-0.245	0.019998	28.06	0.052	6	inferred	C0PLF0	Protein disulfide-isomerase OS=Zea mays PE=2 SV=1
Zmbt1/WT	-0.253	0.020398	28.62	0.053	7	unresolved	A0A096SFU6;A0A096TIX9	Lysine--tRNA ligase OS=Zea mays GN=pco072809(80) PE=3 SV=1
Zmbt1/WT	0.348	0.020398	28.62	0.053	2	inferred	C4J757	Uncharacterized protein OS=Zea mays PE=2 SV=1
Zmbt1/WT	0.17	0.0204798	28.73	0.053	34	inferred	A0A096R382	Alpha-1,4 glucan phosphorylase OS=Zea mays GN=Zm.13152 PE=3 SV=1
Zmbt1/WT	-0.507	0.0205979	28.9	0.053	2	inferred	B6SHZ1	40S ribosomal protein S5 OS=Zea mays GN=LOC100193556 PE=2 SV=1
Zmbt1/WT	0.407	0.0206979	29.04	0.053	2	inferred	A0A096Q7Y1	Uncharacterized protein OS=Zea mays GN=LOC100283861 PE=4 SV=1
Zmbt1/WT	-0.46	0.0209977	29.46	0.054	1	unresolved	B4FAF8;B6SR23;B6T175	Uncharacterized protein OS=Zea mays PE=2 SV=1
Zmbt1/WT	-0.724	0.0209983	29.46	0.054	1	inferred	A0A096TH58	Uncharacterized protein OS=Zea mays GN=LOC100283273 PE=4 SV=1
Zmbt1/WT	-0.614	0.0212199	29.77	0.054	1	inferred	B6U144	SelT-like protein OS=Zea mays GN=Zm.84764 PE=2 SV=1
Zmbt1/WT	-0.317	0.0215532	30.24	0.055	5	inferred	B6SJF7	Histidine triad nucleotide binding protein OS=Zea mays GN=HINT PE=2 SV=1
Zmbt1/WT	0.546	0.0215532	30.24	0.055	1	inferred	B6TLF6	Putative uncharacterized protein OS=Zea mays PE=2 SV=1
Zmbt1/WT	-0.556	0.0221087	31.02	0.056	1	inferred	B6SJJ1	60S ribosomal protein L31 OS=Zea mays GN=Zm.96357 PE=2 SV=1
Zmbt1/WT	-0.263	0.0221087	31.02	0.056	4	inferred	B4FAL9	Fructose-bisphosphate aldolase OS=Zea mays GN=ald1 PE=2 SV=1
Zmbt1/WT	-0.573	0.0222198	31.17	0.056	1	inferred	A0A096U8K2	Uncharacterized protein OS=Zea mays GN=Zm.151028 PE=4 SV=1
Zmbt1/WT	0.29	0.0222198	31.17	0.056	4	unresolved	P14640;P22275	Tubulin alpha-1 chain OS=Zea mays GN=TUBA1 PE=3 SV=1
Zmbt1/WT	0.486	0.0222707	31.25	0.056	1	inferred	A0A0B4J3C1	Uncharacterized protein OS=Zea mays GN=IDP1950 PE=3 SV=1
Zmbt1/WT	0.659	0.0225642	31.66	0.057	1	inferred	B6SNC1	Acyl-desaturase OS=Zea mays PE=2 SV=1
Zmbt1/WT	0.633	0.0229974	32.27	0.058	1	inferred	B6T013	Subtilisin-chymotrypsin inhibitor CI-1B OS=Zea mays PE=2 SV=1
Zmbt1/WT	-0.351	0.0231085	32.42	0.058	3	inferred	Q41834	Nucleic acid-binding protein OS=Zea mays GN=NBP PE=2 SV=1
Zmbt1/WT	-0.195	0.0232098	32.56	0.058	12	unresolved	B4FKM1;B6SJ21	Guanine nucleotide-binding protein beta subunit-like protein OS=Zea mays GN=LOC100216946 PE=2 SV=1
Zmbt1/WT	1.041	0.0232209	32.58	0.058	1	inferred	B6U8P6	ABA-responsive protein OS=Zea mays PE=2 SV=1
Zmbt1/WT	0.221	0.0233488	32.76	0.058	10	inferred	Q941P2	Glucose-1-phosphate adenylyltransferase OS=Zea mays GN=Agpsemzm PE=2 SV=1
Zmbt1/WT	0.443	0.0234998	32.97	0.059	1	inferred	P19656	Non-specific lipid-transfer protein OS=Zea mays PE=1 SV=1
Zmbt1/WT	-0.496	0.0235176	33	0.059	1	unresolved	A0A096SS43;B6TZD9	Uncharacterized protein OS=Zea mays GN=LOC100304283 PE=4 SV=1
Zmbt1/WT	0.171	0.024122	33.84	0.06	27	inferred	K7V6P0	Putative ATPase, V1 complex, subunit A protein OS=Zea mays GN=Zm.6945 PE=3 SV=1
Zmbt1/WT	0.383	0.024247	34.02	0.06	2	inferred	B4G1Y5	Uncharacterized protein OS=Zea mays GN=gpm720 PE=2 SV=1
Zmbt1/WT	0.362	0.024247	34.02	0.06	2	inferred	B4FCQ4	Cytochrome c oxidase subunit OS=Zea mays GN=LOC100192808 PE=2 SV=1
Zmbt1/WT	-1.103	0.0244969	34.37	0.061	1	inferred	B6U2A8	BAH domain containing protein OS=Zea mays PE=2 SV=1
Zmbt1/WT	0.491	0.0247798	34.77	0.061	2	inferred	K7V2N6	Putative USP family protein OS=Zea mays GN=Zm.122145 PE=4 SV=1
Zmbt1/WT	-0.256	0.0248719	34.9	0.061	5	unresolved	B4FTP9;B4G0G4	Uncharacterized protein OS=Zea mays GN=LOC100273219 PE=2 SV=1
Zmbt1/WT	-0.465	0.0251219	35.25	0.062	1	inferred	K7VNA0	Uncharacterized protein (Fragment) OS=Zea mays GN=Zm.137346 PE=4 SV=1
Zmbt1/WT	0.377	0.0254968	35.77	0.063	2	unresolved	A0A096T0B7;K7URE0	Aconitate hydratase OS=Zea mays GN=IDP553 PE=3 SV=1
Zmbt1/WT	0.243	0.0258718	36.3	0.064	7	inferred	C4J4E4	Uncharacterized protein OS=Zea mays GN=LOC100501585 PE=2 SV=1
Zmbt1/WT	0.348	0.025999	36.48	0.064	4	inferred	A3FMB9	Proteasome subunit alpha type OS=Zea mays GN=PAD1 PE=2 SV=1
Zmbt1/WT	-0.223	0.0262467	36.82	0.064	10	inferred	A0A096PUL1	Uncharacterized protein OS=Zea mays GN=LOC100381801 PE=4 SV=1
Zmbt1/WT	0.367	0.0265676	37.27	0.065	3	inferred	Q43697	Tubulin beta-5 chain OS=Zea mays GN=TUBB5 PE=2 SV=1
Zmbt1/WT	-0.185	0.0267467	37.53	0.065	18	inferred	C4J473	Uncharacterized protein OS=Zea mays GN=prl1 PE=2 SV=1
Zmbt1/WT	0.447	0.0269961	37.88	0.066	1	inferred	rev_C0PHF3	reversed Uncharacterized protein OS=Zea mays GN=LOC100383593 PE=2 SV=1
Zmbt1/WT	0.397	0.0269966	37.88	0.066	2	inferred	B6T6B3	Eukaryotic translation initiation factor 3 subunit M OS=Zea mays PE=2 SV=1
Zmbt1/WT	-0.366	0.0271216	38.05	0.066	2	unresolved	B6SMQ5;B6T2R0;P12863	Triosephosphate isomerase OS=Zea mays GN=LOC100280823 PE=2 SV=1
Zmbt1/WT	-0.648	0.027139	38.08	0.066	1	inferred	B4FT69	Uncharacterized protein OS=Zea mays GN=AY110141 PE=2 SV=1
Zmbt1/WT	0.592	0.027139	38.08	0.066	1	inferred	B6SLU8	Putative uncharacterized protein OS=Zea mays PE=2 SV=1
Zmbt1/WT	0.399	0.0272818	38.28	0.066	2	inferred	B6U1C5	Uncharacterized protein OS=Zea mays GN=Zm.22334 PE=2 SV=1
Zmbt1/WT	0.706	0.0274247	38.48	0.066	1	inferred	rev_A0A096T6D8	reversed Uncharacterized protein OS=Zea mays GN=Zm.34657 PE=4 SV=1
Zmbt1/WT	0.222	0.0274247	38.48	0.066	6	inferred	C0HHC4	Nucleoside diphosphate kinase OS=Zea mays GN=LOC100381602 PE=2 SV=1
Zmbt1/WT	-0.299	0.0277103	38.88	0.067	4	unresolved	B4F8D2;B4F9G0;B6SK79;C0P455	Uncharacterized protein OS=Zea mays GN=LOC100191314 PE=2 SV=1
Zmbt1/WT	-0.302	0.0278532	39.08	0.067	4	inferred	B6SK79	60S ribosomal protein L4 OS=Zea mays PE=2 SV=1
Zmbt1/WT	0.42	0.0280997	39.42	0.067	2	inferred	B6U2M7	Peroxidase OS=Zea mays PE=2 SV=1
Zmbt1/WT	-0.354	0.0281388	39.48	0.067	3	inferred	B6T8I6	Putative uncharacterized protein OS=Zea mays PE=2 SV=1
Zmbt1/WT	-0.248	0.0281388	39.48	0.067	6	unresolved	A0A096TG88;B4FG11	Uncharacterized protein OS=Zea mays GN=Zm.78158 PE=4 SV=1
Zmbt1/WT	0.291	0.0282797	39.68	0.067	3	inferred	B6TR92	Glutathione peroxidase OS=Zea mays PE=2 SV=1
Zmbt1/WT	-0.499	0.0284245	39.88	0.067	1	inferred	B4FMD6	Uncharacterized protein OS=Zea mays GN=Zm.6369 PE=2 SV=1
Zmbt1/WT	-0.206	0.0284371	39.9	0.067	9	inferred	Q9M4U5	Histone deacetylase HDT2 OS=Zea mays GN=HDT2 PE=1 SV=1
Zmbt1/WT	0.564	0.0285673	40.08	0.067	1	inferred	A0A096R4F1	Uncharacterized protein OS=Zea mays PE=4 SV=1
Zmbt1/WT	0.439	0.0284245	39.88	0.068	2	inferred	K7VGK6	Uncharacterized protein OS=Zea mays GN=LOC100502456 PE=4 SV=1
Zmbt1/WT	-0.263	0.0285673	40.08	0.068	5	inferred	C0P455	Uncharacterized protein OS=Zea mays GN=LOC100382075 PE=2 SV=1
Zmbt1/WT	0.398	0.0287102	40.28	0.068	2	inferred	A0A096TLD8	Uncharacterized protein OS=Zea mays GN=LOC100279448 PE=4 SV=1
Zmbt1/WT	0.492	0.0289959	40.68	0.068	1	inferred	rev_C0P4G7	reversed Uncharacterized protein OS=Zea mays GN=phi064 PE=2 SV=1
Zmbt1/WT	-0.242	0.0289968	40.68	0.068	5	inferred	A0A096S756	Uncharacterized protein OS=Zea mays GN=LOC100273881 PE=4 SV=1
Zmbt1/WT	0.46	0.0291387	40.88	0.068	1	inferred	B4FSD4	Uncharacterized protein OS=Zea mays GN=LOC100273023 PE=2 SV=1
Zmbt1/WT	-0.368	0.0294197	41.28	0.069	2	inferred	P11428	Superoxide dismutase [Cu-Zn] 2 OS=Zea mays GN=SODCC.1 PE=2 SV=2
Zmbt1/WT	0.294	0.0294963	41.38	0.069	4	inferred	B4FR08	Cysteine synthase OS=Zea mays PE=2 SV=1
Zmbt1/WT	-0.382	0.0295211	41.42	0.069	2	inferred	A0A096R9H4	Uncharacterized protein OS=Zea mays GN=pco120183 PE=4 SV=1
Zmbt1/WT	0.397	0.0295672	41.48	0.069	2	inferred	C0P3V1	Putative D-mannose binding lectin domain related protein OS=Zea mays GN=LOC100382042 PE=2 SV=1
Zmbt1/WT	0.297	0.0296418	41.59	0.069	4	inferred	B4FQK5	Eukaryotic peptide chain release factor subunit 1-1 OS=Zea mays GN=LOC100272775 PE=2 SV=1
Zmbt1/WT	-0.153	0.0297773	41.78	0.069	37	inferred	Q42368	Pyruvate, phosphate dikinase 2 OS=Zea mays GN=PPDK2 PE=1 SV=2
Zmbt1/WT	0.626	0.0299957	42.08	0.07	1	inferred	B4FQ23	Lactoylglutathione lyase OS=Zea mays GN=LOC100283197 PE=2 SV=1
Zmbt1/WT	-0.749	0.0301386	42.28	0.07	1	inferred	rev_K7VKN7	reversed Uncharacterized protein OS=Zea mays GN=Zm.28510 PE=4 SV=1
Zmbt1/WT	0.223	0.0301397	42.29	0.07	7	inferred	B6T4W6	Aminoacylase-1 OS=Zea mays PE=2 SV=1
Zmbt1/WT	-0.474	0.0302814	42.48	0.07	1	unresolved	A0A096QNY2;P93634	Uncharacterized protein OS=Zea mays GN=LOC100273396 PE=3 SV=1
Zmbt1/WT	-0.415	0.0303513	42.58	0.07	1	inferred	C0P4U9	Uncharacterized protein OS=Zea mays GN=LOC100382146 PE=2 SV=1
Zmbt1/WT	0.205	0.0304592	42.73	0.07	12	inferred	B6SH83	RuBisCO large subunit-binding protein subunit beta OS=Zea mays PE=2 SV=1
Zmbt1/WT	0.321	0.0305671	42.89	0.07	3	inferred	B6TVJ4	Thioredoxin H-type OS=Zea mays PE=2 SV=1
Zmbt1/WT	0.616	0.0306402	42.99	0.07	1	inferred	A0A096PY48	Uncharacterized protein OS=Zea mays GN=LOC100384506 PE=4 SV=1
Zmbt1/WT	0.36	0.0307197	43.1	0.07	2	inferred	K7UM26	Putative alpha-L-arabinofuranosidase family protein OS=Zea mays GN=cl62603_1 PE=4 SV=1
Zmbt1/WT	0.354	0.0308527	43.29	0.07	3	inferred	K7TSX2	Uncharacterized protein OS=Zea mays GN=Zm.122076 PE=3 SV=1
Zmbt1/WT	-0.224	0.0309297	43.39	0.071	12	inferred	B4F861	Uncharacterized protein OS=Zea mays GN=LOC100274316 PE=2 SV=1
Zmbt1/WT	0.475	0.0311897	43.76	0.071	2	inferred	Q2F7H8	Plastid coproporphyrinogen III oxidase OS=Zea mays GN=cpx1 PE=2 SV=1
Zmbt1/WT	0.241	0.0314241	44.09	0.071	7	inferred	B4FSZ7	Uncharacterized protein OS=Zea mays GN=LOC100856885 PE=2 SV=1
Zmbt1/WT	0.977	0.0314948	44.19	0.071	1	inferred	K7V443	Uncharacterized protein OS=Zea mays GN=pco081097b PE=4 SV=1
Zmbt1/WT	0.418	0.0314948	44.19	0.072	1	unresolved	B6SLE7;Q84TL6;Q84TL7	Legumin-like protein OS=Zea mays GN=LOC100283693 PE=2 SV=1
Zmbt1/WT	-0.245	0.0317098	44.49	0.072	4	inferred	Q9ZQX9	40S ribosomal protein S27 OS=Zea mays GN=rps27 PE=2 SV=1
Zmbt1/WT	0.194	0.0323997	45.46	0.073	12	inferred	Q41819	Indole-3-acetate beta-glucosyltransferase OS=Zea mays GN=IAGLU PE=1 SV=1
Zmbt1/WT	0.403	0.0326612	45.82	0.074	2	inferred	Q9SPD7	Outer mitochondrial membrane protein porin OS=Zea mays GN=vdac2 PE=2 SV=1
Zmbt1/WT	0.473	0.0328279	46.06	0.074	1	inferred	B6U3U9	Cytochrome b5 OS=Zea mays PE=2 SV=1
Zmbt1/WT	0.345	0.0328279	46.06	0.074	2	inferred	A0A096SZS3	Uncharacterized protein OS=Zea mays GN=Zm.67861 PE=3 SV=1
Zmbt1/WT	0.227	0.0328564	46.1	0.074	9	inferred	B6STY9	Salt tolerance protein OS=Zea mays PE=2 SV=1
Zmbt1/WT	-0.666	0.0331611	46.53	0.074	1	inferred	B6SHT0	OB-fold nucleic acid binding domain containing protein OS=Zea mays GN=LOC100280528 PE=2 SV=1
Zmbt1/WT	0.16	0.0333278	46.76	0.074	23	unresolved	P93804;P93805	Phosphoglucomutase, cytoplasmic 1 OS=Zea mays PE=2 SV=2
Zmbt1/WT	-0.579	0.033354	46.8	0.074	1	inferred	C0P4B5	Serine/threonine-protein phosphatase 2A 55 kDa regulatory subunit B OS=Zea mays GN=LOC100193694 PE=2 SV=1
Zmbt1/WT	0.508	0.0334483	46.93	0.074	1	inferred	A0A096RL11	Uncharacterized protein OS=Zea mays GN=Zm.12713 PE=4 SV=1
Zmbt1/WT	0.215	0.0333278	46.76	0.075	12	inferred	A0A096T241	Uncharacterized protein OS=Zea mays GN=pco101682(581) PE=3 SV=1
Zmbt1/WT	0.68	0.0339943	47.69	0.075	1	inferred	A0A096PQG6	Uncharacterized protein OS=Zea mays GN=pco092732a PE=4 SV=1
Zmbt1/WT	0.649	0.0339943	47.69	0.076	1	unresolved	B4G0G4;B6U5T3	Putative HSP20-like chaperone domain family protein OS=Zea mays GN=pco115355 PE=2 SV=1
Zmbt1/WT	-0.211	0.0341273	47.88	0.076	9	inferred	B6U990	Ankyrin repeat domain-containing protein 2 OS=Zea mays PE=2 SV=1
Zmbt1/WT	-0.28	0.0343295	48.16	0.076	3	inferred	Q94F78	Nucleosome/chromatin assembly factor A OS=Zea mays GN=nfa104 PE=2 SV=1
Zmbt1/WT	-0.374	0.0347093	48.7	0.077	1	unresolved	A0A0B4J3C2;C4JA47;Q9M7E2	Elongation factor 1-alpha OS=Zea mays GN=elfa3 PE=3 SV=1
Zmbt1/WT	-0.472	0.0348275	48.86	0.077	2	inferred	C0LNQ9	UDP-glucosyltransferase OS=Zea mays PE=2 SV=1
Zmbt1/WT	-0.397	0.0348275	48.86	0.077	1	unresolved	B6SIV4;B6SPK5	60S ribosomal protein L38 OS=Zea mays PE=2 SV=1
Zmbt1/WT	-0.419	0.0348522	48.9	0.077	1	unresolved	A0A096RM05;A0A096TYA3	Polyadenylate-binding protein OS=Zea mays GN=LOC100381794 PE=3 SV=1
Zmbt1/WT	-0.507	0.0349942	49.1	0.077	1	inferred	B8A161	Nucleosome/chromatin assembly factor group A OS=Zea mays GN=IDP2365 PE=2 SV=1
Zmbt1/WT	-0.527	0.0353274	49.56	0.077	1	inferred	B6TM50	PDIL5-1-Zea mays protein disulfide isomerase OS=Zea mays PE=2 SV=1
Zmbt1/WT	-0.284	0.0354941	49.8	0.078	4	inferred	Q09HU3	Trypsin inhibitor (Fragment) OS=Zea mays PE=4 SV=1
Zmbt1/WT	-0.405	0.0358196	50.25	0.078	1	unresolved	B4G0F2;C0PG96	Uncharacterized protein OS=Zea mays GN=LOC100274355 PE=2 SV=1
Zmbt1/WT	-0.437	0.0358274	50.27	0.078	1	unresolved	B6TXN7;B6U998	60S ribosomal protein L22-2 OS=Zea mays PE=2 SV=1
Zmbt1/WT	0.317	0.0358274	50.27	0.078	3	inferred	B6TAJ3	Proteasome subunit alpha type OS=Zea mays GN=LOC100282706 PE=2 SV=1
Zmbt1/WT	0.652	0.0358296	50.27	0.078	1	inferred	B4FZM9	DNA repair protein RAD23 OS=Zea mays GN=LOC100274222 PE=2 SV=1
Zmbt1/WT	0.383	0.0363964	51.06	0.079	3	inferred	B6TWN7	Elongation factor 1-alpha OS=Zea mays GN=LOC100284707 PE=2 SV=1
Zmbt1/WT	0.491	0.0369926	51.9	0.08	1	inferred	B4FPM2	Aldose 1-epimerase OS=Zea mays GN=LOC100272618 PE=2 SV=1
Zmbt1/WT	0.327	0.0369926	51.9	0.08	2	inferred	B4FFV3	Malate dehydrogenase OS=Zea mays GN=LOC100193663 PE=2 SV=1
Zmbt1/WT	0.476	0.0369938	51.9	0.08	1	unresolved	B4FA63;C0P732;C4J4W3	Uncharacterized protein OS=Zea mays PE=2 SV=1
Zmbt1/WT	-0.39	0.0369977	51.91	0.08	1	unresolved	A0A0B4J3C2;Q9M7E4	Elongation factor 1-alpha OS=Zea mays GN=elfa3 PE=3 SV=1
Zmbt1/WT	-0.409	0.0371656	52.14	0.08	1	unresolved	A0A0B4J3C2;B6TWN7;B6UHJ4;C4JA47;O50018;Q9M7E4	Elongation factor 1-alpha OS=Zea mays GN=elfa3 PE=3 SV=1
Zmbt1/WT	-0.747	0.0371926	52.18	0.08	1	inferred	P04703	Zein-alpha A20 OS=Zea mays PE=2 SV=1
Zmbt1/WT	0.483	0.0375925	52.74	0.081	1	inferred	B6TKA5	Rhicadhesin receptor OS=Zea mays PE=2 SV=1
Zmbt1/WT	0.403	0.0380534	53.39	0.082	2	inferred	B6TP36	Prohibitin OS=Zea mays PE=2 SV=1
Zmbt1/WT	0.376	0.0382452	53.66	0.082	1	unresolved	A0A0B4J3C1;B6U284;P49106;Q6PLR9	Uncharacterized protein OS=Zea mays GN=IDP1950 PE=3 SV=1
Zmbt1/WT	0.403	0.0386202	54.18	0.082	1	inferred	rev_A0A096T954	reversed Uncharacterized protein OS=Zea mays GN=Zm.20681 PE=4 SV=1
Zmbt1/WT	0.721	0.0385923	54.14	0.083	1	inferred	A0A096SI44	Uncharacterized protein OS=Zea mays PE=4 SV=1
Zmbt1/WT	-0.39	0.0387981	54.43	0.083	1	inferred	O50018	Elongation factor 1-alpha OS=Zea mays GN=EF1-A PE=2 SV=1
Zmbt1/WT	-0.207	0.0388196	54.46	0.083	11	inferred	A0A096S188	Uncharacterized protein OS=Zea mays GN=Zm.93940 PE=3 SV=1
Zmbt1/WT	-0.342	0.0388269	54.47	0.083	2	inferred	B6TR40	EARLY flowering 4 protein OS=Zea mays PE=2 SV=1
Zmbt1/WT	-0.313	0.0391922	54.99	0.083	2	inferred	B6UHJ9	60S ribosomal protein L23a OS=Zea mays GN=Zm.102612 PE=2 SV=1
Zmbt1/WT	0.384	0.0391922	54.99	0.083	2	inferred	A0A096RCF3	Uncharacterized protein OS=Zea mays GN=Zm.87285 PE=4 SV=1
Zmbt1/WT	-0.367	0.0392179	55.02	0.083	2	unresolved	A0A096RM05;C0HGT6	Polyadenylate-binding protein OS=Zea mays GN=LOC100381794 PE=3 SV=1
Zmbt1/WT	0.271	0.0393921	55.27	0.083	5	inferred	B4FTW4	Uncharacterized protein OS=Zea mays GN=pco104090b PE=2 SV=1
Zmbt1/WT	-0.301	0.0394463	55.34	0.083	3	inferred	A0A096PZ72	Uncharacterized protein OS=Zea mays GN=Zm.25559 PE=4 SV=1
Zmbt1/WT	0.664	0.0395921	55.55	0.083	1	inferred	K7TZV2	Uncharacterized protein OS=Zea mays GN=LOC100280157 PE=4 SV=1
Zmbt1/WT	0.536	0.0395921	55.55	0.083	1	inferred	A0A096PJ14	Uncharacterized protein OS=Zea mays GN=pco130633 PE=4 SV=1
Zmbt1/WT	0.461	0.039792	55.83	0.084	1	unresolved	B6U1E4;C4J410;K7VW90	Heat shock cognate 70 kDa protein 2 OS=Zea mays PE=2 SV=1
Zmbt1/WT	-0.244	0.0399933	56.11	0.084	5	unresolved	B6SK79;C0P455	60S ribosomal protein L4 OS=Zea mays PE=2 SV=1
Zmbt1/WT	-0.373	0.0402691	56.5	0.084	1	inferred	C4JA47	Elongation factor 1-alpha OS=Zea mays GN=Zm.122391 PE=2 SV=1
Zmbt1/WT	0.428	0.0403919	56.67	0.084	2	inferred	A0A096QQZ4	Uncharacterized protein OS=Zea mays GN=Zm.85237 PE=4 SV=1
Zmbt1/WT	0.622	0.0408596	57.33	0.085	1	inferred	B6TP19	Thioredoxin-like protein 5 OS=Zea mays PE=2 SV=1
Zmbt1/WT	-0.231	0.0416826	58.48	0.087	5	inferred	K7UQT7	Elongation factor 1-gamma 2 OS=Zea mays GN=Zm.68089 PE=4 SV=1
Zmbt1/WT	0.298	0.0419916	58.91	0.087	3	inferred	C0PGU8	Uncharacterized protein OS=Zea mays GN=LOC100383563 PE=2 SV=1
Zmbt1/WT	0.226	0.0421916	59.19	0.088	6	inferred	C0PBL7	Uncharacterized protein OS=Zea mays PE=2 SV=1
Zmbt1/WT	0.489	0.0423915	59.48	0.088	1	inferred	B6U245	Adaptin N terminal region family protein OS=Zea mays PE=2 SV=1
Zmbt1/WT	-0.992	0.0427914	60.04	0.089	1	inferred	K7UB90	Uncharacterized protein OS=Zea mays GN=csu631 PE=4 SV=1
Zmbt1/WT	0.492	0.0435913	61.16	0.09	1	inferred	C0PH06	Uncharacterized protein OS=Zea mays GN=LOC100383555 PE=2 SV=1
Zmbt1/WT	0.316	0.0435913	61.16	0.09	3	inferred	C0PE32	Uncharacterized protein OS=Zea mays GN=LOC100383198 PE=2 SV=1
Zmbt1/WT	0.27	0.0435913	61.16	0.09	4	unresolved	A0A096S2H5;B4F8V5	Uncharacterized protein OS=Zea mays GN=LOC100280404 PE=3 SV=1
Zmbt1/WT	-0.241	0.0438096	61.46	0.09	4	inferred	B6T8P1	60S ribosomal protein L13a OS=Zea mays PE=2 SV=1
Zmbt1/WT	0.241	0.0439945	61.72	0.091	7	inferred	A0A096SSR2	Uncharacterized protein OS=Zea mays GN=pco067871 PE=4 SV=1
Zmbt1/WT	-0.326	0.044791	62.84	0.092	3	inferred	B6U285	Putative uncharacterized protein OS=Zea mays PE=2 SV=1
Zmbt1/WT	-0.287	0.0451591	63.36	0.093	3	inferred	A0A096U7P6	Uncharacterized protein OS=Zea mays PE=3 SV=1
Zmbt1/WT	0.37	0.0451795	63.39	0.093	2	inferred	A0A096QSW5	Uncharacterized protein OS=Zea mays GN=LOC100272519 PE=3 SV=1
Zmbt1/WT	-0.508	0.0457386	64.17	0.094	1	inferred	A0A096S9U7	Uncharacterized protein OS=Zea mays GN=cl584_1b PE=4 SV=1
Zmbt1/WT	-0.387	0.0459885	64.52	0.094	1	inferred	B4FB35	Translation machinery-associated protein 22 OS=Zea mays PE=2 SV=1
Zmbt1/WT	-0.297	0.0459885	64.52	0.094	3	inferred	A0A096S3Y4	Uncharacterized protein OS=Zea mays GN=Zm.82464 PE=3 SV=1
Zmbt1/WT	-0.542	0.0459908	64.53	0.094	1	inferred	A0A096S0H8	Uncharacterized protein OS=Zea mays GN=LOC100272531 PE=4 SV=1
Zmbt1/WT	0.399	0.0459908	64.53	0.094	1	unresolved	B4FSV6;K7TVZ1;O81237	6-phosphogluconate dehydrogenase, decarboxylating OS=Zea mays GN=Zm.506 PE=2 SV=1
Zmbt1/WT	-0.331	0.0461908	64.81	0.094	2	inferred	O24413	60S acidic ribosomal protein P3 OS=Zea mays GN=RPP3A PE=1 SV=3
Zmbt1/WT	0.367	0.0461908	64.81	0.094	2	inferred	A0A096QVG7	Uncharacterized protein OS=Zea mays GN=pco077380 PE=4 SV=1
Zmbt1/WT	0.291	0.0464147	65.12	0.094	3	unresolved	A0A096QK67;B8A0C4	Uncharacterized protein OS=Zea mays GN=LOC100273789 PE=4 SV=1
Zmbt1/WT	0.401	0.0464884	65.22	0.094	2	unresolved	B6SLE7;Q84TL7	Legumin-like protein OS=Zea mays GN=LOC100283693 PE=2 SV=1
Zmbt1/WT	0.356	0.0464884	65.22	0.094	2	inferred	B4F7U1	Uncharacterized protein OS=Zea mays GN=cl19610_1(367) PE=2 SV=1
Zmbt1/WT	-0.612	0.0467383	65.57	0.094	1	inferred	B4FAV3	40S ribosomal protein S3a OS=Zea mays GN=LOC100273118 PE=2 SV=1
Zmbt1/WT	-0.254	0.0468504	65.73	0.094	4	inferred	B6U4M0	Polyadenylate-binding protein OS=Zea mays GN=Zm.87253 PE=2 SV=1
Zmbt1/WT	-0.347	0.0472382	66.28	0.095	2	unresolved	A0A096RP08;C4J164;O48899	Uncharacterized protein OS=Zea mays GN=Zm.62296 PE=3 SV=1
Zmbt1/WT	-0.29	0.0472382	66.28	0.095	4	inferred	K7TTS6	Methionine aminopeptidase 2 OS=Zea mays GN=LOC100191629 PE=3 SV=1
Zmbt1/WT	-0.276	0.0473254	66.4	0.095	3	inferred	K7UK34	Uncharacterized protein OS=Zea mays GN=ZEAMMB73_983608 PE=4 SV=1
Zmbt1/WT	-0.621	0.0474881	66.63	0.095	1	inferred	B4FNL7	MAP3K-like protein kinase OS=Zea mays GN=LOC100272437 PE=2 SV=1
Zmbt1/WT	-0.539	0.0477381	66.98	0.095	1	inferred	A0A096Q5A6	Uncharacterized protein OS=Zea mays GN=pco065682a PE=4 SV=1
Zmbt1/WT	-0.158	0.0477381	66.98	0.095	21	unresolved	B4FAL9;B4FWP0	Fructose-bisphosphate aldolase OS=Zea mays GN=ald1 PE=2 SV=1
Zmbt1/WT	0.457	0.0477381	66.98	0.095	1	inferred	B6TE04	Purple acid phosphatase 1 OS=Zea mays GN=pco103710 PE=2 SV=1
Zmbt1/WT	0.228	0.047988	67.33	0.095	6	inferred	B4FSW2	Actin-depolymerizing factor 3 OS=Zea mays GN=LOC100280568 PE=2 SV=1
Zmbt1/WT	-0.397	0.0481777	67.59	0.096	1	inferred	B6SLM7	Uncharacterized protein OS=Zea mays GN=Zm.13456 PE=2 SV=1
Zmbt1/WT	0.402	0.0482379	67.68	0.096	1	inferred	B6TFV4	Glycoprotein OS=Zea mays GN=cl19095_1(597) PE=2 SV=1
Zmbt1/WT	0.181	0.0483095	67.78	0.096	10	inferred	B4FDR7	Endosperm specific protein OS=Zea mays GN=LOC100193093 PE=2 SV=1
Zmbt1/WT	0.326	0.0483903	67.89	0.096	4	inferred	Q41739	Thiamine thiazole synthase 2, chloroplastic OS=Zea mays GN=THI1-2 PE=2 SV=1
Zmbt1/WT	-0.441	0.0484879	68.03	0.096	1	inferred	B4FXK8	40S ribosomal protein S25-1 OS=Zea mays GN=pco097109 PE=2 SV=1
Zmbt1/WT	0.596	0.0484879	68.03	0.096	1	inferred	B6TF33	Circumsporozoite protein OS=Zea mays GN=pco086826a PE=2 SV=1
Zmbt1/WT	-0.266	0.0487378	68.38	0.096	4	inferred	A0A096SS43	Uncharacterized protein OS=Zea mays GN=LOC100304283 PE=4 SV=1
Zmbt1/WT	-0.269	0.0491904	69.01	0.097	4	inferred	B1PEY4	Superoxide dismutase [Cu-Zn] OS=Zea mays GN=pco095461 PE=2 SV=1
Zmbt1/WT	0.247	0.0497376	69.78	0.098	5	inferred	B4G0F3	Probable bifunctional methylthioribulose-1-phosphate dehydratase/enolase-phosphatase E1 OS=Zea mays PE=2 SV=1
Zmbt1/WT	-0.472	0.0502374	70.48	0.099	1	inferred	B4FR28	Uncharacterized protein OS=Zea mays GN=gpm9 PE=2 SV=1
Zmbt1/WT	0.278	0.0504214	70.74	0.099	4	inferred	B6SGB6	Pyrophosphate--fructose 6-phosphate 1-phosphotransferase subunit alpha OS=Zea mays GN=gpm893 PE=2 SV=1
Zmbt1/WT	0.33	0.0504295	70.75	0.099	2	inferred	B6TF18	Membrane steroid-binding protein 1 OS=Zea mays PE=2 SV=1
Zmbt1/WT	0.293	0.0504874	70.83	0.099	3	inferred	A0A125R8S9	Alliin lyase OS=Zea mays GN=TAR3 PE=2 SV=1
Zmbt1/WT	-0.551	0.0509873	71.54	0.099	1	inferred	B6TGL5	Reticulon-like protein OS=Zea mays GN=uaz7c01g04 PE=2 SV=1
Zmbt1/WT	0.516	0.0509873	71.54	0.099	1	unresolved	A0A096Q4Q2;B6SV64;B6U237;C4J757	Uncharacterized protein OS=Zea mays GN=LOC100217188 PE=3 SV=1
Zmbt1/WT	0.205	0.0509873	71.54	0.099	6	unresolved	B4FFV3;B4FG53	Malate dehydrogenase OS=Zea mays GN=LOC100193663 PE=2 SV=1
Zmbt1/WT	0.159	0.0514871	72.24	0.1	20	inferred	K7URE0	Aconitate hydratase OS=Zea mays GN=LOC100216599 PE=3 SV=1
Zmbt1/WT	-0.508	0.0519995	72.96	0.101	1	inferred	A0A096QSH1	Uncharacterized protein OS=Zea mays GN=cl5026_1 PE=4 SV=1
Zmbt1/WT	-0.414	0.0522369	73.29	0.101	1	inferred	B4FHB3	Polyadenylate-binding protein 2 OS=Zea mays GN=cl6587_1 PE=2 SV=1
Zmbt1/WT	0.248	0.0522369	73.29	0.101	5	inferred	A0A096QF11	Uncharacterized protein OS=Zea mays GN=Zm.40574 PE=4 SV=1
Zmbt1/WT	-0.191	0.0524386	73.57	0.101	10	inferred	A0A096Q8J7	Sulfurtransferase OS=Zea mays GN=pco128327 PE=4 SV=1
Zmbt1/WT	-0.644	0.0524869	73.64	0.101	1	inferred	A0A096PYV5	Acyl-coenzyme A oxidase OS=Zea mays GN=Zm.85545 PE=3 SV=1
Zmbt1/WT	0.221	0.0525595	73.74	0.101	7	inferred	B4FEC3	Pyruvate kinase OS=Zea mays GN=Zm.95664 PE=2 SV=1
Zmbt1/WT	-0.257	0.0527368	73.99	0.101	3	inferred	B6T3J2	Eukaryotic translation initiation factor 2 beta subunit OS=Zea mays GN=Zm.10061 PE=2 SV=1
Zmbt1/WT	0.46	0.0527368	73.99	0.101	1	inferred	A0A096SAS8	Uncharacterized protein OS=Zea mays PE=4 SV=1
Zmbt1/WT	-0.483	0.0527894	74.06	0.101	1	inferred	B6T7W2	Uncharacterized protein OS=Zea mays GN=LOC100276276 PE=2 SV=1
Zmbt1/WT	-0.244	0.0532367	74.69	0.102	4	inferred	K7U869	Eucaryotic translation initiation factor5 OS=Zea mays GN=EIF5 PE=4 SV=1
Zmbt1/WT	-0.216	0.0532367	74.69	0.102	5	inferred	C4JAE0	Uncharacterized protein OS=Zea mays GN=LOC100283145 PE=2 SV=1
Zmbt1/WT	0.176	0.0532367	74.69	0.102	12	inferred	B4F9T3	Uncharacterized protein OS=Zea mays PE=2 SV=1
Zmbt1/WT	0.468	0.0537366	75.39	0.103	1	inferred	K7UXV6	Uncharacterized protein OS=Zea mays GN=pco103510 PE=4 SV=1
Zmbt1/WT	-0.506	0.0542364	76.09	0.103	1	unresolved	K7TI14;M4QAY6	Clathrin heavy chain OS=Zea mays GN=Zm.25638 PE=3 SV=1
Zmbt1/WT	0.415	0.0542364	76.09	0.103	1	inferred	C0P5D0	Uncharacterized protein OS=Zea mays GN=cl866_1a PE=2 SV=1
Zmbt1/WT	-0.325	0.0544864	76.44	0.104	2	inferred	B6SI09	Aquaporin TIP3.1 OS=Zea mays GN=cl46210_1 PE=2 SV=1
Zmbt1/WT	-0.181	0.0549543	77.1	0.104	10	inferred	B4FQC4	Uncharacterized protein OS=Zea mays GN=LOC100272738 PE=2 SV=1
Zmbt1/WT	-0.631	0.0554861	77.85	0.105	1	inferred	A0A096PSF4	Serine/threonine-protein phosphatase OS=Zea mays GN=pco121275a PE=3 SV=1
Zmbt1/WT	-0.22	0.0554954	77.86	0.105	5	inferred	B4FC92	Nuclear transport factor 2 OS=Zea mays GN=TIDP3001 PE=2 SV=1
Zmbt1/WT	-0.261	0.0557361	78.2	0.105	4	inferred	Q5EUD9	Protein disulfide-isomerase OS=Zea mays GN=PDIL1-3 PE=2 SV=1
Zmbt1/WT	-0.28	0.0567358	79.6	0.107	4	inferred	A0A096TIX9	Lysine--tRNA ligase OS=Zea mays GN=Zm.95819 PE=3 SV=1
Zmbt1/WT	0.311	0.0568239	79.72	0.107	2	inferred	O24566	3-phosphoshikimate 1-carboxyvinyltransferase (Fragment) OS=Zea mays GN=epsp-s PE=2 SV=1
Zmbt1/WT	0.174	0.0576571	80.89	0.109	17	inferred	K7VNE0	Uncharacterized protein OS=Zea mays GN=pck2 PE=3 SV=1
Zmbt1/WT	0.188	0.0577356	81	0.109	8	inferred	K7V5L0	UMP synthase OS=Zea mays GN=gpm370 PE=3 SV=1
Zmbt1/WT	0.498	0.0580269	81.41	0.109	1	inferred	B6TJ85	Ubiquinone biosynthesis protein COQ9 OS=Zea mays PE=2 SV=1
Zmbt1/WT	0.338	0.0582354	81.7	0.109	1	inferred	K7TWV7	Peptidyl-prolyl cis-trans isomerase OS=Zea mays GN=Zm.156461 PE=3 SV=1
Zmbt1/WT	0.343	0.0589635	82.73	0.11	2	inferred	A0A096TL93	Cysteine proteinase inhibitor OS=Zea mays PE=3 SV=1
Zmbt1/WT	0.281	0.0589853	82.76	0.11	3	inferred	B4FVD5	Uncharacterized protein OS=Zea mays GN=Zm.67828 PE=2 SV=1
Zmbt1/WT	0.361	0.0592352	83.11	0.111	2	inferred	B6SLE7	Legumin-like protein OS=Zea mays GN=LOC100283693 PE=2 SV=1
Zmbt1/WT	-0.219	0.0593676	83.29	0.111	6	inferred	C0PF85	Uncharacterized protein OS=Zea mays GN=pco068905 PE=2 SV=1
Zmbt1/WT	0.297	0.0597831	83.88	0.111	3	inferred	B4G0Z7	Uncharacterized protein OS=Zea mays PE=2 SV=1
Zmbt1/WT	-0.393	0.0602425	84.52	0.112	1	inferred	B4FD90	40S ribosomal protein S19 OS=Zea mays PE=2 SV=1
Zmbt1/WT	0.231	0.0603132	84.62	0.112	7	unresolved	A0A096Q4Q2;B6SV64	Uncharacterized protein OS=Zea mays GN=LOC100217188 PE=3 SV=1
Zmbt1/WT	-0.455	0.0604849	84.86	0.112	1	inferred	K7UCA4	Uncharacterized protein OS=Zea mays GN=Zm.119165 PE=4 SV=1
Zmbt1/WT	0.451	0.0605628	84.97	0.112	1	inferred	P00412	Cytochrome c oxidase subunit 2 OS=Zea mays GN=COX2 PE=2 SV=4
Zmbt1/WT	-0.158	0.0607348	85.21	0.112	13	inferred	C0P790	Eukaryotic translation initiation factor 3 subunit B OS=Zea mays GN=LOC100216593 PE=2 SV=1
Zmbt1/WT	-0.437	0.0613129	86.02	0.112	2	inferred	B6SXY1	Anthranilate N-benzoyltransferase protein 1 OS=Zea mays PE=2 SV=1
Zmbt1/WT	-0.179	0.0613129	86.02	0.112	10	inferred	A0A096Q7X1	Uncharacterized protein OS=Zea mays GN=Zm.94831 PE=4 SV=1
Zmbt1/WT	-0.396	0.0609797	85.55	0.113	2	unresolved	Q5EUD8;Q5EUD9	Protein disulfide-isomerase OS=Zea mays GN=PDIL1-4 PE=2 SV=1
Zmbt1/WT	-0.182	0.0611694	85.82	0.113	9	unresolved	A0A0B4J3C4;A1JUJ0	Uncharacterized protein OS=Zea mays GN=lpa1 PE=4 SV=1
Zmbt1/WT	0.57	0.0612347	85.91	0.113	1	inferred	A0A096T792	Sucrose synthase OS=Zea mays GN=sus2 PE=3 SV=1
Zmbt1/WT	-0.292	0.0613129	86.02	0.113	3	inferred	B6SQG1	Nudix hydrolase 13 OS=Zea mays GN=pco136830b PE=2 SV=1
Zmbt1/WT	-0.169	0.0613129	86.02	0.113	13	inferred	A0A096RJY6	Uncharacterized protein OS=Zea mays GN=Zm.20172 PE=3 SV=1
Zmbt1/WT	0.281	0.0613129	86.02	0.113	3	unresolved	B4FCX3;B4FN21	Proteasome subunit beta type OS=Zea mays GN=LOC100192865 PE=2 SV=1
Zmbt1/WT	-0.381	0.0616461	86.49	0.113	1	inferred	B6TIH5	Putative uncharacterized protein OS=Zea mays PE=2 SV=1
Zmbt1/WT	0.5	0.0619441	86.91	0.113	1	inferred	A0A096SJZ0	Uncharacterized protein OS=Zea mays GN=Zm.142450 PE=4 SV=1
Zmbt1/WT	-0.312	0.0623126	87.42	0.114	2	inferred	B8A0J3	Uncharacterized protein OS=Zea mays GN=LOC100194153 PE=2 SV=1
Zmbt1/WT	-0.254	0.0623126	87.42	0.114	3	inferred	A0A096QR93	Uncharacterized protein OS=Zea mays GN=csu378 PE=4 SV=1
Zmbt1/WT	-0.612	0.0626458	87.89	0.114	1	inferred	A0A096R0B9	Uncharacterized protein OS=Zea mays GN=Zm.3752 PE=4 SV=1
Zmbt1/WT	-0.314	0.0633122	88.83	0.115	3	inferred	B4F8J8	Pyruvate kinase OS=Zea mays GN=pco109318 PE=2 SV=1
Zmbt1/WT	-0.265	0.063408	88.96	0.115	3	inferred	A0A096PPZ7	Uncharacterized protein OS=Zea mays GN=Zm.80618 PE=4 SV=1
Zmbt1/WT	-0.285	0.0636455	89.29	0.115	3	inferred	K7VEB9	Importin subunit alpha OS=Zea mays GN=Zm.391 PE=3 SV=1
Zmbt1/WT	0.243	0.0636455	89.29	0.115	3	unresolved	A0A096QQ79;C4IYM7	Uncharacterized protein OS=Zea mays PE=4 SV=1
Zmbt1/WT	0.205	0.0639787	89.76	0.116	7	inferred	A0A096S4I9	Uncharacterized protein OS=Zea mays GN=LOC100383931 PE=3 SV=1
Zmbt1/WT	-0.228	0.0656448	92.1	0.118	6	unresolved	A0A096SIZ0;K7TJV6	Uncharacterized protein OS=Zea mays GN=LOC100383412 PE=4 SV=1
Zmbt1/WT	-0.449	0.0656448	92.1	0.119	1	inferred	A0A096SCG9	Histone H2B OS=Zea mays GN=Zm.144323 PE=3 SV=1
Zmbt1/WT	-0.336	0.065978	92.57	0.119	2	inferred	K7VYH8	Uncharacterized protein OS=Zea mays GN=ZEAMMB73_343017 PE=4 SV=1
Zmbt1/WT	0.47	0.065978	92.57	0.119	1	inferred	A0A096R1I6	Uncharacterized protein OS=Zea mays GN=Zm.25648 PE=3 SV=1
Zmbt1/WT	0.211	0.065978	92.57	0.119	5	inferred	Q9SAQ3	Proliferating cell nuclear antigen OS=Zea mays GN=ZmPCNA2 PE=2 SV=1
Zmbt1/WT	-0.206	0.0669777	93.97	0.12	6	inferred	A0A096RX71	Uncharacterized protein OS=Zea mays GN=TIDP3513 PE=3 SV=1
Zmbt1/WT	-0.568	0.0673475	94.49	0.121	1	inferred	C0PG78	Uncharacterized protein OS=Zea mays GN=LOC100383470 PE=2 SV=1
Zmbt1/WT	0.247	0.0676441	94.9	0.121	5	inferred	K7US39	Dihydrolipoyl dehydrogenase OS=Zea mays GN=LOC100501719 PE=4 SV=1
Zmbt1/WT	0.386	0.0683106	95.84	0.122	1	inferred	B6U0C2	Phenazine biosynthesis protein OS=Zea mays GN=cl17031_1 PE=2 SV=1
Zmbt1/WT	0.165	0.0686438	96.31	0.122	12	inferred	Q9M640	Delta-COP OS=Zea mays GN=LOC541810 PE=2 SV=1
Zmbt1/WT	-0.296	0.0686438	96.31	0.123	3	inferred	Q5EUD6	Protein disulfide isomerase OS=Zea mays GN=PDIL2-2 PE=2 SV=1
Zmbt1/WT	-0.386	0.0689885	96.79	0.123	2	inferred	A0A096RXH9	Uncharacterized protein OS=Zea mays PE=4 SV=1
Zmbt1/WT	0.496	0.0693102	97.24	0.123	1	inferred	A0A096SPN9	Uncharacterized protein OS=Zea mays GN=Zm.27440 PE=4 SV=1
Zmbt1/WT	-0.283	0.0696435	97.71	0.124	3	inferred	B4FE73	Uncharacterized protein OS=Zea mays GN=LOC100194123 PE=2 SV=1
Zmbt1/WT	0.517	0.0699767	98.18	0.124	1	inferred	C0PDH6	DNA helicase OS=Zea mays GN=LOC100383139 PE=2 SV=1
Zmbt1/WT	-0.397	0.070186	98.47	0.124	1	unresolved	A0A0B4J3C2;B6UHJ4;C4JA47;O50018;Q9M7E2	Elongation factor 1-alpha OS=Zea mays GN=elfa3 PE=3 SV=1
Zmbt1/WT	0.302	0.0706431	99.11	0.125	2	inferred	B6TYP2	Acyl-desaturase OS=Zea mays PE=2 SV=1
Zmbt1/WT	-0.208	0.0709763	99.58	0.125	5	unresolved	B6SIL9;P27923	40S ribosomal protein S27a OS=Zea mays GN=Zm.86935 PE=2 SV=1
Zmbt1/WT	0.355	0.0713096	100.05	0.126	2	inferred	B6TC70	Acid phosphatase OS=Zea mays GN=pco091084 PE=2 SV=1
Zmbt1/WT	-0.152	0.0713929	100.16	0.126	14	unresolved	B6UFB3;C0PAW5	Stromal 70 kDa heat shock-related protein OS=Zea mays PE=2 SV=1
Zmbt1/WT	-0.336	0.0716428	100.51	0.126	1	inferred	rev_A0A096TI29	reversed Uncharacterized protein OS=Zea mays PE=4 SV=1
Zmbt1/WT	-0.503	0.0723092	101.45	0.127	1	inferred	B4FZN6	40S ribosomal protein S7 OS=Zea mays GN=LOC100274227 PE=2 SV=1
Zmbt1/WT	-0.414	0.0723092	101.45	0.127	1	inferred	A0A096RLB4	Uncharacterized protein OS=Zea mays GN=LOC100279862 PE=4 SV=1
Zmbt1/WT	0.498	0.0736421	103.32	0.129	1	unresolved	K7W3S4;P18025;Q43697	Uncharacterized protein (Fragment) OS=Zea mays GN=LOC100382290 PE=3 SV=1
Zmbt1/WT	0.56	0.0742314	104.15	0.13	1	inferred	B4FS59	Uncharacterized protein OS=Zea mays GN=pco094851 PE=2 SV=1
Zmbt1/WT	-0.248	0.0743086	104.25	0.13	3	inferred	B4FL79	Uncharacterized protein OS=Zea mays GN=Zm.2135 PE=2 SV=1
Zmbt1/WT	-0.363	0.0746418	104.72	0.13	3	unresolved	B6UAQ7;B6UI23	Pectinesterase inhibitor domain containing protein OS=Zea mays PE=2 SV=1
Zmbt1/WT	-0.2	0.0746418	104.72	0.13	6	inferred	A0A096QJW7	Uncharacterized protein OS=Zea mays GN=LOC100383320 PE=3 SV=1
Zmbt1/WT	-0.265	0.0756415	106.12	0.132	3	inferred	C0PPD7	Uncharacterized protein OS=Zea mays GN=gpm703 PE=2 SV=1
Zmbt1/WT	-0.514	0.075827	106.39	0.132	1	inferred	A0A096PU49	Uncharacterized protein OS=Zea mays GN=Zm.22896 PE=4 SV=1
Zmbt1/WT	-0.588	0.0758462	106.41	0.132	1	inferred	Q946V8	19kD alpha zein D1 OS=Zea mays GN=az19D1 PE=2 SV=1
Zmbt1/WT	0.39	0.0763079	107.06	0.132	1	unresolved	B4G082;B6TLN5;C4J6K9	Rab GDP dissociation inhibitor alpha OS=Zea mays PE=2 SV=1
Zmbt1/WT	0.206	0.0763308	107.09	0.132	5	inferred	Q4TZJ2	Pyrroline-5-carboxylate reductase OS=Zea mays GN=p5cr PE=2 SV=1
Zmbt1/WT	0.184	0.0766411	107.53	0.133	6	inferred	B4F7U0	Proteasome subunit alpha type OS=Zea mays PE=2 SV=1
Zmbt1/WT	-0.521	0.0773076	108.46	0.133	1	inferred	B4FZQ0	60S ribosomal protein L23a OS=Zea mays GN=LOC100283914 PE=2 SV=1
Zmbt1/WT	-0.349	0.0772141	108.33	0.134	3	inferred	B6TCC9	Dolichyl-diphosphooligosaccharide--protein glycosyltransferase subunit 1 OS=Zea mays GN=umc2627 PE=2 SV=1
Zmbt1/WT	0.436	0.0773076	108.46	0.134	1	inferred	B6U4S7	Thiamine biosynthesis protein thiC OS=Zea mays PE=2 SV=1
Zmbt1/WT	0.261	0.0776408	108.93	0.134	3	inferred	A0A096Q4Q2	Uncharacterized protein OS=Zea mays GN=LOC100217188 PE=3 SV=1
Zmbt1/WT	0.254	0.077974	109.4	0.134	4	inferred	B6U4F7	Acylamino-acid-releasing enzyme OS=Zea mays PE=2 SV=1
Zmbt1/WT	-0.378	0.0786405	110.33	0.135	1	inferred	B4FF90	Phosducin-like protein 3 OS=Zea mays GN=LOC100193506 PE=2 SV=1
Zmbt1/WT	-0.52	0.0789737	110.8	0.136	1	inferred	B4FIR2	Uncharacterized protein OS=Zea mays GN=tap1 PE=2 SV=1
Zmbt1/WT	0.405	0.0794192	111.43	0.136	1	inferred	B6UAQ7	Pectinesterase inhibitor domain containing protein OS=Zea mays PE=2 SV=1
Zmbt1/WT	0.14	0.0803066	112.67	0.138	17	unresolved	B4FQM2;C0P567	Pyrophosphate--fructose 6-phosphate 1-phosphotransferase subunit beta OS=Zea mays GN=PFP-BETA PE=2 SV=1
Zmbt1/WT	-0.257	0.0806398	113.14	0.138	3	inferred	B6T938	Ubiquitin-like protein SMT3 OS=Zea mays PE=2 SV=1
Zmbt1/WT	-0.516	0.080973	113.61	0.138	1	unresolved	A0A096U8K2;M4QAY6	Uncharacterized protein OS=Zea mays GN=Zm.151028 PE=4 SV=1
Zmbt1/WT	0.259	0.080973	113.61	0.138	2	unresolved	B4FRH8;B6SI11;B6TQ08;K7VII1	Actin-7 OS=Zea mays GN=pco095216b PE=2 SV=1
Zmbt1/WT	0.193	0.0819727	115.01	0.14	4	unresolved	P14640;P22275;P33627	Tubulin alpha-1 chain OS=Zea mays GN=TUBA1 PE=3 SV=1
Zmbt1/WT	0.29	0.0819795	115.02	0.14	2	inferred	B6TQ08	Actin-1 OS=Zea mays GN=Zm.95593 PE=2 SV=1
Zmbt1/WT	0.187	0.0820612	115.13	0.14	7	unresolved	B4F932;B6TG70	Uncharacterized protein OS=Zea mays GN=LOC100191520 PE=2 SV=1
Zmbt1/WT	-0.495	0.0823059	115.48	0.14	1	inferred	A0A096RE53	Uncharacterized protein OS=Zea mays GN=Zm.146135 PE=4 SV=1
Zmbt1/WT	-0.237	0.0833056	116.88	0.141	3	inferred	A0A096TZ49	Uncharacterized protein OS=Zea mays GN=LOC100273212 PE=4 SV=1
Zmbt1/WT	-0.179	0.0833056	116.88	0.141	8	inferred	B6T3D4	Methionyl-tRNA synthetase OS=Zea mays GN=cl12627_1 PE=2 SV=1
Zmbt1/WT	-0.177	0.0833056	116.88	0.141	7	unresolved	B4FLN7;B4FYX0	PUR ALPHA-1 OS=Zea mays GN=LOC100283497 PE=2 SV=1
Zmbt1/WT	0.257	0.0833056	116.88	0.141	3	unresolved	A0A0B4J349;B6TCE9	Peptidyl-prolyl cis-trans isomerase OS=Zea mays PE=3 SV=1
Zmbt1/WT	0.39	0.0833392	116.92	0.141	1	inferred	B4FFK9	Oil body-associated protein 2A OS=Zea mays GN=OBAP2A PE=2 SV=1
Zmbt1/WT	0.242	0.0836388	117.35	0.141	5	unresolved	B4F8Q2;C4JBB8	Uncharacterized protein OS=Zea mays PE=2 SV=1
Zmbt1/WT	0.334	0.0839907	117.84	0.141	1	inferred	B6TGJ7	Ras-related protein Rab-18 OS=Zea mays PE=2 SV=1
Zmbt1/WT	0.158	0.0856864	120.22	0.144	12	inferred	B4F9G8	Pyruvate kinase OS=Zea mays GN=LOC100191614 PE=2 SV=1
Zmbt1/WT	-0.141	0.0859391	120.57	0.144	17	unresolved	B4F987;B6TIK6	Uncharacterized protein OS=Zea mays GN=pco143515 PE=2 SV=1
Zmbt1/WT	0.208	0.0859713	120.62	0.144	4	inferred	B6SXA8	Ubiquitin-fold modifier 1 OS=Zea mays PE=2 SV=1
Zmbt1/WT	0.37	0.0863046	121.09	0.144	1	unresolved	A0A096S029;Q84LP6	Malic enzyme OS=Zea mays GN=me2 PE=3 SV=1
Zmbt1/WT	-0.202	0.0863046	121.09	0.145	5	unresolved	A0A096SMW4;K7TQJ7	Uncharacterized protein OS=Zea mays PE=4 SV=1
Zmbt1/WT	0.486	0.0866378	121.55	0.145	1	inferred	K7TFQ9	Uncharacterized protein (Fragment) OS=Zea mays GN=ZEAMMB73_798083 PE=4 SV=1
Zmbt1/WT	-0.223	0.0873042	122.49	0.146	4	inferred	K7W2V5	Putative vesicle-associated membrane protein family protein OS=Zea mays GN=LOC100282605 PE=3 SV=1
Zmbt1/WT	0.383	0.0875673	122.86	0.146	1	inferred	C0PA88	Uncharacterized protein OS=Zea mays PE=2 SV=1
Zmbt1/WT	0.187	0.0882279	123.78	0.147	7	inferred	K7TVZ1	6-phosphogluconate dehydrogenase, decarboxylating OS=Zea mays GN=LOC100856973 PE=3 SV=1
Zmbt1/WT	-0.376	0.0884558	124.1	0.147	1	inferred	K7TNE7	Uncharacterized protein OS=Zea mays GN=Zm.6629 PE=4 SV=1
Zmbt1/WT	-0.361	0.0892058	125.16	0.148	1	inferred	B8A0E5	Uncharacterized protein OS=Zea mays GN=IDP634 PE=2 SV=1
Zmbt1/WT	0.31	0.0893036	125.29	0.148	2	inferred	K7V9P7	Uncharacterized protein OS=Zea mays GN=LOC100279707 PE=3 SV=1
Zmbt1/WT	0.178	0.089955	126.21	0.149	10	inferred	B5AMJ8	Alpha-1,4 glucan phosphorylase OS=Zea mays GN=gpm274 PE=2 SV=1
Zmbt1/WT	-0.207	0.0904548	126.91	0.15	4	inferred	C4JA79	Uncharacterized protein OS=Zea mays GN=Zm.68047 PE=2 SV=1
Zmbt1/WT	-0.313	0.0906191	127.14	0.15	1	inferred	B4FM15	60S ribosomal protein L28 isoform 1 OS=Zea mays GN=LOC100281129 PE=2 SV=1
Zmbt1/WT	-0.143	0.0909545	127.61	0.15	16	inferred	B6U0V6	Endoplasmin OS=Zea mays PE=2 SV=1
Zmbt1/WT	-0.275	0.0913029	128.1	0.151	3	inferred	K7UTR3	Uncharacterized protein OS=Zea mays GN=LOC100383493 PE=4 SV=1
Zmbt1/WT	-0.43	0.0914543	128.31	0.151	1	inferred	B6TW65	Beta-glucosidase OS=Zea mays GN=Zm.5375 PE=2 SV=1
Zmbt1/WT	0.222	0.091954	129.01	0.151	5	inferred	B4FT31	Dehydroascorbate reductase OS=Zea mays GN=gpm569 PE=2 SV=1
Zmbt1/WT	-0.402	0.0929535	130.41	0.153	1	inferred	B4FUJ1	Eukaryotic translation initiation factor 1A OS=Zea mays GN=IDP121 PE=2 SV=1
Zmbt1/WT	-0.321	0.0929535	130.41	0.153	2	inferred	B4G1N4	CsAtPR5 OS=Zea mays GN=Zm.115385 PE=2 SV=1
Zmbt1/WT	0.268	0.0929768	130.45	0.153	2	inferred	B6TKC5	Nucleoside diphosphate kinase OS=Zea mays PE=2 SV=1
Zmbt1/WT	-0.449	0.0932984	130.9	0.153	1	inferred	B4FFZ7	Uncharacterized protein OS=Zea mays GN=LOC100193699 PE=2 SV=1
Zmbt1/WT	0.217	0.0934533	131.11	0.153	4	unresolved	B4FWD0;B6TFN1	Minor allergen Alt a 7 OS=Zea mays GN=gpm345 PE=2 SV=1
Zmbt1/WT	0.412	0.0937674	131.56	0.153	1	inferred	O64964	Aquaporin TIP1-1 OS=Zea mays GN=TIP1-1 PE=2 SV=1
Zmbt1/WT	0.17	0.093953	131.82	0.153	7	inferred	B4F8B9	S-(hydroxymethyl)glutathione dehydrogenase OS=Zea mays GN=fdh1 PE=2 SV=1
Zmbt1/WT	-0.242	0.095952	134.62	0.156	4	inferred	K7TJV6	Uncharacterized protein OS=Zea mays GN=TIDP3354 PE=4 SV=1
Zmbt1/WT	-0.286	0.095952	134.62	0.157	4	inferred	B6SK03	Ubiquitin-conjugating enzyme spm2 OS=Zea mays GN=Zm.33522 PE=2 SV=1
Zmbt1/WT	-0.368	0.0964518	135.32	0.157	1	unresolved	B4F8D2;B6SK79	Uncharacterized protein OS=Zea mays GN=LOC100191314 PE=2 SV=1
Zmbt1/WT	0.2	0.0969677	136.05	0.158	5	inferred	A0A096S8W2	Citrate synthase OS=Zea mays GN=pco138377 PE=3 SV=1
Zmbt1/WT	0.129	0.097299	136.51	0.158	22	unresolved	D3YKV1;Q3SAE3	Glucose-1-phosphate adenylyltransferase OS=Zea mays PE=2 SV=1
Zmbt1/WT	-0.511	0.0974513	136.72	0.158	1	inferred	P28522	Ribosome-inactivating protein OS=Zea mays PE=1 SV=1
Zmbt1/WT	0.531	0.0974513	136.72	0.158	1	inferred	A0A096QKR1	Uncharacterized protein OS=Zea mays GN=TIDP3331 PE=3 SV=1
Zmbt1/WT	0.251	0.097951	137.43	0.158	2	unresolved	A0A096Q7U7;C0P7S8	Uncharacterized protein OS=Zea mays GN=Zm.158248 PE=3 SV=1
Zmbt1/WT	0.241	0.097951	137.43	0.159	4	inferred	A5GZ73	Glucose-1-phosphate adenylyltransferase OS=Zea mays GN=LOC100101531 PE=2 SV=1
Zmbt1/WT	-0.476	0.0989505	138.83	0.16	1	inferred	B4FW43	Uncharacterized protein OS=Zea mays PE=2 SV=1
Zmbt1/WT	-0.268	0.0989505	138.83	0.16	2	unresolved	B4FAF8;B6SR23	Uncharacterized protein OS=Zea mays PE=2 SV=1
Zmbt1/WT	-0.375	0.0994503	139.53	0.16	1	inferred	K7TYB0	Uncharacterized protein OS=Zea mays GN=ZEAMMB73_251837 PE=4 SV=1
Zmbt1/WT	-0.343	0.0994503	139.53	0.16	1	inferred	A0A096UG05	Uncharacterized protein OS=Zea mays PE=4 SV=1
Zmbt1/WT	-0.296	0.0994834	139.58	0.16	1	unresolved	A0A0B4J3C2;B6UHJ4;C4JA47;O50018;Q9M7E4	Elongation factor 1-alpha OS=Zea mays GN=elfa3 PE=3 SV=1
Zmbt1/WT	0.477	0.0999667	140.25	0.16	1	inferred	A0A096T303	Uncharacterized protein OS=Zea mays GN=Zm.25128 PE=4 SV=1
Zmbt1/WT	0.452	0.10045	140.93	0.161	1	inferred	B6SI86	TPR domain containing protein OS=Zea mays PE=2 SV=1
Zmbt1/WT	-0.307	0.100483	140.98	0.161	2	unresolved	B6SHM6;Q41888	Prolamin PPROL 17 OS=Zea mays PE=2 SV=1
Zmbt1/WT	-0.127	0.10095	141.63	0.161	14	unresolved	A0A096R6Z8;B6UFB3;C0PAW5	Uncharacterized protein OS=Zea mays GN=LOC100280354 PE=3 SV=1
Zmbt1/WT	0.312	0.101248	142.05	0.162	1	unresolved	A0A096U8K2;L7WLJ8;M4QAY6	Uncharacterized protein OS=Zea mays GN=Zm.151028 PE=4 SV=1
Zmbt1/WT	0.234	0.102299	143.53	0.163	3	inferred	C0HFV7	Putative apyrase family protein OS=Zea mays GN=LOC100381419 PE=2 SV=1
Zmbt1/WT	0.363	0.102449	143.74	0.163	1	inferred	B4FYF7	Uncharacterized protein OS=Zea mays PE=2 SV=1
Zmbt1/WT	0.166	0.102632	143.99	0.163	9	inferred	B6SV32	Coatomer subunit gamma OS=Zea mays GN=pco132830 PE=2 SV=1
Zmbt1/WT	-0.296	0.102949	144.44	0.164	1	unresolved	B4FYH2;C0PGB5	Pyruvate kinase OS=Zea mays GN=pco129562 PE=2 SV=1
Zmbt1/WT	0.164	0.102949	144.44	0.164	8	inferred	B6T969	Proteasome subunit alpha type OS=Zea mays GN=pco151018c PE=2 SV=1
Zmbt1/WT	0.463	0.103448	145.14	0.164	1	inferred	B6T6T8	Cysteine sulfinate desulfinase/cysteine desulfurase and related enzymes OS=Zea mays PE=2 SV=1
Zmbt1/WT	0.204	0.103724	145.52	0.164	3	inferred	Q3SAE3	Glucose-1-phosphate adenylyltransferase OS=Zea mays PE=2 SV=1
Zmbt1/WT	0.437	0.103974	145.88	0.164	1	unresolved	A0A0B4J3B1;B4FAE1;B6TGJ7;Q05737	Uncharacterized protein OS=Zea mays GN=Zm.158245 PE=4 SV=1
Zmbt1/WT	-0.174	0.103948	145.84	0.165	7	unresolved	A0A096RQA9;B6TNU0	Uncharacterized protein OS=Zea mays GN=LOC100217157 PE=4 SV=1
Zmbt1/WT	0.273	0.104224	146.23	0.165	2	inferred	C0P6D0	Uncharacterized protein OS=Zea mays GN=LOC100273897 PE=2 SV=1
Zmbt1/WT	-0.422	0.104448	146.54	0.165	1	inferred	A0A0B4J344	Uncharacterized protein OS=Zea mays GN=IDP1480 PE=4 SV=1
Zmbt1/WT	0.293	0.104948	147.24	0.165	1	inferred	C0P7N1	Uncharacterized protein OS=Zea mays GN=LOC100285047 PE=2 SV=1
Zmbt1/WT	0.22	0.104948	147.24	0.165	3	inferred	B4FSU4	Uncharacterized protein OS=Zea mays GN=pco073788 PE=2 SV=1
Zmbt1/WT	0.131	0.105447	147.94	0.166	20	inferred	P49105	Glucose-6-phosphate isomerase, cytosolic OS=Zea mays GN=PHI1 PE=2 SV=1
Zmbt1/WT	0.368	0.105979	148.69	0.167	1	inferred	A0A096SPK6	Uncharacterized protein OS=Zea mays GN=Zm.24788 PE=3 SV=1
Zmbt1/WT	-0.322	0.106316	149.16	0.167	1	inferred	B4FM69	Putative ribosomal protein S8 family protein OS=Zea mays GN=pco072913 PE=2 SV=1
Zmbt1/WT	0.253	0.107446	150.75	0.168	1	unresolved	A0A0B4J330;B4F8Q2;B6U1E4;B7ZZ42;C4J410;C4JBB8;K7VW90;K7WEL8	Uncharacterized protein OS=Zea mays PE=3 SV=1
Zmbt1/WT	-0.172	0.107649	151.03	0.169	7	inferred	B6UFB3	Stromal 70 kDa heat shock-related protein OS=Zea mays PE=2 SV=1
Zmbt1/WT	-0.218	0.108446	152.15	0.169	3	inferred	A0A096T4D3	60S ribosomal protein L27 OS=Zea mays GN=LOC100193258 PE=3 SV=1
Zmbt1/WT	0.368	0.108446	152.15	0.17	1	inferred	P93648	Lon protease homolog, mitochondrial OS=Zea mays GN=LON2 PE=1 SV=1
Zmbt1/WT	-0.348	0.108946	152.85	0.17	1	inferred	B4FT34	Uncharacterized protein OS=Zea mays GN=Zm.4554 PE=2 SV=1
Zmbt1/WT	-0.3	0.109445	153.55	0.171	1	inferred	B6SQA2	60S ribosomal protein L28 OS=Zea mays PE=2 SV=1
Zmbt1/WT	-0.434	0.110945	155.66	0.173	1	unresolved	A0A096Q8R5;A0A096S0A2;B6T7G7	Uncharacterized protein OS=Zea mays GN=LOC100381466 PE=4 SV=1
Zmbt1/WT	-0.239	0.111023	155.77	0.173	2	unresolved	B6T5R1;B6T8F4	Ran-binding protein 1 OS=Zea mays GN=LOC100282282 PE=2 SV=1
Zmbt1/WT	-0.232	0.111444	156.36	0.173	3	inferred	C0PAW5	Uncharacterized protein OS=Zea mays PE=2 SV=1
Zmbt1/WT	0.512	0.111629	156.62	0.173	1	inferred	O49975	MKK6-putative MAPKK OS=Zea mays GN=mek1 PE=2 SV=1
Zmbt1/WT	0.271	0.111972	157.1	0.173	2	inferred	A0A096RS96	Uncharacterized protein OS=Zea mays GN=LOC100191339 PE=3 SV=1
Zmbt1/WT	-0.373	0.111944	157.06	0.174	1	inferred	A0A096SEQ0	Uncharacterized protein OS=Zea mays GN=pco108452 PE=4 SV=1
Zmbt1/WT	-0.552	0.112944	158.46	0.175	1	inferred	C0PF30	Uncharacterized protein OS=Zea mays GN=LOC100383319 PE=2 SV=1
Zmbt1/WT	0.277	0.112954	158.47	0.175	2	inferred	B4FBF5	Uncharacterized protein OS=Zea mays PE=2 SV=1
Zmbt1/WT	0.274	0.113629	159.42	0.175	2	inferred	B6TES1	Blue copper protein OS=Zea mays PE=2 SV=1
Zmbt1/WT	0.173	0.113943	159.86	0.176	6	inferred	B6TH57	Succinyl-CoA ligase alpha-chain 2 OS=Zea mays GN=Zm.12345 PE=2 SV=1
Zmbt1/WT	-0.179	0.114222	160.25	0.176	6	inferred	K7VT74	Uncharacterized protein OS=Zea mays GN=pco130711 PE=4 SV=1
Zmbt1/WT	-0.461	0.114984	161.32	0.177	1	inferred	B4FHF0	Elongation factor Ts, mitochondrial OS=Zea mays GN=EFTS PE=2 SV=1
Zmbt1/WT	0.231	0.115442	161.97	0.177	3	inferred	B6SVV9	ATP synthase subunit beta OS=Zea mays PE=2 SV=1
Zmbt1/WT	-0.236	0.115942	162.67	0.177	2	inferred	B4FR02	Uncharacterized protein OS=Zea mays GN=LOC100282808 PE=2 SV=1
Zmbt1/WT	-0.327	0.115942	162.67	0.178	2	inferred	K7VIL6	Putative translation elongation/initiation factor family protein (Fragment) OS=Zea mays GN=Zm.43566 PE=4 SV=1
Zmbt1/WT	0.281	0.115942	162.67	0.178	2	inferred	C0P727	Uncharacterized protein OS=Zea mays GN=LOC100382378 PE=2 SV=1
Zmbt1/WT	0.268	0.115942	162.67	0.178	2	inferred	A0A096SL44	Uncharacterized protein OS=Zea mays GN=LOC100381444 PE=4 SV=1
Zmbt1/WT	-0.38	0.116942	164.07	0.179	1	inferred	B6SWV1	Glucose-6-phosphate 1-dehydrogenase OS=Zea mays PE=2 SV=1
Zmbt1/WT	0.237	0.117441	164.77	0.179	3	inferred	K7UW74	Uncharacterized protein OS=Zea mays GN=LOC100381818 PE=3 SV=1
Zmbt1/WT	-0.426	0.118269	165.93	0.18	1	inferred	K7VDC4	Uncharacterized protein OS=Zea mays GN=Zm.84116 PE=4 SV=1
Zmbt1/WT	0.241	0.118441	166.17	0.18	3	inferred	B4FEP8	Uncharacterized protein OS=Zea mays GN=AY110569 PE=2 SV=1
Zmbt1/WT	0.181	0.118769	166.63	0.181	5	inferred	B6T9J4	Aspartate aminotransferase OS=Zea mays PE=2 SV=1
Zmbt1/WT	0.344	0.11922	167.27	0.181	1	inferred	B6SMC1	Thioredoxin OS=Zea mays PE=2 SV=1
Zmbt1/WT	-0.329	0.11944	167.57	0.181	1	inferred	A0A096RHR6	Uncharacterized protein OS=Zea mays PE=4 SV=1
Zmbt1/WT	0.758	0.119735	167.99	0.182	1	inferred	B4FPA3	Uncharacterized protein OS=Zea mays GN=LOC100272560 PE=2 SV=1
Zmbt1/WT	0.334	0.11994	168.28	0.182	1	inferred	K7US79	GTP-binding protein SAR1A OS=Zea mays GN=LOC100279736 PE=3 SV=1
Zmbt1/WT	-0.379	0.12044	168.98	0.182	1	inferred	K7TX10	Putative NAC domain transcription factor superfamily protein (Fragment) OS=Zea mays GN=pco115996 PE=4 SV=1
Zmbt1/WT	-0.153	0.120576	169.17	0.182	11	inferred	A0A096SMW4	Uncharacterized protein OS=Zea mays PE=4 SV=1
Zmbt1/WT	-0.216	0.121439	170.38	0.183	5	inferred	B6U0P5	Ubiquitin family protein OS=Zea mays PE=2 SV=1
Zmbt1/WT	0.26	0.121439	170.38	0.183	2	inferred	B4FZU9	Uncharacterized protein OS=Zea mays GN=cl32009_1b PE=2 SV=1
Zmbt1/WT	-0.248	0.121626	170.64	0.183	2	unresolved	B6TNC0;B6U990	Ankyrin repeat domain-containing protein 2 OS=Zea mays GN=LOC100502367 PE=2 SV=1
Zmbt1/WT	0.475	0.123438	173.18	0.186	1	inferred	A0A0B4J3B1	Uncharacterized protein OS=Zea mays GN=Zm.158245 PE=4 SV=1
Zmbt1/WT	-0.367	0.123938	173.89	0.186	1	inferred	B6TLS0	Ubiquitin carboxyl-terminal hydrolase OS=Zea mays GN=cl23489_1b PE=2 SV=1
Zmbt1/WT	-0.284	0.123938	173.89	0.186	1	unresolved	B4FIA6;B4FXB2;B6SI29;B6T0Q2;B6T3J3;B6T543;P40280	Histone H2A OS=Zea mays GN=LOC100194327 PE=2 SV=1
Zmbt1/WT	-0.273	0.124938	175.29	0.187	2	inferred	A0A096TK37	Uncharacterized protein OS=Zea mays GN=pco068622 PE=4 SV=1
Zmbt1/WT	0.19	0.124938	175.29	0.187	5	inferred	B4FAG0	Uncharacterized protein OS=Zea mays GN=LOC100191862 PE=2 SV=1
Zmbt1/WT	-0.264	0.125292	175.78	0.188	2	inferred	B6SI11	Actin-2 OS=Zea mays GN=Zm.98155 PE=2 SV=1
Zmbt1/WT	-0.234	0.125431	175.98	0.188	3	inferred	B4FKM1	Guanine nucleotide-binding protein beta subunit-like protein OS=Zea mays GN=LOC100216946 PE=2 SV=1
Zmbt1/WT	0.42	0.125764	176.45	0.188	1	inferred	K7UYK8	Uncharacterized protein OS=Zea mays GN=pco072185 PE=3 SV=1
Zmbt1/WT	-0.295	0.125937	176.69	0.188	1	unresolved	A0A096QA11;B6SIK8	Uncharacterized protein OS=Zea mays GN=LOC100282885 PE=3 SV=1
Zmbt1/WT	0.177	0.126437	177.39	0.188	5	inferred	C0PG96	Uncharacterized protein OS=Zea mays GN=pco098114(672) PE=2 SV=1
Zmbt1/WT	0.348	0.126437	177.39	0.189	1	inferred	A0A096UJ49	Uncharacterized protein OS=Zea mays PE=4 SV=1
Zmbt1/WT	-0.388	0.126718	177.79	0.189	1	inferred	Q41844	Zein OS=Zea mays PE=4 SV=1
Zmbt1/WT	-0.278	0.126937	178.09	0.189	1	inferred	B6SX73	60S ribosomal protein L35 OS=Zea mays GN=rpl35 PE=2 SV=1
Zmbt1/WT	0.462	0.127436	178.79	0.189	1	inferred	B4FHD8	Uncharacterized protein OS=Zea mays PE=2 SV=1
Zmbt1/WT	0.346	0.127436	178.79	0.189	1	inferred	B4FSM5	Peroxiredoxin-5 OS=Zea mays GN=LOC100273860 PE=2 SV=1
Zmbt1/WT	-0.286	0.127936	179.49	0.189	2	inferred	K7VKH1	Uncharacterized protein OS=Zea mays GN=Zm.128873 PE=3 SV=1
Zmbt1/WT	-0.429	0.127936	179.49	0.19	1	inferred	C0PNT2	40S ribosomal protein S24 OS=Zea mays PE=2 SV=1
Zmbt1/WT	-0.302	0.128289	179.99	0.19	2	inferred	B4G027	Acid phosphatase OS=Zea mays GN=LOC100284704 PE=2 SV=1
Zmbt1/WT	0.346	0.129309	181.42	0.191	1	inferred	B6TTP4	Stress-inducible membrane pore protein OS=Zea mays GN=gpm462 PE=2 SV=1
Zmbt1/WT	-0.254	0.129435	181.6	0.191	2	inferred	A0A096TJ64	Uncharacterized protein OS=Zea mays PE=4 SV=1
Zmbt1/WT	0.2	0.129435	181.6	0.191	5	inferred	A0A0B4J3A7	Uncharacterized protein OS=Zea mays GN=Zm.33667 PE=3 SV=1
Zmbt1/WT	0.213	0.129935	182.3	0.191	4	inferred	B6T7Q7	Serine hydroxymethyltransferase OS=Zea mays GN=Zm.4908 PE=2 SV=1
Zmbt1/WT	-0.274	0.130435	183	0.192	2	inferred	K7TTR6	Uncharacterized protein OS=Zea mays GN=csu334 PE=4 SV=1
Zmbt1/WT	0.152	0.130935	183.7	0.192	8	inferred	B4FPA0	Uncharacterized protein OS=Zea mays GN=LOC100272558 PE=2 SV=1
Zmbt1/WT	-0.156	0.131434	184.4	0.193	8	inferred	A0A096Q0Q0	Uncharacterized protein OS=Zea mays GN=LOC100282385 PE=3 SV=1
Zmbt1/WT	0.29	0.131434	184.4	0.193	2	inferred	O48556	Soluble inorganic pyrophosphatase OS=Zea mays GN=IPP PE=2 SV=1
Zmbt1/WT	0.443	0.131934	185.1	0.193	1	inferred	B4F8D2	Uncharacterized protein OS=Zea mays GN=LOC100191314 PE=2 SV=1
Zmbt1/WT	0.215	0.132811	186.33	0.194	4	inferred	C0P7E7	Uncharacterized protein OS=Zea mays GN=LOC100382413 PE=2 SV=1
Zmbt1/WT	0.298	0.133933	187.91	0.196	1	inferred	B6T5B2	CHCH domain containing protein OS=Zea mays PE=2 SV=1
Zmbt1/WT	-0.336	0.134433	188.61	0.196	2	inferred	B6U2F8	Dolichyl-diphosphooligosaccharide--protein glycosyltransferase subunit 1 OS=Zea mays GN=LOC100285254 PE=2 SV=1
Zmbt1/WT	-0.747	0.135432	190.01	0.197	1	inferred	B6T175	(Uaz270(357)), mRNA OS=Zea mays GN=uaz270(357) PE=2 SV=1
Zmbt1/WT	0.463	0.135432	190.01	0.198	1	inferred	A0A096QJR7	Uncharacterized protein OS=Zea mays GN=LOC100280306 PE=3 SV=1
Zmbt1/WT	-0.14	0.135772	190.49	0.198	8	inferred	C0P3K6	Uncharacterized protein OS=Zea mays GN=Zm.86992 PE=2 SV=1
Zmbt1/WT	0.383	0.136108	190.96	0.198	1	inferred	A0A096RT35	Uncharacterized protein OS=Zea mays GN=Zm.9043 PE=4 SV=1
Zmbt1/WT	-0.242	0.136932	192.11	0.199	3	inferred	B4FAF8	Uncharacterized protein OS=Zea mays PE=2 SV=1
Zmbt1/WT	-0.383	0.137931	193.52	0.2	2	unresolved	A0A096QGB9;A0A096SXG9	Uncharacterized protein OS=Zea mays PE=4 SV=1
Zmbt1/WT	-0.171	0.137931	193.52	0.2	6	unresolved	B4FNK1;C0PLI2	Uncharacterized protein OS=Zea mays PE=2 SV=1
Zmbt1/WT	-0.144	0.137931	193.52	0.2	8	inferred	B6TGT0	60S ribosomal protein L2 OS=Zea mays GN=LOC100192723 PE=2 SV=1
Zmbt1/WT	0.153	0.137931	193.52	0.2	7	inferred	B4FI86	Proteasome subunit beta type OS=Zea mays GN=pco130904 PE=2 SV=1
Zmbt1/WT	-0.37	0.138931	194.92	0.201	1	inferred	A0A096Q168	Uncharacterized protein OS=Zea mays GN=pco101093a PE=3 SV=1
Zmbt1/WT	-0.304	0.13943	195.62	0.201	1	inferred	Q49HD9	12-oxo-phytodienoic acid reductase OS=Zea mays GN=OPR6 PE=2 SV=1
Zmbt1/WT	-0.346	0.139572	195.82	0.201	1	inferred	B6TAL4	12-oxophytodienoate reductase 3 OS=Zea mays PE=2 SV=1
Zmbt1/WT	-0.335	0.14043	197.02	0.202	1	inferred	B6U9H6	60S ribosomal protein L30 OS=Zea mays PE=2 SV=1
Zmbt1/WT	-0.358	0.14093	197.72	0.203	2	inferred	C0P5F2	Uncharacterized protein OS=Zea mays GN=LOC100382203 PE=2 SV=1
Zmbt1/WT	0.124	0.14093	197.72	0.203	14	inferred	Q43247	Glyceraldehyde-3-phosphate dehydrogenase 3, cytosolic OS=Zea mays GN=GAPC3 PE=2 SV=1
Zmbt1/WT	0.428	0.141429	198.43	0.203	1	unresolved	B4F9U9;B4FUK7;B6SS31	Uncharacterized protein OS=Zea mays GN=LOC100272926 PE=2 SV=1
Zmbt1/WT	0.29	0.141596	198.66	0.203	2	inferred	Q42376	Late embryogenesis abundant protein, group 3 OS=Zea mays GN=MGL3 PE=2 SV=1
Zmbt1/WT	-0.281	0.141929	199.13	0.203	2	inferred	C0P5C0	Importin subunit alpha OS=Zea mays GN=Zm.94147 PE=2 SV=1
Zmbt1/WT	-0.254	0.141929	199.13	0.203	2	inferred	B4FUK2	Peptidyl-prolyl cis-trans isomerase OS=Zea mays GN=LOC100285758 PE=2 SV=1
Zmbt1/WT	0.317	0.141929	199.13	0.203	1	unresolved	A0A0B4J352;B6UHU1	Catalase OS=Zea mays GN=cat2 PE=3 SV=1
Zmbt1/WT	0.298	0.141929	199.13	0.203	1	inferred	B6UHJ4	Elongation factor 1-alpha OS=Zea mays GN=elf*-uaz7c01f12 PE=2 SV=1
Zmbt1/WT	0.144	0.141929	199.13	0.203	9	inferred	C0PAU7	Glucose-6-phosphate isomerase OS=Zea mays PE=2 SV=1
Zmbt1/WT	-0.406	0.142429	199.83	0.203	1	inferred	Q84LP6	Malic enzyme OS=Zea mays PE=2 SV=1
Zmbt1/WT	-0.321	0.142619	200.09	0.203	1	inferred	B4FG22	40S ribosomal protein S25-1 OS=Zea mays GN=LOC100193720 PE=2 SV=1
Zmbt1/WT	-0.264	0.143428	201.23	0.204	2	inferred	A0A096QEY4	Uncharacterized protein OS=Zea mays GN=LOC100280296 PE=4 SV=1
Zmbt1/WT	-0.32	0.143928	201.93	0.205	1	inferred	A0A096QYB5	Uncharacterized protein OS=Zea mays GN=LOC541940 PE=4 SV=1
Zmbt1/WT	-0.461	0.144428	202.63	0.205	1	inferred	A0A096Q225	Uncharacterized protein OS=Zea mays GN=pco095940 PE=4 SV=1
Zmbt1/WT	-0.334	0.144428	202.63	0.205	2	inferred	A0A096PWY5	Uncharacterized protein OS=Zea mays GN=Zm.31053 PE=4 SV=1
Zmbt1/WT	0.256	0.144928	203.33	0.205	2	unresolved	B6U284;P49106;Q6PLR9	14-3-3-like protein OS=Zea mays GN=csu614a PE=2 SV=1
Zmbt1/WT	-0.301	0.145927	204.74	0.206	2	inferred	K7UWX4	GrpE protein homolog OS=Zea mays GN=LOC100284812 PE=3 SV=1
Zmbt1/WT	0.166	0.145927	204.74	0.207	6	inferred	Q84UX6	Nucleosome/chromatin assembly factor group A OS=Zea mays GN=nfa101 PE=2 SV=1
Zmbt1/WT	-0.136	0.146927	206.14	0.208	12	inferred	P12863	Triosephosphate isomerase, cytosolic OS=Zea mays PE=3 SV=3
Zmbt1/WT	0.328	0.147426	206.84	0.208	1	inferred	rev_A0A096RQY7	reversed Uncharacterized protein OS=Zea mays GN=Zm.125070 PE=4 SV=1
Zmbt1/WT	0.44	0.147951	207.57	0.209	1	inferred	B4FWD0	Minor allergen Alt a 7 OS=Zea mays GN=gpm345 PE=2 SV=1
Zmbt1/WT	0.325	0.148926	208.94	0.21	1	inferred	B4FSA2	Thioredoxin domain-containing protein 9 OS=Zea mays GN=LOC100216849 PE=2 SV=1
Zmbt1/WT	0.32	0.150425	211.05	0.211	1	inferred	B4F9G0	Uncharacterized protein OS=Zea mays GN=gpm217b PE=2 SV=1
Zmbt1/WT	0.28	0.150425	211.05	0.211	2	inferred	B4FBF2	Carboxypeptidase OS=Zea mays PE=2 SV=1
Zmbt1/WT	0.245	0.150407	211.02	0.212	1	unresolved	A0A096QSW5;A0A096ST65;B4FUZ2	Uncharacterized protein OS=Zea mays GN=LOC100272519 PE=3 SV=1
Zmbt1/WT	-0.447	0.151917	213.14	0.213	1	inferred	B6TA00	L-allo-threonine aldolase OS=Zea mays GN=LOC100282861 PE=2 SV=1
Zmbt1/WT	0.185	0.152424	213.85	0.213	7	inferred	B6TRV0	Membrane steroid-binding protein 1 OS=Zea mays PE=2 SV=1
Zmbt1/WT	-0.358	0.152424	213.85	0.214	2	inferred	B4FL35	Eukaryotic translation initiation factor 3 subunit K OS=Zea mays GN=pco086223 PE=2 SV=1
Zmbt1/WT	-0.353	0.154423	216.66	0.216	1	inferred	B6T514	Oligosaccharyl transferase STT3 subunit OS=Zea mays GN=LOC100192699 PE=2 SV=1
Zmbt1/WT	-0.33	0.154423	216.66	0.216	1	inferred	A0A096Q7L0	Uncharacterized protein OS=Zea mays PE=4 SV=1
Zmbt1/WT	0.432	0.15507	217.56	0.216	1	inferred	B4F7Y3	Uncharacterized protein OS=Zea mays GN=pco124661 PE=2 SV=1
Zmbt1/WT	-0.406	0.155422	218.06	0.217	1	inferred	A0A096RBC6	NADPH--cytochrome P450 reductase OS=Zea mays GN=pco116681 PE=3 SV=1
Zmbt1/WT	0.255	0.155422	218.06	0.217	2	inferred	A0A096RNV5	Uncharacterized protein OS=Zea mays GN=LOC100284977 PE=4 SV=1
Zmbt1/WT	-0.267	0.155948	218.8	0.217	1	inferred	B4FHE9	Uncharacterized protein OS=Zea mays PE=2 SV=1
Zmbt1/WT	-0.507	0.156422	219.46	0.218	1	inferred	A0A096RVA6	Uncharacterized protein OS=Zea mays GN=LOC100501461 PE=3 SV=1
Zmbt1/WT	0.162	0.156922	220.16	0.218	5	inferred	B6T4W5	Hyoscyamine 6-dioxygenase OS=Zea mays PE=2 SV=1
Zmbt1/WT	-0.153	0.157921	221.56	0.219	7	inferred	A0A096UAZ3	Uncharacterized protein OS=Zea mays GN=Zm.68115 PE=4 SV=1
Zmbt1/WT	-0.301	0.15942	223.67	0.221	2	inferred	A0A096RQA9	Uncharacterized protein OS=Zea mays GN=LOC100217157 PE=4 SV=1
Zmbt1/WT	0.294	0.15942	223.67	0.221	1	unresolved	A0A096QVG7;B6T8U5	Uncharacterized protein OS=Zea mays GN=pco077380 PE=4 SV=1
Zmbt1/WT	0.354	0.159804	224.2	0.221	1	unresolved	K7V106;Q8LLS4	Phosphoglycerate kinase OS=Zea mays GN=Zm.42367 PE=3 SV=1
Zmbt1/WT	-0.255	0.161419	226.47	0.223	2	inferred	B6T8R8	Phosphoethanolamine N-methyltransferase OS=Zea mays PE=2 SV=1
Zmbt1/WT	0.276	0.162612	228.15	0.225	3	inferred	B6T9B3	2-cys peroxiredoxin BAS1 OS=Zea mays PE=2 SV=1
Zmbt1/WT	-0.201	0.164459	230.74	0.227	4	inferred	K7UB20	Uncharacterized protein OS=Zea mays GN=LOC100381933 PE=3 SV=1
Zmbt1/WT	0.234	0.164835	231.26	0.227	3	unresolved	A0A096S1J5;B4F7V4	Uncharacterized protein OS=Zea mays GN=LOC100381498 PE=4 SV=1
Zmbt1/WT	0.189	0.164835	231.26	0.227	4	inferred	A0A096PYB4	Uncharacterized protein OS=Zea mays GN=Zm.130885 PE=4 SV=1
Zmbt1/WT	-0.279	0.164982	231.47	0.227	1	inferred	B6SIV4	60S ribosomal protein L38 OS=Zea mays PE=2 SV=1
Zmbt1/WT	0.252	0.165417	232.08	0.227	2	inferred	B4F817	Dehydroascorbate reductase OS=Zea mays GN=DHAR1 PE=2 SV=1
Zmbt1/WT	0.148	0.165638	232.39	0.227	9	inferred	C4J9Y2	Uncharacterized protein OS=Zea mays GN=Zm.68079 PE=2 SV=1
Zmbt1/WT	-0.156	0.165834	232.67	0.227	5	inferred	A0A096RTH6	Uncharacterized protein OS=Zea mays GN=Zm.62221 PE=3 SV=1
Zmbt1/WT	-0.429	0.166833	234.07	0.228	1	inferred	B6THZ8	Threonine synthase OS=Zea mays GN=LOC100283397 PE=2 SV=1
Zmbt1/WT	0.365	0.166833	234.07	0.228	1	inferred	Q41888	Prolamin PPROL 17 OS=Zea mays PE=2 SV=1
Zmbt1/WT	0.307	0.166833	234.07	0.228	1	inferred	B6SXY0	Heat shock 70 kDa protein 1 OS=Zea mays PE=2 SV=1
Zmbt1/WT	-0.425	0.167058	234.38	0.228	1	inferred	B6SL67	Putative uncharacterized protein OS=Zea mays PE=2 SV=1
Zmbt1/WT	0.307	0.166833	234.07	0.229	1	inferred	B4FSV6	6-phosphogluconate dehydrogenase, decarboxylating OS=Zea mays GN=Zm.506 PE=2 SV=1
Zmbt1/WT	0.155	0.167598	235.14	0.229	4	unresolved	D3YKV1;Q3SAE3;Q941P2	Glucose-1-phosphate adenylyltransferase OS=Zea mays PE=2 SV=1
Zmbt1/WT	0.35	0.168916	236.99	0.229	1	unresolved	A0A096SVP6;B7ZY51	Uncharacterized protein OS=Zea mays GN=Zm.3083 PE=4 SV=1
Zmbt1/WT	-0.235	0.168831	236.87	0.23	3	unresolved	A0A096QR93;B6SK03	Uncharacterized protein OS=Zea mays GN=csu378 PE=4 SV=1
Zmbt1/WT	-0.147	0.168831	236.87	0.23	9	inferred	Q41742	Su1p (Fragment) OS=Zea mays GN=Sugary1 PE=2 SV=1
Zmbt1/WT	0.24	0.168831	236.87	0.23	1	inferred	B4F917	Putative RAN GTPase activating family protein OS=Zea mays GN=Zm.75200 PE=2 SV=1
Zmbt1/WT	-0.289	0.16983	238.27	0.23	1	inferred	B6TWG6	COP9 signalosome complex subunit 6a OS=Zea mays GN=LOC100284689 PE=2 SV=1
Zmbt1/WT	-0.278	0.170166	238.74	0.231	1	inferred	A0A096SK23	Uncharacterized protein OS=Zea mays GN=cl30719_1 PE=4 SV=1
Zmbt1/WT	0.3	0.170829	239.67	0.231	1	inferred	A0A096Q544	Uncharacterized protein OS=Zea mays GN=Zm.35912 PE=4 SV=1
Zmbt1/WT	0.207	0.171828	241.07	0.232	2	inferred	A0A096R091	Uncharacterized protein OS=Zea mays GN=Zm.92404 PE=3 SV=1
Zmbt1/WT	0.204	0.172827	242.48	0.234	2	unresolved	A0A096RZ23;B6THZ8	Uncharacterized protein OS=Zea mays GN=Zm.6236 PE=4 SV=1
Zmbt1/WT	-0.253	0.173826	243.88	0.235	2	inferred	B4FYX0	Uncharacterized protein OS=Zea mays GN=LOC100274069 PE=2 SV=1
Zmbt1/WT	0.135	0.175198	245.8	0.236	12	inferred	A0A096RTH2	Uncharacterized protein OS=Zea mays GN=Zm.87255 PE=3 SV=1
Zmbt1/WT	-0.259	0.175824	246.68	0.237	2	inferred	A0A096QC57	Uncharacterized protein OS=Zea mays GN=Zm.122344 PE=3 SV=1
Zmbt1/WT	-0.192	0.177822	249.48	0.239	3	inferred	A0A096S0N9	Uncharacterized protein OS=Zea mays GN=LOC100191938 PE=4 SV=1
Zmbt1/WT	0.243	0.178821	250.89	0.24	1	unresolved	P14640;P33627	Tubulin alpha-1 chain OS=Zea mays GN=TUBA1 PE=3 SV=1
Zmbt1/WT	-0.17	0.17894	251.05	0.24	3	inferred	A0A096QXQ9	Uncharacterized protein OS=Zea mays GN=Zm.126561 PE=4 SV=1
Zmbt1/WT	-0.579	0.178821	250.89	0.241	1	inferred	K7VBJ9	Uncharacterized protein OS=Zea mays GN=ZEAMMB73_694445 PE=4 SV=1
Zmbt1/WT	-0.31	0.17982	252.29	0.241	1	inferred	B4FEH1	Fructokinase-2 OS=Zea mays GN=Zm.22914 PE=2 SV=1
Zmbt1/WT	0.4	0.17982	252.29	0.241	1	unresolved	A0A0B4J330;B6U1E4;C4J410	Uncharacterized protein OS=Zea mays PE=3 SV=1
Zmbt1/WT	-0.19	0.181128	254.12	0.242	3	inferred	K4N016	Yuc1 protein OS=Zea mays PE=2 SV=1
Zmbt1/WT	0.344	0.181688	254.91	0.243	1	inferred	B6UI23	Pectinesterase inhibitor domain containing protein OS=Zea mays GN=AC233850.1_FG002 PE=2 SV=1
Zmbt1/WT	0.204	0.182273	255.73	0.244	3	inferred	B6TBM1	Alpha-soluble NSF attachment protein OS=Zea mays GN=LOC100282813 PE=2 SV=1
Zmbt1/WT	-0.353	0.182817	256.49	0.244	1	inferred	K7TI14	Clathrin heavy chain OS=Zea mays GN=Zm.25638 PE=3 SV=1
Zmbt1/WT	-0.183	0.182817	256.49	0.244	3	inferred	C0PIP7	Uncharacterized protein OS=Zea mays GN=LOC100279414 PE=2 SV=1
Zmbt1/WT	0.269	0.183816	257.89	0.244	1	inferred	B4FPN9	Uncharacterized protein OS=Zea mays GN=TIDP3152 PE=2 SV=1
Zmbt1/WT	-0.233	0.183605	257.6	0.245	2	inferred	B6TD54	ATP-citrate synthase OS=Zea mays GN=pco080711 PE=2 SV=1
Zmbt1/WT	0.39	0.183816	257.89	0.245	1	inferred	C0HG68	Uncharacterized protein OS=Zea mays GN=Zm.95778 PE=2 SV=1
Zmbt1/WT	0.151	0.184815	259.3	0.245	6	inferred	C0HHJ2	Uncharacterized protein OS=Zea mays GN=Zm.96089 PE=2 SV=1
Zmbt1/WT	-0.321	0.184815	259.3	0.246	1	inferred	C0PGV5	Uncharacterized protein OS=Zea mays GN=LOC100274566 PE=2 SV=1
Zmbt1/WT	-0.319	0.185814	260.7	0.246	1	inferred	B6TEL3	PHD finger protein OS=Zea mays PE=2 SV=1
Zmbt1/WT	0.331	0.185814	260.7	0.246	1	inferred	K7VGG8	Uncharacterized protein OS=Zea mays GN=Zm.81229 PE=3 SV=1
Zmbt1/WT	-0.161	0.186407	261.53	0.247	5	inferred	B6T2E1	DANA2 OS=Zea mays PE=2 SV=1
Zmbt1/WT	-0.321	0.186813	262.1	0.247	1	inferred	B4FH20	Uncharacterized protein OS=Zea mays GN=IDP2553 PE=2 SV=1
Zmbt1/WT	0.125	0.18813	263.95	0.249	14	inferred	B4FBK8	Uncharacterized protein OS=Zea mays GN=LOC100192501 PE=2 SV=1
Zmbt1/WT	0.179	0.188541	264.52	0.249	4	inferred	B4FD80	Uncharacterized protein OS=Zea mays PE=2 SV=1
Zmbt1/WT	0.357	0.188811	264.9	0.249	1	inferred	A0A096TTR7	Uncharacterized protein OS=Zea mays PE=3 SV=1
Zmbt1/WT	0.281	0.188937	265.08	0.249	1	unresolved	B4F8B9;P00333	S-(hydroxymethyl)glutathione dehydrogenase OS=Zea mays GN=fdh1 PE=2 SV=1
Zmbt1/WT	-0.129	0.18981	266.3	0.249	7	inferred	B6TJW0	Putative uncharacterized protein OS=Zea mays PE=2 SV=1
Zmbt1/WT	0.174	0.18981	266.3	0.249	3	inferred	B4FT85	Isochorismate synthase 1 OS=Zea mays GN=vdac1a PE=2 SV=1
Zmbt1/WT	-0.252	0.18981	266.3	0.25	2	inferred	B6T6U2	Nucleic acid binding protein OS=Zea mays PE=2 SV=1
Zmbt1/WT	-0.194	0.18981	266.3	0.25	4	unresolved	A0A096QLU9;C0P558	Uncharacterized protein OS=Zea mays GN=Zm.122897 PE=4 SV=1
Zmbt1/WT	0.187	0.190809	267.71	0.25	3	inferred	K7TSU4	Putative O-Glycosyl hydrolase superfamily protein OS=Zea mays GN=Zm.40564 PE=4 SV=1
Zmbt1/WT	0.232	0.192807	270.51	0.253	2	inferred	P18123	Catalase isozyme 3 OS=Zea mays GN=CAT3 PE=2 SV=2
Zmbt1/WT	0.27	0.193806	271.91	0.253	1	inferred	B6SS21	Dehydrin COR410 OS=Zea mays PE=2 SV=1
Zmbt1/WT	-0.162	0.193806	271.91	0.254	4	inferred	C4J093	Uncharacterized protein OS=Zea mays GN=LOC100502254 PE=2 SV=1
Zmbt1/WT	0.23	0.194403	272.75	0.254	1	unresolved	B4FAK9;B6TDF8;K7UBU3;P08735;Q09054	Glyceraldehyde-3-phosphate dehydrogenase OS=Zea mays GN=LOC100191900 PE=2 SV=1
Zmbt1/WT	-0.402	0.194805	273.31	0.254	1	inferred	rev_B4FF46	reversed Glutamyl-tRNA reductase OS=Zea mays GN=LOC100193466 PE=2 SV=1
Zmbt1/WT	-0.382	0.194903	273.45	0.254	1	inferred	B4FJC9	Uncharacterized protein OS=Zea mays GN=cl53957_1a PE=2 SV=1
Zmbt1/WT	0.274	0.194989	273.57	0.254	1	inferred	A0A096UA30	Nucleoside diphosphate kinase OS=Zea mays GN=pco069028 PE=3 SV=1
Zmbt1/WT	0.144	0.195318	274.03	0.254	7	inferred	B6TGG2	2,3-bisphosphoglycerate-independent phosphoglycerate mutase OS=Zea mays PE=2 SV=1
Zmbt1/WT	-0.248	0.195804	274.71	0.254	1	inferred	Q9M7E4	Elongation factor 1 alpha OS=Zea mays PE=2 SV=1
Zmbt1/WT	0.354	0.195804	274.71	0.254	1	inferred	B4FUB9	V-type proton ATPase proteolipid subunit OS=Zea mays GN=Zm.94247 PE=2 SV=1
Zmbt1/WT	0.12	0.195804	274.71	0.254	10	unresolved	A0A096TXA8;K7US39	Dihydrolipoyl dehydrogenase OS=Zea mays PE=4 SV=1
Zmbt1/WT	-0.193	0.195972	274.95	0.254	3	inferred	C4J692	Uncharacterized protein OS=Zea mays PE=2 SV=1
Zmbt1/WT	-0.429	0.196634	275.88	0.254	1	inferred	B6T4T1	Uncharacterized protein OS=Zea mays GN=LOC100276098 PE=2 SV=1
Zmbt1/WT	0.138	0.195804	274.71	0.255	6	inferred	A0A096RF51	Uncharacterized protein OS=Zea mays GN=LOC100279527 PE=4 SV=1
Zmbt1/WT	-0.286	0.197268	276.77	0.255	1	inferred	B4FEC8	Protein transport protein Sec61 beta subunit OS=Zea mays GN=Zm.13940 PE=2 SV=1
Zmbt1/WT	0.137	0.198178	278.04	0.256	6	inferred	P49353	Farnesyl pyrophosphate synthase OS=Zea mays GN=FPS PE=2 SV=1
Zmbt1/WT	0.323	0.199828	280.36	0.258	1	inferred	A0A096PZB1	Uncharacterized protein OS=Zea mays PE=4 SV=1
Zmbt1/WT	-0.226	0.2004	281.16	0.258	2	inferred	K7UVJ7	Uncharacterized protein OS=Zea mays GN=LOC100382927 PE=4 SV=1
Zmbt1/WT	-0.132	0.2009	281.86	0.259	8	inferred	K7TQJ7	Uncharacterized protein OS=Zea mays GN=umc1280 PE=4 SV=1
Zmbt1/WT	-0.13	0.201787	283.11	0.26	8	unresolved	B6TSQ9;C0P3K6	Aspartic proteinase oryzasin-1 OS=Zea mays PE=2 SV=1
Zmbt1/WT	-0.182	0.202797	284.52	0.261	4	inferred	K7VD78	Putative chaperone clbp family protein OS=Zea mays GN=pco093519b PE=3 SV=1
Zmbt1/WT	0.187	0.203036	284.86	0.261	3	inferred	B6TDT8	Glycine-rich RNA-binding protein 2 OS=Zea mays PE=2 SV=1
Zmbt1/WT	-0.232	0.203898	286.07	0.262	1	inferred	A0A096TQ90	Uncharacterized protein OS=Zea mays PE=4 SV=1
Zmbt1/WT	-0.348	0.204795	287.33	0.262	1	inferred	B4FT80	OB-fold nucleic acid binding domain containing protein OS=Zea mays GN=LOC100283190 PE=2 SV=1
Zmbt1/WT	-0.211	0.204795	287.33	0.262	2	inferred	B6TRL2	Brain acid soluble protein 1 OS=Zea mays PE=2 SV=1
Zmbt1/WT	0.363	0.204795	287.33	0.262	1	inferred	B6SKG0	Non-cyanogenic beta-glucosidase OS=Zea mays PE=2 SV=1
Zmbt1/WT	0.235	0.204795	287.33	0.263	1	unresolved	B6UHU1;P18123	Catalase OS=Zea mays GN=LOC100857004 PE=2 SV=1
Zmbt1/WT	-0.23	0.206793	290.13	0.264	2	inferred	Q9ZWJ5	Mitogen-activated protein kinase OS=Zea mays GN=ZmMPK5 PE=2 SV=1
Zmbt1/WT	0.403	0.206793	290.13	0.264	1	inferred	A0A096Q6A8	Uncharacterized protein OS=Zea mays PE=4 SV=1
Zmbt1/WT	0.16	0.206793	290.13	0.264	4	inferred	Q9FQ11	Sucrose-phosphatase 1 OS=Zea mays GN=SPP1 PE=1 SV=1
Zmbt1/WT	0.194	0.207792	291.53	0.265	3	inferred	C0P9F2	Uncharacterized protein OS=Zea mays GN=pco085619 PE=2 SV=1
Zmbt1/WT	-0.151	0.208791	292.93	0.266	5	inferred	B6T4E6	Mo-molybdopterin cofactor sulfurase OS=Zea mays GN=LOC100282161 PE=2 SV=1
Zmbt1/WT	-0.143	0.20979	294.34	0.267	6	inferred	Q19VG6	Major latex protein 22 OS=Zea mays GN=LOC542195 PE=2 SV=1
Zmbt1/WT	0.201	0.210197	294.91	0.267	2	inferred	B6UHS0	Uncharacterized protein OS=Zea mays GN=LOC100279385 PE=2 SV=1
Zmbt1/WT	0.143	0.210414	295.21	0.267	5	unresolved	B4F9B2;B4FSN1	Acetyl-CoA acetyltransferase, cytosolic 1 OS=Zea mays GN=LOC100282283 PE=2 SV=1
Zmbt1/WT	0.213	0.212894	298.69	0.27	2	inferred	M4QAY6	Clathrin heavy chain OS=Zea mays GN=CHC2 PE=2 SV=1
Zmbt1/WT	0.325	0.212957	298.78	0.27	1	inferred	K7U3S1	Sucrose cleavage protein-like protein OS=Zea mays GN=Zm.118082 PE=4 SV=1
Zmbt1/WT	0.333	0.213393	299.39	0.27	1	inferred	K7TJR8	Uncharacterized protein OS=Zea mays GN=Zm.108153 PE=4 SV=1
Zmbt1/WT	0.139	0.213786	299.94	0.27	7	inferred	P93804	Phosphoglucomutase, cytoplasmic 1 OS=Zea mays PE=2 SV=2
Zmbt1/WT	-0.349	0.214785	301.34	0.271	1	inferred	B4FR72	Purple acid phosphatase OS=Zea mays GN=Zm.76580 PE=2 SV=1
Zmbt1/WT	-0.177	0.216783	304.15	0.274	3	unresolved	B4FAM6;B6T8P1	Uncharacterized protein OS=Zea mays GN=LOC100191912 PE=2 SV=1
Zmbt1/WT	0.307	0.216783	304.15	0.274	1	inferred	A0A0B4J308	Uncharacterized protein OS=Zea mays GN=LOC100381338 PE=3 SV=1
Zmbt1/WT	0.202	0.217188	304.71	0.274	2	inferred	B4FUK7	Uncharacterized protein OS=Zea mays GN=LOC100275372 PE=2 SV=1
Zmbt1/WT	0.359	0.217391	305	0.274	1	inferred	A0A096QAH2	Electron transfer flavoprotein-ubiquinone oxidoreductase, mitochondrial OS=Zea mays GN=LOC100280392 PE=3 SV=1
Zmbt1/WT	0.195	0.217782	305.55	0.274	3	inferred	A0A096Q4N5	Uncharacterized protein OS=Zea mays GN=ark PE=4 SV=1
Zmbt1/WT	0.193	0.21877	306.93	0.275	3	inferred	B4FUZ2	Uncharacterized protein OS=Zea mays GN=cl10585_1b PE=2 SV=1
Zmbt1/WT	0.272	0.218781	306.95	0.275	1	inferred	A5H8G4	Peroxidase 1 OS=Zea mays GN=PER1 PE=1 SV=1
Zmbt1/WT	0.167	0.218781	306.95	0.275	3	unresolved	B6SRL2;K7URE0	Aconitate hydratase OS=Zea mays GN=aco2 PE=2 SV=1
Zmbt1/WT	-0.594	0.21978	308.35	0.275	1	inferred	C0PG82	Uncharacterized protein OS=Zea mays GN=LOC100279323 PE=2 SV=1
Zmbt1/WT	0.31	0.21978	308.35	0.275	1	inferred	A0A096TJB2	Uncharacterized protein OS=Zea mays GN=Zm.94941 PE=4 SV=1
Zmbt1/WT	-0.351	0.21989	308.51	0.275	1	inferred	A0A096S6Y0	Uncharacterized protein OS=Zea mays GN=Zm.138279 PE=4 SV=1
Zmbt1/WT	0.178	0.21978	308.35	0.276	3	inferred	B4G195	Aspartate aminotransferase OS=Zea mays GN=pco075539 PE=2 SV=1
Zmbt1/WT	0.235	0.220779	309.75	0.276	1	inferred	A0A096T0Z9	Uncharacterized protein OS=Zea mays GN=Zm.103993 PE=4 SV=1
Zmbt1/WT	0.232	0.220779	309.75	0.276	1	unresolved	B6U1E4;K7VW90	Heat shock cognate 70 kDa protein 2 OS=Zea mays PE=2 SV=1
Zmbt1/WT	0.134	0.221926	311.36	0.277	6	unresolved	A0A096R3F8;B4FRQ7	Proteasome subunit beta type OS=Zea mays PE=3 SV=1
Zmbt1/WT	0.23	0.221978	311.43	0.277	1	inferred	Q6XC06	Lactoylglutathione lyase OS=Zea mays GN=GlxI PE=2 SV=1
Zmbt1/WT	0.27	0.224775	315.36	0.28	2	inferred	B4FRC3	Uncharacterized protein OS=Zea mays GN=LOC100282871 PE=2 SV=1
Zmbt1/WT	0.325	0.225887	316.92	0.28	1	inferred	K7VJP3	Uncharacterized protein (Fragment) OS=Zea mays GN=Zm.35753 PE=4 SV=1
Zmbt1/WT	-0.195	0.225774	316.76	0.281	3	inferred	K7VP34	Uncharacterized protein OS=Zea mays GN=gpm310 PE=3 SV=1
Zmbt1/WT	-0.252	0.225798	316.79	0.281	1	inferred	C0P4T2	Uncharacterized protein OS=Zea mays GN=Zm.67761 PE=2 SV=1
Zmbt1/WT	0.234	0.226773	318.16	0.281	2	inferred	C4J2G4	Uncharacterized protein OS=Zea mays GN=LOC100501311 PE=2 SV=1
Zmbt1/WT	0.175	0.228771	320.97	0.284	3	inferred	B6TKF2	RanBP1 domain containing protein OS=Zea mays PE=2 SV=1
Zmbt1/WT	0.166	0.22977	322.37	0.284	2	unresolved	A0A096SC11;B6TM55;B6U9S6	Uncharacterized protein OS=Zea mays GN=Zm.76 PE=3 SV=1
Zmbt1/WT	-0.252	0.22977	322.37	0.285	1	inferred	B6SJ18	40S ribosomal protein S13 OS=Zea mays GN=LOC100216794 PE=2 SV=1
Zmbt1/WT	0.22	0.231768	325.17	0.286	2	inferred	A0A096R2E4	Uncharacterized protein OS=Zea mays GN=Zm.75898 PE=4 SV=1
Zmbt1/WT	0.155	0.232269	325.87	0.287	4	unresolved	A0A096QSW5;B4FUZ2	Uncharacterized protein OS=Zea mays GN=LOC100272519 PE=3 SV=1
Zmbt1/WT	-0.144	0.232767	326.57	0.287	5	inferred	C0PGB5	Pyruvate kinase OS=Zea mays GN=Zm.5190 PE=2 SV=1
Zmbt1/WT	0.157	0.232767	326.57	0.287	3	inferred	B6T599	Protein usf OS=Zea mays PE=2 SV=1
Zmbt1/WT	-0.226	0.234765	329.38	0.289	2	inferred	A0A096UHC7	Uncharacterized protein OS=Zea mays PE=4 SV=1
Zmbt1/WT	0.328	0.234765	329.38	0.289	1	inferred	K7V364	Uncharacterized protein OS=Zea mays GN=LOC100383793 PE=3 SV=1
Zmbt1/WT	0.14	0.235764	330.78	0.289	6	inferred	B4FIC0	Citrate synthase OS=Zea mays GN=cl5118_1 PE=2 SV=1
Zmbt1/WT	0.154	0.235488	330.39	0.29	3	inferred	B4F9K4	Uncharacterized protein OS=Zea mays GN=hsp18f PE=2 SV=1
Zmbt1/WT	-0.314	0.235764	330.78	0.29	1	inferred	B6TW83	Glucan endo-1,3-beta-glucosidase 6 OS=Zea mays GN=Zm.11831 PE=2 SV=1
Zmbt1/WT	-0.302	0.236763	332.18	0.29	1	inferred	B6TD89	WD-40 repeat protein MSI4 OS=Zea mays PE=2 SV=1
Zmbt1/WT	-0.226	0.237762	333.58	0.291	3	inferred	K7UCN0	Uncharacterized protein OS=Zea mays GN=LOC100194261 PE=4 SV=1
Zmbt1/WT	-0.248	0.238761	334.98	0.292	1	inferred	B4FSL2	Uncharacterized protein OS=Zea mays GN=LOC100280801 PE=2 SV=1
Zmbt1/WT	-0.53	0.23976	336.38	0.293	1	inferred	A0A096PP92	Uncharacterized protein OS=Zea mays PE=4 SV=1
Zmbt1/WT	0.246	0.23976	336.38	0.293	2	unresolved	A0A096TIB6;K7V106	Phosphoglycerate kinase OS=Zea mays GN=umc1110 PE=3 SV=1
Zmbt1/WT	-0.289	0.240152	336.93	0.293	1	inferred	B4G0G4	Putative HSP20-like chaperone domain family protein OS=Zea mays GN=pco115355 PE=2 SV=1
Zmbt1/WT	-0.13	0.241758	339.19	0.295	6	inferred	B6TNG3	Ubiquitin carrier protein OS=Zea mays GN=LOC100283953 PE=2 SV=1
Zmbt1/WT	-0.163	0.243756	341.99	0.297	2	inferred	B4F8K1	60S ribosomal protein L7-2 OS=Zea mays GN=pco101521(516) PE=2 SV=1
Zmbt1/WT	0.312	0.243756	341.99	0.297	1	inferred	B6SKS5	3-oxoacyl-synthase III OS=Zea mays GN=pco142704 PE=2 SV=1
Zmbt1/WT	0.168	0.243756	341.99	0.297	4	inferred	C0HGR4	4-alpha-glucanotransferase OS=Zea mays GN=pco094517 PE=2 SV=1
Zmbt1/WT	0.176	0.244878	343.56	0.297	5	inferred	B4F9B2	Acetyl-CoA acetyltransferase, cytosolic 1 OS=Zea mays GN=LOC100282283 PE=2 SV=1
Zmbt1/WT	0.29	0.244755	343.39	0.298	1	inferred	B8A0E6	Uncharacterized protein OS=Zea mays PE=2 SV=1
Zmbt1/WT	-0.214	0.245219	344.04	0.298	1	unresolved	A0A096RCF3;B6TBZ8;Q5GAU1	Uncharacterized protein OS=Zea mays GN=Zm.87285 PE=4 SV=1
Zmbt1/WT	0.184	0.245754	344.79	0.298	2	inferred	C0P4W0	Uncharacterized protein OS=Zea mays GN=LOC100193964 PE=2 SV=1
Zmbt1/WT	0.146	0.248376	348.47	0.301	4	inferred	B6TCM9	Spermidine synthase 1 OS=Zea mays PE=2 SV=1
Zmbt1/WT	0.206	0.248751	349	0.301	3	inferred	C0HGL2	Uncharacterized protein OS=Zea mays GN=LOC100194042 PE=2 SV=1
Zmbt1/WT	0.13	0.249098	349.48	0.301	6	inferred	B4F8P4	Anthranilate synthase component I-1 OS=Zea mays GN=Zm.14469 PE=2 SV=1
Zmbt1/WT	0.236	0.250749	351.8	0.303	2	inferred	B6TDH1	DAG protein OS=Zea mays PE=2 SV=1
Zmbt1/WT	0.106	0.250749	351.8	0.303	10	inferred	B6UBI2	Acyl activating enzyme OS=Zea mays GN=O7 PE=2 SV=1
Zmbt1/WT	0.331	0.251528	352.89	0.303	1	inferred	B4FAE1	Ras protein RIC1 OS=Zea mays GN=LOC100191848 PE=2 SV=1
Zmbt1/WT	0.277	0.252747	354.6	0.304	1	inferred	C0PA71	Uncharacterized protein OS=Zea mays PE=2 SV=1
Zmbt1/WT	0.127	0.252747	354.6	0.305	7	inferred	C0P820	Uncharacterized protein OS=Zea mays GN=pco082145 PE=2 SV=1
Zmbt1/WT	0.322	0.253746	356.01	0.305	1	inferred	K7VPS3	Uncharacterized protein OS=Zea mays GN=Zm.14318 PE=4 SV=1
Zmbt1/WT	0.26	0.256743	360.21	0.308	1	inferred	B6TDW6	Cell wall integrity protein scw1 OS=Zea mays GN=pco113818 PE=2 SV=1
Zmbt1/WT	0.277	0.256743	360.21	0.309	1	inferred	B6TXS9	ATP synthase subunit gamma OS=Zea mays PE=2 SV=1
Zmbt1/WT	-0.142	0.257742	361.61	0.309	7	inferred	K7V5W9	Uncharacterized protein OS=Zea mays GN=TIDP2690 PE=3 SV=1
Zmbt1/WT	0.316	0.257742	361.61	0.309	1	inferred	B6T8F4	Ran-binding protein 1 OS=Zea mays GN=Zm.94010 PE=2 SV=1
Zmbt1/WT	0.097	0.257871	361.79	0.309	13	inferred	B6TI78	Peptidyl-prolyl isomerase OS=Zea mays GN=pco127462b PE=2 SV=1
Zmbt1/WT	0.224	0.258935	363.29	0.309	1	unresolved	B4FZM9;B6TB61;B6TKL2	DNA repair protein RAD23 OS=Zea mays GN=LOC100274222 PE=2 SV=1
Zmbt1/WT	-0.112	0.258707	362.97	0.31	9	inferred	O49064	Starch synthase, chloroplastic/amyloplastic OS=Zea mays GN=Ss1 PE=2 SV=2
Zmbt1/WT	-0.143	0.258796	363.09	0.31	3	inferred	B6SRE7	Peptidyl-prolyl cis-trans isomerase OS=Zea mays GN=Zm.6830 PE=2 SV=1
Zmbt1/WT	-0.26	0.260739	365.82	0.311	1	inferred	A0A096QEC4	Uncharacterized protein OS=Zea mays GN=LOC100384520 PE=4 SV=1
Zmbt1/WT	0.309	0.260739	365.82	0.311	1	inferred	K7V1T3	Uncharacterized protein OS=Zea mays GN=ZEAMMB73_456332 PE=4 SV=1
Zmbt1/WT	0.255	0.260739	365.82	0.311	1	inferred	B6T565	Pyruvate dehydrogenase E1 component subunit beta OS=Zea mays GN=pco116203 PE=2 SV=1
Zmbt1/WT	0.151	0.261738	367.22	0.312	4	inferred	B4FDY6	Proteasome subunit alpha type OS=Zea mays GN=LOC100193140 PE=2 SV=1
Zmbt1/WT	0.281	0.262737	368.62	0.312	1	inferred	B6SVG7	Chitin-inducible gibberellin-responsive protein 2 OS=Zea mays PE=2 SV=1
Zmbt1/WT	0.2	0.262737	368.62	0.312	2	inferred	B6TG00	Copper ion binding protein OS=Zea mays GN=pco067235 PE=2 SV=1
Zmbt1/WT	-0.279	0.263736	370.02	0.312	1	inferred	B4F886	Cupin, RmlC-type OS=Zea mays GN=LOC100191278 PE=2 SV=1
Zmbt1/WT	0.279	0.262737	368.62	0.313	1	unresolved	K7UAY1;K7VAT7	Uncharacterized protein OS=Zea mays GN=STY2 PE=4 SV=1
Zmbt1/WT	-0.366	0.263736	370.02	0.313	1	inferred	C4IYX8	AAA domain-containing protein 3, ATPase family OS=Zea mays GN=si946027f07 PE=2 SV=1
Zmbt1/WT	0.253	0.263736	370.02	0.313	1	inferred	B6SS66	Phenylalanyl-tRNA synthetase alpha chain OS=Zea mays PE=2 SV=1
Zmbt1/WT	0.235	0.263736	370.02	0.313	1	inferred	K7VMX2	4,5-DOPA dioxygenase extradiol OS=Zea mays GN=pco060792 PE=4 SV=1
Zmbt1/WT	0.226	0.264578	371.2	0.313	1	inferred	P40280	Histone H2A OS=Zea mays PE=2 SV=1
Zmbt1/WT	0.146	0.264735	371.42	0.313	5	inferred	B4G066	Uncharacterized protein OS=Zea mays PE=2 SV=1
Zmbt1/WT	0.326	0.265734	372.83	0.314	1	inferred	B4FGH7	NADH-ubiquinone oxidoreductase 18 kDa subunit OS=Zea mays GN=LOC100193844 PE=2 SV=1
Zmbt1/WT	0.146	0.265947	373.12	0.314	4	inferred	K7TR93	Orange pericarp2 OS=Zea mays GN=Zm.82337 PE=3 SV=1
Zmbt1/WT	-0.255	0.265962	373.14	0.314	1	inferred	B6TPH0	Lactoylglutathione lyase OS=Zea mays GN=Zm.67052 PE=1 SV=1
Zmbt1/WT	-0.313	0.266733	374.23	0.314	1	inferred	B4FLN3	Uncharacterized protein OS=Zea mays PE=2 SV=1
Zmbt1/WT	-0.434	0.267732	375.63	0.314	1	inferred	A0A096SCN7	Uncharacterized protein OS=Zea mays GN=LOC100282737 PE=4 SV=1
Zmbt1/WT	-0.148	0.267732	375.63	0.314	4	inferred	C4J5B2	Uncharacterized protein OS=Zea mays GN=Zm.117994 PE=2 SV=1
Zmbt1/WT	0.157	0.267732	375.63	0.314	3	unresolved	B4FSV6;O81237	6-phosphogluconate dehydrogenase, decarboxylating OS=Zea mays GN=Zm.506 PE=2 SV=1
Zmbt1/WT	-0.34	0.268731	377.03	0.314	1	inferred	B6TNN5	Alpha-galactosidase OS=Zea mays PE=2 SV=1
Zmbt1/WT	0.152	0.268737	377.04	0.314	5	inferred	D3YKV1	Glucose-1-phosphate adenylyltransferase OS=Zea mays PE=2 SV=1
Zmbt1/WT	0.214	0.268866	377.22	0.314	2	inferred	B6UI56	Oil body-associated protein 2B OS=Zea mays GN=OBAP2B PE=2 SV=1
Zmbt1/WT	-0.255	0.267732	375.63	0.315	1	inferred	B4FQJ5	Uncharacterized protein OS=Zea mays GN=pco119600 PE=2 SV=1
Zmbt1/WT	-0.154	0.267732	375.63	0.315	4	inferred	A0A096RZ23	Uncharacterized protein OS=Zea mays GN=Zm.6236 PE=4 SV=1
Zmbt1/WT	0.226	0.267732	375.63	0.315	1	unresolved	A0A096T0Z9;B4F917	Uncharacterized protein OS=Zea mays GN=Zm.103993 PE=4 SV=1
Zmbt1/WT	0.264	0.268731	377.03	0.315	1	inferred	B6TVY3	Peptidyl-prolyl cis-trans isomerase OS=Zea mays PE=2 SV=1
Zmbt1/WT	0.196	0.26973	378.43	0.315	2	inferred	B6U6K9	Autophagy-related protein 3 OS=Zea mays PE=2 SV=1
Zmbt1/WT	0.141	0.26973	378.43	0.315	4	inferred	B6SMY5	Putative uncharacterized protein OS=Zea mays PE=2 SV=1
Zmbt1/WT	-0.081	0.270873	380.03	0.316	24	inferred	B4FUH2	Aspartate aminotransferase OS=Zea mays GN=pco118382 PE=2 SV=1
Zmbt1/WT	0.195	0.271728	381.23	0.316	2	inferred	A0A096U8R3	Uncharacterized protein OS=Zea mays GN=Zm.67255 PE=4 SV=1
Zmbt1/WT	0.131	0.271728	381.23	0.316	4	unresolved	A0A096SFW3;B4FT85	Uncharacterized protein OS=Zea mays GN=vdac1b PE=4 SV=1
Zmbt1/WT	-0.258	0.272727	382.64	0.317	1	inferred	Q8W0Q2	Putative aldehyde dehydrogenase MIS1 OS=Zea mays GN=mis1 PE=2 SV=1
Zmbt1/WT	0.386	0.272727	382.64	0.317	1	unresolved	A0A0B4J330;B7ZZ42;C4J410;K7VW90;K7WEL8	Uncharacterized protein OS=Zea mays PE=3 SV=1
Zmbt1/WT	0.151	0.273374	383.54	0.317	3	inferred	B6TM55	APx1-Cytosolic Ascorbate Peroxidase OS=Zea mays GN=Zm.20027 PE=2 SV=1
Zmbt1/WT	0.122	0.273954	384.36	0.318	6	inferred	B6UE86	Fructose-bisphosphate aldolase OS=Zea mays PE=2 SV=1
Zmbt1/WT	-0.289	0.275724	386.84	0.319	1	inferred	B6SRG1	Uncharacterized protein OS=Zea mays GN=pco079496 PE=2 SV=1
Zmbt1/WT	-0.115	0.276241	387.57	0.32	8	inferred	A0A096U8U9	Uncharacterized protein OS=Zea mays GN=Zm.13856 PE=3 SV=1
Zmbt1/WT	-0.165	0.276723	388.24	0.32	2	inferred	B6UH15	60S ribosomal protein L34 OS=Zea mays PE=2 SV=1
Zmbt1/WT	-0.268	0.277722	389.64	0.32	1	inferred	A0A096QQ79	Uncharacterized protein OS=Zea mays PE=4 SV=1
Zmbt1/WT	0.111	0.277722	389.64	0.32	9	inferred	K7V1W5	S-adenosylmethionine synthase OS=Zea mays GN=cl2757_5c PE=3 SV=1
Zmbt1/WT	0.126	0.277361	389.14	0.321	7	inferred	A0A096PSR5	Uncharacterized protein OS=Zea mays GN=pco071606 PE=3 SV=1
Zmbt1/WT	-0.12	0.277574	389.44	0.321	5	inferred	B4F871	Uncharacterized protein OS=Zea mays GN=LOC100280536 PE=2 SV=1
Zmbt1/WT	-0.235	0.278721	391.05	0.321	1	inferred	C0P4E8	Uncharacterized protein OS=Zea mays GN=umc1467 PE=2 SV=1
Zmbt1/WT	-0.166	0.278721	391.05	0.321	3	inferred	A0A096RMC9	Uncharacterized protein OS=Zea mays GN=LOC100281516 PE=4 SV=1
Zmbt1/WT	-0.12	0.279454	392.07	0.321	6	inferred	B6SK06	Histone deacetylase 2b OS=Zea mays GN=hdt103 PE=2 SV=1
Zmbt1/WT	0.111	0.27972	392.45	0.321	9	inferred	C4IYE1	Uncharacterized protein OS=Zea mays GN=Zm.80133 PE=2 SV=1
Zmbt1/WT	-0.147	0.280055	392.92	0.322	4	inferred	B6TXN7	60S ribosomal protein L22-2 OS=Zea mays PE=2 SV=1
Zmbt1/WT	0.179	0.280719	393.85	0.322	2	unresolved	B4FQM3;C0PA88	Uncharacterized protein OS=Zea mays GN=hmg3 PE=2 SV=1
Zmbt1/WT	0.178	0.280719	393.85	0.322	2	inferred	B7ZZM7	Uncharacterized protein OS=Zea mays GN=LOC100279728 PE=2 SV=1
Zmbt1/WT	-0.146	0.280906	394.11	0.322	2	inferred	B4FDT0	40S ribosomal protein S20 OS=Zea mays GN=Zm.92654 PE=2 SV=1
Zmbt1/WT	0.127	0.280967	394.2	0.322	4	inferred	B4FWP0	Fructose-bisphosphate aldolase OS=Zea mays GN=LOC100272913 PE=2 SV=1
Zmbt1/WT	0.245	0.281359	394.75	0.322	1	inferred	A0A096S5G4	Uncharacterized protein OS=Zea mays GN=LOC100281968 PE=3 SV=1
Zmbt1/WT	-0.15	0.281718	395.25	0.322	3	inferred	Q9FYS5	HMG-Y-related protein A OS=Zea mays GN=HMGIY2 PE=1 SV=1
Zmbt1/WT	-0.121	0.281718	395.25	0.322	4	unresolved	A0A096SCG9;B6T1G5;P30756;Q43261	Histone H2B OS=Zea mays GN=Zm.144323 PE=3 SV=1
Zmbt1/WT	-0.143	0.282717	396.65	0.322	3	inferred	B4F8G5	NADH-cytochrome b5 reductase OS=Zea mays PE=2 SV=1
Zmbt1/WT	0.167	0.282717	396.65	0.322	3	unresolved	A0A096R3R9;P29185	Uncharacterized protein OS=Zea mays GN=LOC100272259 PE=3 SV=1
Zmbt1/WT	-0.186	0.283358	397.55	0.323	2	inferred	B4F9N8	Uncharacterized protein OS=Zea mays GN=LOC100191663 PE=2 SV=1
Zmbt1/WT	0.154	0.283643	397.95	0.323	3	inferred	B4FMB1	Uncharacterized protein OS=Zea mays GN=umc1105 PE=2 SV=1
Zmbt1/WT	-0.198	0.284429	399.05	0.323	2	inferred	C0PHI0	Uncharacterized protein OS=Zea mays GN=LOC100383602 PE=2 SV=1
Zmbt1/WT	-0.244	0.284715	399.46	0.323	1	inferred	A0A096TFG2	Uncharacterized protein OS=Zea mays GN=Zm.150809 PE=4 SV=1
Zmbt1/WT	-0.228	0.284715	399.46	0.323	1	inferred	B4F8H6	Signal peptidase I OS=Zea mays GN=gpm734 PE=2 SV=1
Zmbt1/WT	0.132	0.285714	400.86	0.324	5	inferred	C4JBB8	Uncharacterized protein OS=Zea mays GN=Zm.4665 PE=2 SV=1
Zmbt1/WT	0.189	0.287712	403.66	0.326	1	unresolved	B6SJ08;B6SJC8	60S ribosomal protein L18 OS=Zea mays GN=pco085865 PE=2 SV=1
Zmbt1/WT	0.226	0.288567	404.86	0.327	1	inferred	B6SJ49	Flower-specific gamma-thionin OS=Zea mays GN=LOC100280590 PE=2 SV=1
Zmbt1/WT	-0.275	0.290547	407.64	0.329	1	inferred	C0P6H1	Uncharacterized protein OS=Zea mays GN=LOC100382319 PE=2 SV=1
Zmbt1/WT	0.184	0.290709	407.87	0.329	2	inferred	K7VAT7	Uncharacterized protein OS=Zea mays GN=pco069828(336) PE=4 SV=1
Zmbt1/WT	-0.13	0.29245	410.31	0.33	3	unresolved	A0A096RCF3;B4FG03;B6TBZ8	Uncharacterized protein OS=Zea mays GN=Zm.87285 PE=4 SV=1
Zmbt1/WT	0.168	0.292707	410.67	0.33	3	inferred	A0A096SAJ8	Uncharacterized protein OS=Zea mays PE=4 SV=1
Zmbt1/WT	0.193	0.293677	412.03	0.331	1	inferred	P05022	ATP synthase subunit alpha, chloroplastic OS=Zea mays GN=atpA PE=1 SV=1
Zmbt1/WT	-0.218	0.294705	413.47	0.332	3	inferred	A0A096TA45	Uncharacterized protein OS=Zea mays GN=LOC100383058 PE=4 SV=1
Zmbt1/WT	0.164	0.295704	414.87	0.333	2	inferred	B4FL36	Uncharacterized protein OS=Zea mays GN=LOC100217047 PE=2 SV=1
Zmbt1/WT	0.11	0.295704	414.87	0.333	7	unresolved	A0A0B4J330;B6U1E4;B7ZZ42;C4J410;K7VW90;K7WEL8	Uncharacterized protein OS=Zea mays PE=3 SV=1
Zmbt1/WT	-0.122	0.298701	419.08	0.335	4	inferred	O65160	DnaJ protein OS=Zea mays GN=mdJ1 PE=2 SV=1
Zmbt1/WT	0.238	0.298701	419.08	0.335	1	inferred	K7V1H0	Uncharacterized protein OS=Zea mays GN=Zm.5491 PE=3 SV=1
Zmbt1/WT	0.111	0.298701	419.08	0.335	7	unresolved	B4FZM9;B6TKL2	DNA repair protein RAD23 OS=Zea mays GN=LOC100274222 PE=2 SV=1
Zmbt1/WT	-0.147	0.298701	419.08	0.336	4	inferred	K7VUU0	Uncharacterized protein OS=Zea mays GN=Zm.86934 PE=4 SV=1
Zmbt1/WT	0.213	0.298701	419.08	0.336	2	inferred	B8A043	Uncharacterized protein OS=Zea mays GN=Zm.101883 PE=2 SV=1
Zmbt1/WT	-0.173	0.300699	421.88	0.337	3	inferred	A0A096PX74	Protein arginine N-methyltransferase OS=Zea mays GN=LOC100273548 PE=3 SV=1
Zmbt1/WT	-0.333	0.30154	423.06	0.337	1	inferred	A0A096RYJ7	Uncharacterized protein OS=Zea mays GN=Zm.13620 PE=4 SV=1
Zmbt1/WT	-0.162	0.301698	423.28	0.337	3	inferred	K7U9T3	Uncharacterized protein OS=Zea mays GN=Zm.94451 PE=4 SV=1
Zmbt1/WT	0.192	0.301698	423.28	0.337	2	unresolved	B6SGB6;H7BRM0	Pyrophosphate--fructose 6-phosphate 1-phosphotransferase subunit alpha OS=Zea mays GN=gpm893 PE=2 SV=1
Zmbt1/WT	0.119	0.301698	423.28	0.337	5	inferred	B6SGV9	Lactoylglutathione lyase OS=Zea mays GN=LOC100280481 PE=2 SV=1
Zmbt1/WT	0.329	0.302337	424.18	0.337	1	inferred	B6SR23	Putative uncharacterized protein OS=Zea mays PE=2 SV=1
Zmbt1/WT	0.19	0.303696	426.09	0.338	1	inferred	rev_B6SUB0	reversed Root border cell-specific protein OS=Zea mays PE=2 SV=1
Zmbt1/WT	0.275	0.304695	427.49	0.339	1	inferred	A0A096T4Z5	Uncharacterized protein OS=Zea mays GN=pco064714 PE=4 SV=1
Zmbt1/WT	0.2	0.305339	428.39	0.34	1	unresolved	A0A096SHX1;B6SKP8	Uncharacterized protein OS=Zea mays PE=3 SV=1
Zmbt1/WT	0.188	0.30655	430.09	0.341	2	inferred	K7TJR6	Uncharacterized protein OS=Zea mays GN=LOC100283791 PE=4 SV=1
Zmbt1/WT	-0.163	0.30767	431.66	0.342	2	inferred	K7TUB2	Uncharacterized protein OS=Zea mays GN=Zm.108722 PE=4 SV=1
Zmbt1/WT	0.101	0.308691	433.09	0.343	7	inferred	K7TZ51	Argininosuccinate synthase OS=Zea mays GN=LOC100274106 PE=3 SV=1
Zmbt1/WT	-0.278	0.309188	433.79	0.343	2	inferred	A0A096QG96	Uncharacterized protein OS=Zea mays GN=Zm.13450 PE=4 SV=1
Zmbt1/WT	-0.191	0.30969	434.5	0.343	2	inferred	B6TE57	IQ calmodulin-binding motif family protein OS=Zea mays PE=2 SV=1
Zmbt1/WT	0.129	0.30969	434.5	0.343	4	inferred	B4FNK1	Uncharacterized protein OS=Zea mays PE=2 SV=1
Zmbt1/WT	-0.161	0.310172	435.17	0.343	5	inferred	A0A096R0K0	Uncharacterized protein OS=Zea mays GN=TIDP3257 PE=4 SV=1
Zmbt1/WT	0.181	0.310586	435.75	0.343	2	inferred	B4FTH5	Xyloglucan endotransglucosylase/hydrolase OS=Zea mays GN=gpm554 PE=2 SV=1
Zmbt1/WT	-0.146	0.310689	435.9	0.343	3	inferred	B4FIY7	Uncharacterized protein OS=Zea mays GN=LOC100286302 PE=2 SV=1
Zmbt1/WT	0.255	0.310689	435.9	0.343	1	inferred	A0A096QJV8	Uncharacterized protein OS=Zea mays PE=4 SV=1
Zmbt1/WT	-0.091	0.311688	437.3	0.344	13	inferred	A0A096R0C8	T-complex protein 1 subunit gamma OS=Zea mays GN=Zm.19820 PE=3 SV=1
Zmbt1/WT	0.206	0.311688	437.3	0.344	1	inferred	A0A096TKU6	Uncharacterized protein OS=Zea mays PE=4 SV=1
Zmbt1/WT	-0.177	0.312672	438.68	0.344	2	unresolved	A0A096PPZ7;B4FL79	Uncharacterized protein OS=Zea mays GN=Zm.80618 PE=4 SV=1
Zmbt1/WT	-0.312	0.312687	438.7	0.344	1	inferred	A0A096TY27	Uncharacterized protein OS=Zea mays GN=LOC100272900 PE=4 SV=1
Zmbt1/WT	-0.232	0.312687	438.7	0.344	1	inferred	B6UDP8	Protein CYPRO4 OS=Zea mays PE=2 SV=1
Zmbt1/WT	-0.326	0.313686	440.1	0.345	1	inferred	B6T9S2	Heterogeneous nuclear ribonucleoprotein 27C OS=Zea mays PE=2 SV=1
Zmbt1/WT	-0.124	0.314685	441.5	0.345	5	inferred	B6U1E4	Heat shock cognate 70 kDa protein 2 OS=Zea mays PE=2 SV=1
Zmbt1/WT	0.207	0.314685	441.5	0.345	1	unresolved	A0A096Q4Q2;B6U237	Uncharacterized protein OS=Zea mays GN=LOC100217188 PE=3 SV=1
Zmbt1/WT	0.107	0.314685	441.5	0.345	7	inferred	B4FAK2	Shikimate dehydrogenase OS=Zea mays GN=sad1 PE=2 SV=1
Zmbt1/WT	0.197	0.315684	442.91	0.345	1	unresolved	B6T715;Q43274	Aldehyde dehydrogenase OS=Zea mays PE=2 SV=1
Zmbt1/WT	0.158	0.315684	442.91	0.345	3	inferred	A0A096T3A1	Uncharacterized protein OS=Zea mays GN=cl24314_1 PE=4 SV=1
Zmbt1/WT	-0.148	0.315684	442.91	0.346	2	inferred	A0A096PNV5	Uncharacterized protein OS=Zea mays GN=LOC100382799 PE=4 SV=1
Zmbt1/WT	-0.125	0.316683	444.31	0.346	4	inferred	B6TI68	Nucleic acid binding protein OS=Zea mays PE=2 SV=1
Zmbt1/WT	-0.117	0.316683	444.31	0.346	5	inferred	A0A096QRS3	Uncharacterized protein OS=Zea mays GN=LOC100383383 PE=4 SV=1
Zmbt1/WT	0.275	0.317682	445.71	0.347	1	inferred	B6T213	Uncharacterized protein OS=Zea mays GN=Zm.22643 PE=2 SV=1
Zmbt1/WT	-0.082	0.31968	448.51	0.348	15	inferred	Q43712	Calcium-binding protein OS=Zea mays GN=CRT1 PE=2 SV=1
Zmbt1/WT	0.151	0.320679	449.91	0.348	2	inferred	C4J159	Putative glycine-rich protein OS=Zea mays GN=LOC100857047 PE=2 SV=1
Zmbt1/WT	-0.217	0.32034	449.44	0.349	1	inferred	B4FZ48	Uncharacterized protein OS=Zea mays GN=Zm.7617 PE=2 SV=1
Zmbt1/WT	0.118	0.320465	449.61	0.349	6	inferred	B4FUK9	COP9 signalosome complex subunit 5b OS=Zea mays GN=LOC100283276 PE=2 SV=1
Zmbt1/WT	-0.198	0.320679	449.91	0.349	1	inferred	B4FP25	40S ribosomal protein S19 OS=Zea mays PE=2 SV=1
Zmbt1/WT	-0.217	0.321678	451.31	0.349	1	inferred	B6SUK9	N-acetyltransferase OS=Zea mays GN=Zm.82939 PE=2 SV=1
Zmbt1/WT	0.247	0.32212	451.93	0.35	1	inferred	P08735	Glyceraldehyde-3-phosphate dehydrogenase 1, cytosolic OS=Zea mays GN=GAPC1 PE=2 SV=2
Zmbt1/WT	0.119	0.322677	452.72	0.35	5	inferred	B4FTV9	26S protease regulatory subunit S10B OS=Zea mays GN=LOC100282100 PE=2 SV=1
Zmbt1/WT	-0.444	0.323535	453.92	0.351	1	inferred	A0A096Q7U7	Uncharacterized protein OS=Zea mays GN=Zm.158248 PE=3 SV=1
Zmbt1/WT	-0.21	0.323838	454.34	0.351	2	inferred	K7V316	Uncharacterized protein OS=Zea mays GN=ZEAMMB73_420214 PE=3 SV=1
Zmbt1/WT	-0.166	0.324113	454.73	0.351	2	inferred	A0A096REM3	Uncharacterized protein OS=Zea mays GN=Zm.67038 PE=4 SV=1
Zmbt1/WT	0.173	0.324382	455.11	0.351	1	unresolved	B4F7S2;B4FN23	Jasmonate-induced protein OS=Zea mays GN=LOC100191141 PE=2 SV=1
Zmbt1/WT	-0.212	0.324675	455.52	0.351	1	unresolved	A0A096Q7U7;C0P7S8;O65160	Uncharacterized protein OS=Zea mays GN=Zm.158248 PE=3 SV=1
Zmbt1/WT	-0.245	0.325337	456.45	0.351	1	inferred	B4FRH8	Actin-7 OS=Zea mays GN=pco095216b PE=2 SV=1
Zmbt1/WT	-0.137	0.325674	456.92	0.351	3	inferred	B4FN21	Proteasome subunit beta type OS=Zea mays GN=LOC100283981 PE=2 SV=1
Zmbt1/WT	0.246	0.326673	458.32	0.352	1	inferred	B6TQ97	Peptidyl-prolyl cis-trans isomerase OS=Zea mays PE=2 SV=1
Zmbt1/WT	0.172	0.326673	458.32	0.352	1	unresolved	A0A0B4J330;B7ZZ42;C4J410	Uncharacterized protein OS=Zea mays PE=3 SV=1
Zmbt1/WT	-0.296	0.327672	459.72	0.352	1	inferred	K7UYC3	Uncharacterized protein OS=Zea mays GN=ZEAMMB73_288078 PE=4 SV=1
Zmbt1/WT	0.124	0.327672	459.72	0.352	4	inferred	K7VII1	Putative actin family protein OS=Zea mays GN=LOC100191561 PE=3 SV=1
Zmbt1/WT	0.12	0.327672	459.72	0.352	6	inferred	B8A0F1	Uncharacterized protein OS=Zea mays GN=TIDP2729 PE=2 SV=1
Zmbt1/WT	0.326	0.327668	459.72	0.353	1	inferred	B4FT82	Uncharacterized protein OS=Zea mays GN=LOC100276453 PE=2 SV=1
Zmbt1/WT	-0.177	0.32967	462.53	0.354	2	inferred	B4FH57	Elongation factor Tu OS=Zea mays GN=LOC100194026 PE=2 SV=1
Zmbt1/WT	-0.22	0.329918	462.87	0.354	1	inferred	K7UAY1	Uncharacterized protein OS=Zea mays GN=STY2 PE=4 SV=1
Zmbt1/WT	0.275	0.330669	463.93	0.354	1	unresolved	A0A096TIB6;K7V106;Q8LLS4	Phosphoglycerate kinase OS=Zea mays GN=umc1110 PE=3 SV=1
Zmbt1/WT	-0.16	0.332334	466.26	0.355	2	inferred	B4FAM6	Uncharacterized protein OS=Zea mays GN=LOC100191912 PE=2 SV=1
Zmbt1/WT	-0.104	0.332667	466.73	0.355	8	inferred	B6T5K6	Actin-1 OS=Zea mays PE=2 SV=1
Zmbt1/WT	-0.086	0.332307	466.23	0.356	15	inferred	C0PBR2	Signal recognition particle subunit SRP72 OS=Zea mays PE=2 SV=1
Zmbt1/WT	0.295	0.335664	470.94	0.358	1	inferred	B4FB66	Uncharacterized protein OS=Zea mays GN=LOC100193240 PE=2 SV=1
Zmbt1/WT	-0.169	0.336663	472.34	0.359	2	unresolved	A0A096U7A7;C0PDG3;K7V364	Uncharacterized protein OS=Zea mays GN=LOC100279992 PE=3 SV=1
Zmbt1/WT	0.119	0.336663	472.34	0.359	6	inferred	A0A096Q027	Uncharacterized protein OS=Zea mays GN=gpm154 PE=3 SV=1
Zmbt1/WT	-0.222	0.337662	473.74	0.359	1	unresolved	A0A096PZ84;A0A096R1I6	Uncharacterized protein OS=Zea mays GN=LOC100194235 PE=3 SV=1
Zmbt1/WT	0.139	0.337662	473.74	0.359	2	unresolved	A0A0B4J330;B6U1E4;B7ZZ42;C4J410;K7VW90;K7WEL8;O24581;P24067	Uncharacterized protein OS=Zea mays PE=3 SV=1
Zmbt1/WT	0.139	0.337662	473.74	0.359	3	inferred	A0A096U5G0	Uncharacterized protein OS=Zea mays PE=4 SV=1
Zmbt1/WT	-0.165	0.337662	473.74	0.36	1	unresolved	A0A0B4J3C2;B6UHJ4;C4JA47;O50018;Q9M7E2;Q9M7E4	Elongation factor 1-alpha OS=Zea mays GN=elfa3 PE=3 SV=1
Zmbt1/WT	0.119	0.338661	475.14	0.36	5	inferred	A0A096SXN7	Uncharacterized protein OS=Zea mays GN=Zm.99628 PE=4 SV=1
Zmbt1/WT	-0.182	0.340659	477.95	0.362	1	unresolved	B4F9G0;B6SK79;C0P455	Uncharacterized protein OS=Zea mays GN=gpm217b PE=2 SV=1
Zmbt1/WT	0.204	0.341626	479.3	0.362	1	inferred	A0A096UBY4	Uncharacterized protein OS=Zea mays PE=4 SV=1
Zmbt1/WT	0.219	0.341829	479.59	0.362	1	inferred	O48899	Starch synthase, chloroplastic/amyloplastic (Fragment) OS=Zea mays GN=zSSIIa PE=2 SV=1
Zmbt1/WT	-0.143	0.342657	480.75	0.363	3	inferred	B4FR03	OB-fold nucleic acid binding domain containing protein OS=Zea mays GN=pco079748(219) PE=2 SV=1
Zmbt1/WT	0.242	0.343656	482.15	0.364	1	inferred	C4J4D1	Uncharacterized protein OS=Zea mays GN=Zm.15823 PE=2 SV=1
Zmbt1/WT	0.15	0.345654	484.95	0.365	2	inferred	B4FG03	Uncharacterized protein OS=Zea mays PE=2 SV=1
Zmbt1/WT	-0.121	0.346653	486.35	0.366	3	unresolved	B4F9M9;C0PD27;K7V067	Isocitrate dehydrogenase [NADP] OS=Zea mays PE=2 SV=1
Zmbt1/WT	-0.1	0.347218	487.15	0.367	6	inferred	K7UEU8	Uncharacterized protein OS=Zea mays GN=Zm.4224 PE=4 SV=1
Zmbt1/WT	0.125	0.348326	488.7	0.367	4	unresolved	A0A096QNY2;B4FRH8;B4FVB1;B6SI11;B6TQ08;K7VII1;P93634	Uncharacterized protein OS=Zea mays GN=LOC100273396 PE=3 SV=1
Zmbt1/WT	0.115	0.348326	488.7	0.367	4	inferred	B6SJC8	60S ribosomal protein L18 OS=Zea mays GN=pco137857 PE=2 SV=1
Zmbt1/WT	-0.245	0.348651	489.16	0.367	1	inferred	B4FIG6	Uncharacterized protein OS=Zea mays GN=pco144592a PE=2 SV=1
Zmbt1/WT	-0.114	0.349413	490.23	0.368	4	inferred	A2T1W7	Aldose reductase OS=Zea mays PE=2 SV=1
Zmbt1/WT	0.164	0.350325	491.51	0.368	1	inferred	A0A0B4J330	Uncharacterized protein OS=Zea mays PE=3 SV=1
Zmbt1/WT	0.116	0.350649	491.96	0.369	5	inferred	B4FVB2	Elongation factor Tu OS=Zea mays GN=LOC100273405 PE=2 SV=1
Zmbt1/WT	0.275	0.351648	493.36	0.369	1	inferred	K7TLV1	Uncharacterized protein OS=Zea mays GN=Zm.163073 PE=4 SV=1
Zmbt1/WT	0.161	0.351648	493.36	0.369	1	inferred	K7VW02	Uncharacterized protein OS=Zea mays GN=ZEAMMB73_698127 PE=4 SV=1
Zmbt1/WT	0.139	0.352324	494.31	0.369	4	inferred	A0A096PVU4	Serine/threonine-protein phosphatase OS=Zea mays PE=3 SV=1
Zmbt1/WT	-0.185	0.352331	494.32	0.369	1	inferred	K7V557	Uncharacterized protein OS=Zea mays GN=pco124021 PE=4 SV=1
Zmbt1/WT	0.215	0.353646	496.17	0.37	1	inferred	K7TTF7	Uncharacterized protein OS=Zea mays GN=Zm.3148 PE=4 SV=1
Zmbt1/WT	0.208	0.353646	496.17	0.37	1	inferred	B4FSS3	Uncharacterized protein OS=Zea mays GN=LOC100273090 PE=2 SV=1
Zmbt1/WT	0.127	0.354645	497.57	0.371	5	inferred	B6T7R3	Ubiquitin-fold modifier-conjugating enzyme 1 OS=Zea mays PE=2 SV=1
Zmbt1/WT	-0.408	0.355644	498.97	0.372	1	inferred	A0A096TE46	RuvB-like helicase OS=Zea mays PE=3 SV=1
Zmbt1/WT	-0.185	0.356643	500.37	0.372	1	inferred	B4FVB9	NEDD8-activating enzyme E1 catalytic subunit OS=Zea mays GN=Zm.2559 PE=2 SV=1
Zmbt1/WT	-0.252	0.357642	501.77	0.373	1	inferred	B4FMM6	Small nuclear ribonucleoprotein G OS=Zea mays GN=LOC100282336 PE=2 SV=1
Zmbt1/WT	0.161	0.35894	503.59	0.374	2	inferred	B4FDB1	Uncharacterized protein OS=Zea mays GN=LOC100192966 PE=2 SV=1
Zmbt1/WT	0.128	0.35964	504.58	0.375	4	inferred	A0A096R0A3	Uncharacterized protein OS=Zea mays GN=Zm.2051 PE=4 SV=1
Zmbt1/WT	-0.203	0.35982	504.83	0.375	1	unresolved	K7TI14;L7WLJ8	Clathrin heavy chain OS=Zea mays GN=Zm.25638 PE=3 SV=1
Zmbt1/WT	0.222	0.360639	505.98	0.375	1	inferred	B4FYK9	Uncharacterized protein OS=Zea mays PE=2 SV=1
Zmbt1/WT	0.122	0.36141	507.06	0.376	3	inferred	A0A096QI23	Uncharacterized protein OS=Zea mays PE=4 SV=1
Zmbt1/WT	-0.264	0.361638	507.38	0.376	1	inferred	A0A096RDX9	Uncharacterized protein OS=Zea mays GN=Zm.34463 PE=4 SV=1
Zmbt1/WT	0.111	0.362563	508.68	0.376	4	inferred	B6TB21	Anamorsin homolog OS=Zea mays PE=2 SV=1
Zmbt1/WT	-0.18	0.362637	508.78	0.376	2	inferred	A0A096T0B7	Aconitate hydratase OS=Zea mays GN=IDP553 PE=3 SV=1
Zmbt1/WT	0.145	0.362637	508.78	0.376	3	inferred	K7W3S4	Uncharacterized protein (Fragment) OS=Zea mays GN=LOC100382290 PE=3 SV=1
Zmbt1/WT	0.235	0.363636	510.18	0.377	1	inferred	B4FYH2	Pyruvate kinase OS=Zea mays GN=pco129562 PE=2 SV=1
Zmbt1/WT	0.301	0.364635	511.58	0.377	1	inferred	C0HEE6	Peroxidase OS=Zea mays GN=LOC100381861 PE=2 SV=1
Zmbt1/WT	-0.087	0.364635	511.58	0.377	10	inferred	K7U818	Putative TCP-1/cpn60 chaperonin family protein OS=Zea mays GN=LOC100272855 PE=3 SV=1
Zmbt1/WT	0.092	0.365634	512.99	0.378	9	unresolved	B4FBF6;B4FRG8	Uncharacterized protein OS=Zea mays GN=pco074099(177) PE=2 SV=1
Zmbt1/WT	-0.138	0.366633	514.39	0.379	2	inferred	B4FH75	Dihydrodipicolinate reductase OS=Zea mays GN=LOC100194039 PE=2 SV=1
Zmbt1/WT	0.103	0.368631	517.19	0.38	6	inferred	C0PCY1	Uncharacterized protein OS=Zea mays PE=2 SV=1
Zmbt1/WT	0.076	0.368631	517.19	0.38	12	unresolved	A0A096QHR4;A0A096UCQ5;C0PH85;K7W3S4;P18025;Q41784;Q43697	Uncharacterized protein OS=Zea mays GN=tub7 PE=3 SV=1
Zmbt1/WT	-0.234	0.36963	518.59	0.38	1	inferred	Q41852	40S ribosomal protein S21 OS=Zea mays GN=RPS21 PE=3 SV=1
Zmbt1/WT	0.194	0.36963	518.59	0.38	1	inferred	B4FAU8	Uncharacterized protein OS=Zea mays PE=2 SV=1
Zmbt1/WT	0.226	0.36963	518.59	0.381	1	inferred	B6TGV8	Uncharacterized protein OS=Zea mays GN=LOC100276716 PE=2 SV=1
Zmbt1/WT	-0.22	0.371628	521.39	0.382	1	inferred	B4FX39	Mov34/MPN/PAD-1 family protein OS=Zea mays GN=LOC100284313 PE=2 SV=1
Zmbt1/WT	-0.119	0.371628	521.39	0.382	4	inferred	P27347	DNA-binding protein MNB1B OS=Zea mays GN=MNB1B PE=1 SV=1
Zmbt1/WT	0.244	0.373626	524.2	0.383	1	inferred	B6T7X0	GNAT transcription factor OS=Zea mays GN=GNAT26 PE=2 SV=1
Zmbt1/WT	0.246	0.374625	525.6	0.384	1	inferred	K7V700	Uncharacterized protein OS=Zea mays GN=Zm.27120 PE=4 SV=1
Zmbt1/WT	-0.246	0.377208	529.22	0.387	1	unresolved	B4FBI4;C0P9Q6	Uncharacterized protein OS=Zea mays PE=2 SV=1
Zmbt1/WT	0.103	0.377622	529.8	0.387	7	inferred	B6SV64	Heat shock 70 kDa protein 4 OS=Zea mays PE=2 SV=1
Zmbt1/WT	-0.124	0.378621	531.21	0.387	6	inferred	C0P406	Uncharacterized protein OS=Zea mays GN=LOC100382060 PE=2 SV=1
Zmbt1/WT	-0.16	0.37962	532.61	0.388	2	inferred	A0A096UGL9	Uncharacterized protein OS=Zea mays GN=Zm.35797 PE=4 SV=1
Zmbt1/WT	0.203	0.380619	534.01	0.389	1	inferred	A0A096QIP3	Uncharacterized protein OS=Zea mays GN=Zm.142060 PE=4 SV=1
Zmbt1/WT	-0.09	0.381618	535.41	0.389	9	inferred	K7V2Z8	Uncharacterized protein OS=Zea mays GN=Zm.5819 PE=3 SV=1
Zmbt1/WT	0.241	0.381618	535.41	0.39	1	inferred	B6T574	Pyruvate kinase OS=Zea mays PE=2 SV=1
Zmbt1/WT	0.245	0.382617	536.81	0.39	1	inferred	A0A096U0H7	Uncharacterized protein OS=Zea mays GN=Zm.24177 PE=4 SV=1
Zmbt1/WT	0.119	0.382617	536.81	0.39	3	inferred	B6SHU5	Fasciclin-like arabinogalactan protein 7 OS=Zea mays GN=AC234156.1_FG005 PE=2 SV=1
Zmbt1/WT	0.117	0.385614	541.02	0.391	3	inferred	B4FL64	Ribosomal protein L19 OS=Zea mays GN=LOC100282430 PE=2 SV=1
Zmbt1/WT	0.197	0.384615	539.62	0.392	1	inferred	B6TX66	Fasciclin-like arabinogalactan protein 10 OS=Zea mays PE=2 SV=1
Zmbt1/WT	-0.069	0.385307	540.59	0.392	19	inferred	A0A096Q8H8	Uncharacterized protein OS=Zea mays PE=4 SV=1
Zmbt1/WT	-0.204	0.385614	541.02	0.392	1	unresolved	A0A096U8K2;K7TI14;M4QAY6	Uncharacterized protein OS=Zea mays GN=Zm.151028 PE=4 SV=1
Zmbt1/WT	-0.118	0.385614	541.02	0.392	2	unresolved	A0A0B4J330;B6U1E4;B7ZZ42	Uncharacterized protein OS=Zea mays PE=3 SV=1
Zmbt1/WT	0.237	0.386205	541.85	0.392	1	inferred	B6TXZ8	Alanine aminotransferase 2 OS=Zea mays PE=2 SV=1
Zmbt1/WT	-0.122	0.387612	543.82	0.392	3	inferred	C0PJ26	Uncharacterized protein OS=Zea mays PE=2 SV=1
Zmbt1/WT	0.163	0.388806	545.49	0.392	2	inferred	Q6XZ79	Fructokinase-1 OS=Zea mays GN=FRK1 PE=1 SV=1
Zmbt1/WT	-0.207	0.387612	543.82	0.393	1	inferred	H7BRM0	Pyrophosphate--fructose 6-phosphate 1-phosphotransferase subunit alpha OS=Zea mays GN=PFPalpha retrogene PE=2 SV=1
Zmbt1/WT	-0.103	0.387612	543.82	0.393	5	inferred	C0P680	Uncharacterized protein OS=Zea mays GN=LOC100382297 PE=2 SV=1
Zmbt1/WT	0.23	0.388611	545.22	0.393	1	inferred	K7VC25	Uncharacterized protein OS=Zea mays GN=LOC100384763 PE=4 SV=1
Zmbt1/WT	0.217	0.388611	545.22	0.393	1	inferred	B4F875	ATPase ASNA1 homolog OS=Zea mays PE=2 SV=1
Zmbt1/WT	0.187	0.388611	545.22	0.393	1	unresolved	A0A096PSR5;B4FSZ7	Uncharacterized protein OS=Zea mays GN=pco071606 PE=3 SV=1
Zmbt1/WT	0.236	0.390602	548.01	0.394	1	inferred	C0PEX1	Uncharacterized protein OS=Zea mays PE=2 SV=1
Zmbt1/WT	0.16	0.390609	548.02	0.394	2	inferred	A0A0B4J349	Peptidyl-prolyl cis-trans isomerase OS=Zea mays PE=3 SV=1
Zmbt1/WT	0.089	0.391608	549.43	0.394	9	inferred	B6UC41	Glyoxysomal fatty acid beta-oxidation multifunctional protein MFP-a OS=Zea mays PE=2 SV=1
Zmbt1/WT	-0.248	0.394605	553.63	0.397	1	inferred	Q9M585	Stomatin-like protein OS=Zea mays GN=STM1 PE=2 SV=1
Zmbt1/WT	0.104	0.394605	553.63	0.397	6	inferred	A0A096SBR4	Pyruvate dehydrogenase E1 component subunit alpha OS=Zea mays GN=Zm.123671 PE=4 SV=1
Zmbt1/WT	0.159	0.395604	555.03	0.397	1	unresolved	B4FTW4;C0P539	Uncharacterized protein OS=Zea mays GN=pco104090b PE=2 SV=1
Zmbt1/WT	0.235	0.395604	555.03	0.398	1	inferred	K7VWC1	Uncharacterized protein OS=Zea mays GN=Zm.27248 PE=4 SV=1
Zmbt1/WT	-0.234	0.396721	556.6	0.398	1	inferred	B6TYI4	DAG protein OS=Zea mays PE=2 SV=1
Zmbt1/WT	-0.396	0.397301	557.41	0.398	1	inferred	K7TND7	Uncharacterized protein OS=Zea mays GN=LOC100384278 PE=4 SV=1
Zmbt1/WT	-0.196	0.39826	558.76	0.399	1	inferred	B4G1C1	Uncharacterized protein OS=Zea mays GN=pco134925 PE=2 SV=1
Zmbt1/WT	0.189	0.398601	559.24	0.399	1	inferred	B6TYG2	Enoyl-[acyl-carrier-protein] reductase [NADH] OS=Zea mays PE=2 SV=1
Zmbt1/WT	-0.163	0.3996	560.64	0.4	2	inferred	A0A096QNY2	Uncharacterized protein OS=Zea mays GN=LOC100273396 PE=3 SV=1
Zmbt1/WT	-0.116	0.3996	560.64	0.4	2	inferred	B4FCC0	Uncharacterized protein OS=Zea mays PE=2 SV=1
Zmbt1/WT	0.239	0.400599	562.04	0.4	1	inferred	A0A096R1Y9	Carboxypeptidase OS=Zea mays GN=LOC100383183 PE=3 SV=1
Zmbt1/WT	0.224	0.400599	562.04	0.4	1	inferred	A0A096QZZ3	Uncharacterized protein OS=Zea mays GN=pco105214b PE=4 SV=1
Zmbt1/WT	-0.13	0.401598	563.44	0.401	3	inferred	A0A0B4J303	Uncharacterized protein OS=Zea mays GN=pco074340a PE=3 SV=1
Zmbt1/WT	0.19	0.40192	563.89	0.401	2	inferred	B6TNK0	Uncharacterized protein OS=Zea mays GN=LOC100283962 PE=2 SV=1
Zmbt1/WT	-0.261	0.402433	564.61	0.401	1	inferred	A0A096SBD7	Uncharacterized protein OS=Zea mays GN=Zm.94398 PE=4 SV=1
Zmbt1/WT	0.237	0.402597	564.84	0.401	1	inferred	B4F8K6	Uncharacterized protein OS=Zea mays GN=LOC100191372 PE=2 SV=1
Zmbt1/WT	-0.085	0.402597	564.84	0.401	8	unresolved	A0A0B4J330;B7ZZ42	Uncharacterized protein OS=Zea mays PE=3 SV=1
Zmbt1/WT	-0.151	0.402866	565.22	0.401	2	inferred	C0PHE3	Uncharacterized protein OS=Zea mays GN=Zm.162933 PE=2 SV=1
Zmbt1/WT	0.1	0.403212	565.71	0.401	4	inferred	A0A096ST65	Uncharacterized protein OS=Zea mays GN=pco128534b PE=3 SV=1
Zmbt1/WT	-0.162	0.404595	567.65	0.402	2	inferred	A0A096RI70	Uncharacterized protein OS=Zea mays GN=Zm.16807 PE=4 SV=1
Zmbt1/WT	0.193	0.405594	569.05	0.402	1	inferred	A0A096SKE2	Uncharacterized protein OS=Zea mays GN=Zm.21995 PE=4 SV=1
Zmbt1/WT	-0.153	0.406593	570.45	0.403	1	inferred	A0A096S0S2	Uncharacterized protein OS=Zea mays GN=cl16591_1 PE=4 SV=1
Zmbt1/WT	-0.13	0.406593	570.45	0.403	4	inferred	B6TFK5	Elongation factor Tu OS=Zea mays PE=2 SV=1
Zmbt1/WT	0.201	0.407796	572.14	0.404	1	inferred	B4FFP2	Glutamate dehydrogenase OS=Zea mays GN=LOC100193614 PE=2 SV=1
Zmbt1/WT	0.253	0.40959	574.66	0.405	1	inferred	A0A096TRE7	Uncharacterized protein OS=Zea mays GN=Zm.85496 PE=3 SV=1
Zmbt1/WT	-0.176	0.410589	576.06	0.406	1	inferred	B4F8X3	Acyl-coenzyme A oxidase OS=Zea mays GN=LOC100191469 PE=2 SV=1
Zmbt1/WT	0.164	0.410589	576.06	0.406	1	inferred	B6TQW0	Carboxypeptidase OS=Zea mays GN=LOC100279978 PE=2 SV=1
Zmbt1/WT	-0.182	0.410795	576.34	0.406	2	unresolved	B4FBC9;C0P4T2	Uncharacterized protein OS=Zea mays GN=umc1462 PE=2 SV=1
Zmbt1/WT	0.221	0.411588	577.46	0.406	1	inferred	B4G270	Uncharacterized protein OS=Zea mays PE=2 SV=1
Zmbt1/WT	-0.205	0.412587	578.86	0.407	1	inferred	A0A096SA93	Uncharacterized protein OS=Zea mays GN=gpm642 PE=3 SV=1
Zmbt1/WT	-0.109	0.413586	580.26	0.407	4	inferred	B4FMA8	SNF2 transcription factor OS=Zea mays GN=gpm690 PE=2 SV=1
Zmbt1/WT	0.128	0.413793	580.55	0.407	2	inferred	B8A0Q9	Uncharacterized protein OS=Zea mays GN=Zm.533 PE=2 SV=1
Zmbt1/WT	-0.243	0.414585	581.66	0.408	1	inferred	B4FGP1	Ras association and pleckstrin homology domains 1 isoform 2 OS=Zea mays GN=LOC100193897 PE=2 SV=1
Zmbt1/WT	-0.135	0.415292	582.66	0.408	3	inferred	Q9XHR2	Eukaryotic translation initiation factor 3 subunit A OS=Zea mays GN=TIF3A1 PE=2 SV=1
Zmbt1/WT	-0.153	0.415584	583.06	0.408	2	inferred	B6T2N1	Uncharacterized protein OS=Zea mays GN=gpm537 PE=2 SV=1
Zmbt1/WT	-0.148	0.416583	584.47	0.408	1	unresolved	B4F9T3;C0P4Z5	Uncharacterized protein OS=Zea mays PE=2 SV=1
Zmbt1/WT	0.173	0.416792	584.76	0.408	1	unresolved	B4FAE1;Q05737	Ras protein RIC1 OS=Zea mays GN=LOC100191848 PE=2 SV=1
Zmbt1/WT	-0.11	0.416583	584.47	0.409	4	inferred	K7VLV6	Uncharacterized protein OS=Zea mays GN=Zm.99485 PE=4 SV=1
Zmbt1/WT	0.093	0.416583	584.47	0.409	5	inferred	B6T451	Importin subunit alpha OS=Zea mays PE=2 SV=1
Zmbt1/WT	0.159	0.41958	588.67	0.411	2	inferred	B6TXL9	Pyruvate decarboxylase isozyme 1 OS=Zea mays PE=2 SV=1
Zmbt1/WT	-0.171	0.41986	589.06	0.411	1	inferred	B4FAF0	Uncharacterized protein OS=Zea mays GN=pco093291 PE=2 SV=1
Zmbt1/WT	-0.127	0.420579	590.07	0.411	2	inferred	A0A096QS70	Uncharacterized protein OS=Zea mays GN=pco138259(713) PE=4 SV=1
Zmbt1/WT	0.209	0.421578	591.47	0.411	1	inferred	B6TFD8	Pantothenate kinase 4 OS=Zea mays PE=2 SV=1
Zmbt1/WT	0.144	0.422577	592.88	0.411	1	inferred	A0A096R3F8	Proteasome subunit beta type OS=Zea mays PE=3 SV=1
Zmbt1/WT	0.137	0.422577	592.88	0.411	3	inferred	B6TZD1	Methylthioribose-1-phosphate isomerase OS=Zea mays GN=IDI2 PE=2 SV=1
Zmbt1/WT	0.223	0.421578	591.47	0.412	1	inferred	Q10716	Cysteine proteinase 1 OS=Zea mays GN=CCP1 PE=2 SV=1
Zmbt1/WT	0.09	0.421578	591.47	0.412	7	inferred	B6SXV4	Peroxisomal fatty acid beta-oxidation multifunctional protein OS=Zea mays PE=2 SV=1
Zmbt1/WT	0.112	0.422572	592.87	0.412	2	unresolved	A0A096TY27;B4FFV3;B4FG53;B4FVH1;B4FZU8	Uncharacterized protein OS=Zea mays GN=LOC100272900 PE=4 SV=1
Zmbt1/WT	0.15	0.422577	592.88	0.412	1	unresolved	A0A096UCQ5;C0PH85;K7W3S4;P18025;Q43697	Uncharacterized protein OS=Zea mays GN=Zm.95526 PE=3 SV=1
Zmbt1/WT	0.211	0.424144	595.07	0.412	1	inferred	B4FRP8	Plastid-lipid-associated protein 2 OS=Zea mays GN=gpm119 PE=2 SV=1
Zmbt1/WT	-0.153	0.425368	596.79	0.413	1	inferred	B6T5X5	60S ribosomal protein L29 OS=Zea mays GN=Zm.24183 PE=2 SV=1
Zmbt1/WT	-0.169	0.425574	597.08	0.413	1	unresolved	B4FVB1;B6T5K6	Uncharacterized protein OS=Zea mays GN=umc2243 PE=2 SV=1
Zmbt1/WT	-0.147	0.425574	597.08	0.413	2	inferred	A0A096RRD4	Uncharacterized protein OS=Zea mays GN=Zm.87691 PE=4 SV=1
Zmbt1/WT	0.164	0.426573	598.48	0.414	1	inferred	B7ZZN4	Uncharacterized protein OS=Zea mays PE=2 SV=1
Zmbt1/WT	0.105	0.426893	598.93	0.414	3	inferred	B4FHN3	Uncharacterized protein OS=Zea mays GN=LOC100194161 PE=2 SV=1
Zmbt1/WT	0.193	0.427572	599.88	0.414	1	inferred	B4FQ58	Uncharacterized protein OS=Zea mays PE=2 SV=1
Zmbt1/WT	0.216	0.427786	600.18	0.414	1	inferred	A0A096TEF9	Uncharacterized protein OS=Zea mays PE=4 SV=1
Zmbt1/WT	0.096	0.429785	602.99	0.416	5	inferred	A0A096Q1P5	Uncharacterized protein OS=Zea mays GN=TIDP2663 PE=3 SV=1
Zmbt1/WT	0.166	0.430569	604.09	0.416	2	inferred	Q9XGD6	Caffeoyl-CoA O-methyltransferase 1 OS=Zea mays GN=CCOAOMT1 PE=2 SV=1
Zmbt1/WT	-0.186	0.430642	604.19	0.416	1	inferred	A0A096QCS1	Uncharacterized protein OS=Zea mays GN=LOC100282771 PE=4 SV=1
Zmbt1/WT	0.14	0.430785	604.39	0.416	2	inferred	P52855	60S acidic ribosomal protein P1 OS=Zea mays GN=RPP1A PE=1 SV=1
Zmbt1/WT	-0.215	0.431568	605.49	0.416	1	inferred	B4FTA4	Uricase OS=Zea mays GN=LOC100274529 PE=2 SV=1
Zmbt1/WT	0.175	0.431568	605.49	0.416	1	unresolved	A0A096TEF9;A0A0B4J3B1;B4FAE1;Q05737	Uncharacterized protein OS=Zea mays PE=4 SV=1
Zmbt1/WT	-0.137	0.432567	606.89	0.417	1	inferred	K7V2E9	Uncharacterized protein OS=Zea mays GN=ZEAMMB73_785738 PE=4 SV=1
Zmbt1/WT	-0.092	0.433566	608.29	0.417	5	inferred	A0A096QNT9	Uncharacterized protein OS=Zea mays GN=Zm.73159 PE=4 SV=1
Zmbt1/WT	0.234	0.435564	611.1	0.419	1	inferred	B4FD03	Uncharacterized protein OS=Zea mays GN=LOC100192890 PE=2 SV=1
Zmbt1/WT	-0.144	0.436674	612.65	0.419	1	unresolved	B6TPF4;Q08275	17.5 kDa class II heat shock protein OS=Zea mays PE=2 SV=1
Zmbt1/WT	-0.13	0.436563	612.5	0.42	3	inferred	B4FS26	Uncharacterized protein OS=Zea mays GN=LOC100272979 PE=2 SV=1
Zmbt1/WT	0.161	0.438561	615.3	0.42	1	inferred	B4FEB2	NEDD8-activating enzyme E1 regulatory subunit OS=Zea mays PE=2 SV=1
Zmbt1/WT	0.165	0.438561	615.3	0.421	1	inferred	B6TEV5	Palmitoyl-protein thioesterase 1 OS=Zea mays PE=2 SV=1
Zmbt1/WT	0.136	0.438561	615.3	0.421	2	inferred	C0PIR4	Uncharacterized protein OS=Zea mays GN=LOC100191877 PE=2 SV=1
Zmbt1/WT	-0.097	0.43956	616.7	0.421	4	inferred	K7USN8	Uncharacterized protein OS=Zea mays GN=Zm.68009 PE=4 SV=1
Zmbt1/WT	0.349	0.440559	618.1	0.422	1	inferred	B4FBA5	Sec12-like protein 2 OS=Zea mays GN=LOC100192088 PE=2 SV=1
Zmbt1/WT	0.238	0.441277	619.11	0.422	1	inferred	A0A096Q8G0	Uncharacterized protein OS=Zea mays GN=pco153521(653) PE=4 SV=1
Zmbt1/WT	0.193	0.442557	620.91	0.423	1	inferred	C0PAD6	Uncharacterized protein OS=Zea mays PE=2 SV=1
Zmbt1/WT	0.185	0.442557	620.91	0.423	1	inferred	B4FV87	Jasmonate-induced protein OS=Zea mays GN=pco083451(621) PE=2 SV=1
Zmbt1/WT	-0.195	0.44463	623.82	0.424	1	inferred	A0A096QR66	Elongation factor G, mitochondrial OS=Zea mays GN=pco134899 PE=3 SV=1
Zmbt1/WT	-0.144	0.44493	624.24	0.424	1	inferred	A0A096TA13	Uncharacterized protein OS=Zea mays GN=CNR08 PE=4 SV=1
Zmbt1/WT	0.081	0.445319	624.78	0.424	8	inferred	A0A096PZ84	Uncharacterized protein OS=Zea mays GN=LOC100194235 PE=3 SV=1
Zmbt1/WT	0.106	0.445554	625.11	0.424	3	inferred	B4FRG8	Uncharacterized protein OS=Zea mays GN=LOC100500990 PE=2 SV=1
Zmbt1/WT	0.233	0.446298	626.16	0.425	1	inferred	A0A096QQ54	Uncharacterized protein OS=Zea mays GN=Zm.153774 PE=3 SV=1
Zmbt1/WT	-0.086	0.446553	626.51	0.425	7	inferred	C0P6Q4	Transcribed sequence 1087 protein OS=Zea mays GN=LOC100273088 PE=2 SV=1
Zmbt1/WT	-0.107	0.446686	626.7	0.425	2	unresolved	B4F9K4;B6TPF4;Q08275	Uncharacterized protein OS=Zea mays GN=hsp18f PE=2 SV=1
Zmbt1/WT	0.317	0.447552	627.92	0.425	1	inferred	B4FD30	Uncharacterized protein OS=Zea mays GN=Zm.83365 PE=2 SV=1
Zmbt1/WT	-0.185	0.448551	629.32	0.426	2	inferred	A0A0B4J3I7	3-isopropylmalate dehydrogenase OS=Zea mays GN=Zm.138389 PE=3 SV=1
Zmbt1/WT	0.127	0.44911	630.1	0.426	3	inferred	A0A096SGZ5	Uncharacterized protein OS=Zea mays GN=Zm.82634 PE=4 SV=1
Zmbt1/WT	0.159	0.44955	630.72	0.426	1	inferred	A0A096TGR9	Uncharacterized protein OS=Zea mays GN=pco070730a PE=4 SV=1
Zmbt1/WT	0.135	0.450687	632.31	0.427	1	unresolved	B4F9K4;Q08275	Uncharacterized protein OS=Zea mays GN=hsp18f PE=2 SV=1
Zmbt1/WT	0.154	0.451546	633.52	0.427	1	unresolved	B6SI42;B6SIZ2	Oleosin OS=Zea mays GN=LOC100280594 PE=2 SV=1
Zmbt1/WT	-0.112	0.451548	633.52	0.427	3	inferred	C0PGL4	Uncharacterized protein OS=Zea mays GN=Zm.8024 PE=2 SV=1
Zmbt1/WT	0.163	0.452547	634.92	0.428	2	inferred	A0A096R7Y4	Uncharacterized protein OS=Zea mays GN=Zm.122350 PE=3 SV=1
Zmbt1/WT	-0.073	0.453546	636.33	0.429	10	inferred	A0A096TN76	Uncharacterized protein OS=Zea mays GN=Zm.84905 PE=4 SV=1
Zmbt1/WT	-0.089	0.453972	636.92	0.429	4	inferred	B4FGF1	Non-green plastid inner envelope membrane protein OS=Zea mays GN=LOC100193823 PE=2 SV=1
Zmbt1/WT	0.216	0.454545	637.73	0.429	1	inferred	K7UZN5	Putative oxidoreductase, aldo/keto reductase family protein OS=Zea mays GN=pco114043 PE=4 SV=1
Zmbt1/WT	0.152	0.455544	639.13	0.43	1	inferred	P49104	Ras-related protein Rab-2-B OS=Zea mays GN=RAB2B PE=2 SV=1
Zmbt1/WT	0.214	0.456543	640.53	0.43	1	inferred	Q6PLR9	14-3-3-like protein OS=Zea mays PE=2 SV=1
Zmbt1/WT	0.187	0.456543	640.53	0.43	1	inferred	K7V0B9	Putative DUF1296 domain containing family protein OS=Zea mays GN=Zm.29684 PE=4 SV=1
Zmbt1/WT	0.076	0.456935	641.08	0.43	8	inferred	B6TKY3	Putative TCP-1/cpn60 chaperonin family protein OS=Zea mays GN=pco140702 PE=2 SV=1
Zmbt1/WT	0.071	0.457285	641.57	0.43	12	inferred	A0A0H4FLB1	Starch synthase III OS=Zea mays GN=Dull1 PE=2 SV=1
Zmbt1/WT	0.132	0.457771	642.25	0.43	2	inferred	A0A096SDT4	Uncharacterized protein OS=Zea mays GN=si946088d04 PE=4 SV=1
Zmbt1/WT	0.127	0.458541	643.33	0.431	2	inferred	Q5XLE1	Peptidyl-prolyl cis-trans isomerase OS=Zea mays GN=pco108516 PE=2 SV=1
Zmbt1/WT	0.213	0.45954	644.74	0.431	1	inferred	A0A096UCQ5	Uncharacterized protein OS=Zea mays GN=Zm.95526 PE=3 SV=1
Zmbt1/WT	-0.221	0.460363	645.89	0.432	1	inferred	P33627	Tubulin alpha-6 chain OS=Zea mays GN=TUBA6 PE=2 SV=1
Zmbt1/WT	-0.121	0.460539	646.14	0.432	3	inferred	B6SWM0	2-isopropylmalate synthase B OS=Zea mays PE=2 SV=1
Zmbt1/WT	0.152	0.461538	647.54	0.432	1	inferred	B6T3V4	Senescence-associated protein OS=Zea mays PE=2 SV=1
Zmbt1/WT	0.118	0.461538	647.54	0.432	2	inferred	B6SGR7	Ubiquitin-conjugating enzyme E2-17 kDa OS=Zea mays GN=csu797(uce) PE=2 SV=1
Zmbt1/WT	-0.069	0.461538	647.54	0.432	8	inferred	K7UTW6	Plasminogen activator inhibitor 1 RNA-binding protein OS=Zea mays GN=LOC100282188 PE=4 SV=1
Zmbt1/WT	0.131	0.462769	649.26	0.433	3	inferred	A0A096RY98	Uncharacterized protein OS=Zea mays GN=Zm.95463 PE=3 SV=1
Zmbt1/WT	-0.06	0.463512	650.31	0.433	17	unresolved	K7UB20;K7V1I3	Uncharacterized protein OS=Zea mays GN=LOC100381933 PE=3 SV=1
Zmbt1/WT	-0.165	0.463768	650.67	0.433	1	inferred	P93634	Actin (Fragment) OS=Zea mays GN=Maz89 PE=3 SV=1
Zmbt1/WT	-0.101	0.464535	651.74	0.433	2	unresolved	B6TJ90;O22655	Histone H4 OS=Zea mays PE=2 SV=1
Zmbt1/WT	-0.071	0.464535	651.74	0.433	12	inferred	C0P4Z5	Uncharacterized protein OS=Zea mays GN=LOC100194050 PE=2 SV=1
Zmbt1/WT	-0.224	0.467532	655.95	0.435	1	inferred	B8A1K3	Uncharacterized protein OS=Zea mays GN=LOC100280047 PE=2 SV=1
Zmbt1/WT	-0.11	0.467532	655.95	0.435	2	inferred	A0A096S1N0	Uncharacterized protein OS=Zea mays GN=LOC100383977 PE=4 SV=1
Zmbt1/WT	-0.069	0.467532	655.95	0.435	9	inferred	O22453	40S ribosomal protein S4 OS=Zea mays GN=rps4 PE=2 SV=1
Zmbt1/WT	-0.147	0.468531	657.35	0.435	1	inferred	B4FTM9	Uncharacterized protein OS=Zea mays GN=pco116292 PE=2 SV=1
Zmbt1/WT	0.114	0.467532	655.95	0.436	3	inferred	B7ZY51	Uncharacterized protein OS=Zea mays GN=LOC100279440 PE=2 SV=1
Zmbt1/WT	-0.14	0.46953	658.75	0.436	1	inferred	A0A0B4J2Z2	Small nuclear ribonucleoprotein-associated protein OS=Zea mays GN=Zm.96550 PE=3 SV=1
Zmbt1/WT	-0.132	0.471528	661.55	0.438	2	inferred	B6T5R1	Ran-binding protein 1 OS=Zea mays GN=LOC100282282 PE=2 SV=1
Zmbt1/WT	0.062	0.471873	662.04	0.438	16	inferred	B4F9G1	Aspartate aminotransferase OS=Zea mays GN=LOC100274119 PE=2 SV=1
Zmbt1/WT	0.146	0.473526	664.36	0.439	1	inferred	C0HEE8	Uncharacterized protein OS=Zea mays GN=Zm.82994 PE=2 SV=1
Zmbt1/WT	0.124	0.474508	665.74	0.439	1	unresolved	A0A096TME2;P14640;P33627	Uncharacterized protein OS=Zea mays PE=4 SV=1
Zmbt1/WT	-0.142	0.474525	665.76	0.439	2	inferred	B6SPK5	60S ribosomal protein L38 OS=Zea mays PE=2 SV=1
Zmbt1/WT	0.109	0.474525	665.76	0.439	2	inferred	B4FJY5	Proteasome subunit beta type OS=Zea mays GN=cl2786_1 PE=2 SV=1
Zmbt1/WT	-0.171	0.477522	669.96	0.441	1	inferred	B4FA06	APx4-Peroxisomal Ascorbate Peroxidase OS=Zea mays GN=cl26634_1a PE=2 SV=1
Zmbt1/WT	-0.146	0.477841	670.41	0.441	1	inferred	K7VH64	Uncharacterized protein OS=Zea mays GN=Zm.98035 PE=4 SV=1
Zmbt1/WT	0.096	0.47952	672.77	0.442	3	inferred	A0A096R8B3	Xylose isomerase OS=Zea mays GN=pco103489b PE=3 SV=1
Zmbt1/WT	-0.163	0.47952	672.77	0.443	1	inferred	A0A096SG60	Uncharacterized protein OS=Zea mays GN=Zm.85284 PE=4 SV=1
Zmbt1/WT	-0.18	0.480519	674.17	0.443	1	inferred	K7UST9	RuvB-like helicase OS=Zea mays GN=LOC100191624 PE=3 SV=1
Zmbt1/WT	0.157	0.480519	674.17	0.443	1	inferred	B4FUA0	Uncharacterized protein OS=Zea mays GN=uaz7c01h10 PE=2 SV=1
Zmbt1/WT	0.193	0.482517	676.97	0.444	1	inferred	B6TE22	Cylicin-1 OS=Zea mays PE=2 SV=1
Zmbt1/WT	0.067	0.483395	678.2	0.445	11	inferred	K7V5H4	Phosphoenolpyruvate carboxylase isoform 1 OS=Zea mays GN=IDP1621 PE=3 SV=1
Zmbt1/WT	-0.095	0.483516	678.37	0.445	4	inferred	C0P3S2	Uncharacterized protein OS=Zea mays GN=pco070745(700) PE=2 SV=1
Zmbt1/WT	-0.13	0.483956	678.99	0.445	2	inferred	A0A096RY80	Uncharacterized protein OS=Zea mays GN=Zm.85462 PE=4 SV=1
Zmbt1/WT	0.216	0.487512	683.98	0.447	1	inferred	A0A096SCZ7	Serine/threonine-protein phosphatase 2A 55 kDa regulatory subunit B OS=Zea mays GN=IDP301 PE=3 SV=1
Zmbt1/WT	0.129	0.487689	684.23	0.447	2	inferred	Q71RX2	Isopentenyl pyrophosphate isomerase OS=Zea mays PE=2 SV=1
Zmbt1/WT	-0.099	0.487512	683.98	0.448	3	inferred	B4FUX9	Uncharacterized protein OS=Zea mays GN=LOC100273359 PE=2 SV=1
Zmbt1/WT	-0.141	0.488511	685.38	0.448	1	inferred	C0P3N5	Uncharacterized protein OS=Zea mays GN=LOC100382017 PE=2 SV=1
Zmbt1/WT	-0.186	0.488756	685.72	0.448	1	inferred	B4FMS0	NHP2-like protein 1 OS=Zea mays GN=LOC100282785 PE=2 SV=1
Zmbt1/WT	-0.103	0.491508	689.59	0.45	2	inferred	B4FQM3	Uncharacterized protein OS=Zea mays GN=hmg3 PE=2 SV=1
Zmbt1/WT	0.196	0.492507	690.99	0.45	1	inferred	B6TDT6	Methylthioribose kinase OS=Zea mays GN=pco103407 PE=2 SV=1
Zmbt1/WT	0.148	0.492507	690.99	0.45	2	inferred	C0PGB3	Uncharacterized protein OS=Zea mays GN=LOC100383482 PE=2 SV=1
Zmbt1/WT	-0.102	0.493506	692.39	0.45	3	unresolved	A0A096TPG7;B6TRR5	Uncharacterized protein OS=Zea mays PE=3 SV=1
Zmbt1/WT	-0.145	0.493506	692.39	0.451	2	inferred	K7VKX8	Uncharacterized protein OS=Zea mays GN=nfc102 PE=4 SV=1
Zmbt1/WT	-0.103	0.494505	693.79	0.451	2	unresolved	B6TD89;K7VKX8	WD-40 repeat protein MSI4 OS=Zea mays PE=2 SV=1
Zmbt1/WT	0.085	0.495072	694.59	0.451	5	inferred	B4FTJ6	Uncharacterized protein OS=Zea mays GN=Zm.198 PE=2 SV=1
Zmbt1/WT	0.164	0.495504	695.19	0.451	1	unresolved	B6SNC1;B6TYP2;B6UI69	Acyl-desaturase OS=Zea mays PE=2 SV=1
Zmbt1/WT	-0.132	0.495504	695.19	0.451	1	unresolved	A0A096R4F1;C0P861	Uncharacterized protein OS=Zea mays PE=4 SV=1
Zmbt1/WT	-0.107	0.495504	695.19	0.451	2	inferred	A0A096PT05	Protein phosphatase methylesterase 1 OS=Zea mays GN=Zm.4431 PE=3 SV=1
Zmbt1/WT	0.164	0.496503	696.59	0.451	1	unresolved	A0A096QHR4;A0A096UCQ5;Q41784	Uncharacterized protein OS=Zea mays GN=tub7 PE=3 SV=1
Zmbt1/WT	0.143	0.496503	696.59	0.451	1	inferred	A0A096RST7	Uncharacterized protein OS=Zea mays GN=IDP664 PE=4 SV=1
Zmbt1/WT	-0.051	0.498501	699.4	0.451	27	unresolved	A0A096PNV5;A0A0B4J312	Uncharacterized protein OS=Zea mays GN=LOC100382799 PE=4 SV=1
Zmbt1/WT	-0.136	0.498834	699.86	0.451	3	inferred	C0PH29	Uncharacterized protein OS=Zea mays GN=LOC100383560 PE=2 SV=1
Zmbt1/WT	0.112	0.497502	698	0.452	2	inferred	A0A096S4K7	Uncharacterized protein OS=Zea mays PE=4 SV=1
Zmbt1/WT	-0.074	0.49775	698.34	0.452	7	inferred	A0A096PPR2	Uncharacterized protein OS=Zea mays GN=Zm.25861 PE=3 SV=1
Zmbt1/WT	-0.088	0.498501	699.4	0.452	3	inferred	A0A096SXT9	Uncharacterized protein OS=Zea mays GN=Zm.13920 PE=3 SV=1
Zmbt1/WT	-0.075	0.498501	699.4	0.452	6	inferred	Q5GAU1	Putative alanine aminotransferase OS=Zea mays GN=C9009 PE=4 SV=1
Zmbt1/WT	-0.056	0.498501	699.4	0.452	15	unresolved	A0A0B4J303;C0PHE3	Uncharacterized protein OS=Zea mays GN=pco074340a PE=3 SV=1
Zmbt1/WT	-0.132	0.4995	700.8	0.452	2	inferred	K7VVS6	Serine-threonine kinase receptor-associated protein OS=Zea mays GN=pco119890 PE=4 SV=1
Zmbt1/WT	-0.073	0.5005	702.2	0.452	7	unresolved	A0A096R091;A0A096RTH6	Uncharacterized protein OS=Zea mays GN=Zm.92404 PE=3 SV=1
Zmbt1/WT	0.191	0.502498	705	0.453	1	inferred	B6TC23	Co-chaperone protein SBA1 OS=Zea mays PE=2 SV=1
Zmbt1/WT	0.096	0.502498	705	0.454	3	unresolved	K7VKH1;P14640;P22275;P33627	Uncharacterized protein OS=Zea mays GN=Zm.128873 PE=3 SV=1
Zmbt1/WT	0.065	0.503071	705.81	0.454	8	inferred	C0PHH5	Dihydrolipoyl dehydrogenase OS=Zea mays GN=LOC100383599 PE=2 SV=1
Zmbt1/WT	-0.086	0.503497	706.41	0.454	3	inferred	B7ZZ42	Uncharacterized protein OS=Zea mays GN=Zm.46914 PE=2 SV=1
Zmbt1/WT	-0.173	0.504785	708.21	0.455	1	inferred	B4G0Y4	Translocase of chloroplast OS=Zea mays GN=Zm.262 PE=2 SV=1
Zmbt1/WT	0.088	0.505495	709.21	0.455	3	inferred	K7TTK5	Uncharacterized protein OS=Zea mays GN=Zm.5731 PE=4 SV=1
Zmbt1/WT	-0.078	0.505495	709.21	0.455	5	unresolved	B6U4D9;K7V316	Protein ROOT HAIR DEFECTIVE 3 homolog OS=Zea mays PE=2 SV=1
Zmbt1/WT	-0.179	0.506494	710.61	0.455	1	inferred	A0A096RER4	Uncharacterized protein OS=Zea mays GN=LOC100278317 PE=4 SV=1
Zmbt1/WT	0.169	0.506494	710.61	0.455	1	inferred	A0A096R5D9	Uncharacterized protein OS=Zea mays GN=Zm.68096 PE=4 SV=1
Zmbt1/WT	0.107	0.506494	710.61	0.455	3	inferred	B4FZU8	Malate dehydrogenase OS=Zea mays GN=LOC100273428 PE=2 SV=1
Zmbt1/WT	-0.084	0.506747	710.97	0.455	5	inferred	A0A096U3P0	Uncharacterized protein OS=Zea mays GN=pco131239 PE=4 SV=1
Zmbt1/WT	-0.155	0.507246	711.67	0.455	1	inferred	A0A096TYA3	Uncharacterized protein OS=Zea mays PE=4 SV=1
Zmbt1/WT	-0.114	0.508492	713.41	0.456	1	unresolved	B4FZM9;B6TB61;B6TKL2;K7UB90	DNA repair protein RAD23 OS=Zea mays GN=LOC100274222 PE=2 SV=1
Zmbt1/WT	0.128	0.509491	714.82	0.456	1	inferred	Q05737	GTP-binding protein YPTM2 OS=Zea mays GN=YPTM2 PE=2 SV=1
Zmbt1/WT	-0.118	0.509491	714.82	0.456	2	inferred	A0A096U9H1	Uncharacterized protein OS=Zea mays GN=LOC100502245 PE=4 SV=1
Zmbt1/WT	0.221	0.510657	716.45	0.457	1	inferred	B6TIN9	ARF GAP-like zinc finger-containing protein ZIGA3 OS=Zea mays GN=LOC100279757 PE=2 SV=1
Zmbt1/WT	0.099	0.511489	717.62	0.457	2	unresolved	B6U4M0;K7UK34	Polyadenylate-binding protein OS=Zea mays GN=Zm.87253 PE=2 SV=1
Zmbt1/WT	-0.077	0.512163	718.56	0.457	5	inferred	B6SX76	60S ribosomal protein L18a OS=Zea mays PE=2 SV=1
Zmbt1/WT	-0.157	0.512488	719.02	0.457	1	inferred	K7UB65	Uncharacterized protein OS=Zea mays GN=pco071866(225) PE=4 SV=1
Zmbt1/WT	-0.07	0.513487	720.42	0.457	8	inferred	A0A096SHX1	Uncharacterized protein OS=Zea mays PE=3 SV=1
Zmbt1/WT	-0.116	0.513487	720.42	0.458	1	unresolved	A0A096RCF3;B4FG03;B6TBZ8;Q5GAU1	Uncharacterized protein OS=Zea mays GN=Zm.87285 PE=4 SV=1
Zmbt1/WT	-0.098	0.513487	720.42	0.458	3	inferred	A1Y2B7	Protein SUPPRESSOR OF GENE SILENCING 3 homolog OS=Zea mays GN=SGS3 PE=1 SV=1
Zmbt1/WT	-0.122	0.514486	721.82	0.458	3	inferred	B6U4D9	Protein ROOT HAIR DEFECTIVE 3 homolog OS=Zea mays PE=2 SV=1
Zmbt1/WT	-0.157	0.516484	724.63	0.459	1	inferred	A0A096R3H9	Uncharacterized protein OS=Zea mays GN=Zm.162702 PE=4 SV=1
Zmbt1/WT	-0.076	0.516484	724.63	0.459	5	inferred	B6T5F2	60S ribosomal protein L13 OS=Zea mays GN=Zm.1196 PE=2 SV=1
Zmbt1/WT	0.056	0.516484	724.63	0.459	13	inferred	B6T5H6	Auxin-induced protein PCNT115 OS=Zea mays PE=2 SV=1
Zmbt1/WT	-0.192	0.517696	726.33	0.46	1	inferred	K7VCJ9	Uncharacterized protein OS=Zea mays GN=LOC100384708 PE=3 SV=1
Zmbt1/WT	-0.099	0.518241	727.09	0.46	3	inferred	B6TNW8	Inosine triphosphate pyrophosphatase OS=Zea mays PE=2 SV=1
Zmbt1/WT	0.05	0.518482	727.43	0.46	22	unresolved	B6SVV9;P19023	ATP synthase subunit beta OS=Zea mays PE=2 SV=1
Zmbt1/WT	-0.129	0.519481	728.83	0.46	1	inferred	A0A096SBU1	Uncharacterized protein OS=Zea mays GN=Zm.39612 PE=4 SV=1
Zmbt1/WT	-0.138	0.52048	730.23	0.46	1	inferred	B6TM48	Serine/threonine-protein phosphatase OS=Zea mays GN=Zm.159732 PE=2 SV=1
Zmbt1/WT	-0.134	0.521479	731.63	0.46	1	inferred	B6SYF5	Peptidyl-prolyl cis-trans isomerase OS=Zea mays GN=Zm.92538 PE=2 SV=1
Zmbt1/WT	-0.128	0.52048	730.23	0.461	1	inferred	Q8LLS4	Phosphoglycerate kinase (Fragment) OS=Zea mays GN=Pgk-1 PE=3 SV=1
Zmbt1/WT	0.128	0.52048	730.23	0.461	2	inferred	P49079	Bifunctional aspartokinase/homoserine dehydrogenase 1, chloroplastic OS=Zea mays GN=AKHSDH1 PE=2 SV=1
Zmbt1/WT	-0.114	0.521394	731.52	0.461	3	inferred	B6UHQ3	Plasma membrane associated protein OS=Zea mays PE=2 SV=1
Zmbt1/WT	-0.075	0.521479	731.63	0.461	6	inferred	A0A096UHG3	Uncharacterized protein OS=Zea mays GN=AY110159 PE=4 SV=1
Zmbt1/WT	0.129	0.522478	733.04	0.461	1	inferred	A0A096R8K6	Uncharacterized protein OS=Zea mays PE=4 SV=1
Zmbt1/WT	-0.164	0.523477	734.44	0.462	1	inferred	B4F987	Uncharacterized protein OS=Zea mays GN=pco143515 PE=2 SV=1
Zmbt1/WT	0.256	0.524476	735.84	0.462	1	inferred	Q08275	17.0 kDa class II heat shock protein OS=Zea mays GN=HSP18 PE=2 SV=1
Zmbt1/WT	0.172	0.526158	738.2	0.463	1	inferred	A0A096Q6E2	Uncharacterized protein OS=Zea mays GN=Zm.87115 PE=4 SV=1
Zmbt1/WT	0.131	0.526474	738.64	0.463	1	inferred	B6SS31	Putative uncharacterized protein OS=Zea mays PE=2 SV=1
Zmbt1/WT	0.1	0.526474	738.64	0.463	3	inferred	B6UCV5	Shikimate biosynthesis protein aroDE OS=Zea mays GN=cl40355_1 PE=2 SV=1
Zmbt1/WT	-0.15	0.528824	741.94	0.465	1	inferred	C0P5G8	Uncharacterized protein OS=Zea mays GN=LOC100284355 PE=2 SV=1
Zmbt1/WT	-0.089	0.52949	742.87	0.465	3	inferred	B6TK50	Armadillo/beta-catenin-like repeat family protein OS=Zea mays PE=2 SV=1
Zmbt1/WT	0.116	0.53047	744.25	0.466	2	unresolved	B6SI11;K7VII1	Actin-2 OS=Zea mays GN=Zm.98155 PE=2 SV=1
Zmbt1/WT	-0.141	0.531469	745.65	0.466	2	inferred	A0A096QK67	Uncharacterized protein OS=Zea mays GN=LOC100273789 PE=4 SV=1
Zmbt1/WT	-0.13	0.532234	746.72	0.467	1	unresolved	B4G072;Q8W2B7	DIMBOA UDP-glucosyltransferase BX9 OS=Zea mays GN=BX9 PE=1 SV=1
Zmbt1/WT	0.082	0.532468	747.05	0.467	3	inferred	A0A096SXV7	Alpha-mannosidase OS=Zea mays GN=Zm.13425 PE=3 SV=1
Zmbt1/WT	-0.143	0.534466	749.86	0.468	1	inferred	B4FQV7	Uncharacterized protein OS=Zea mays GN=LOC100272812 PE=2 SV=1
Zmbt1/WT	0.089	0.534466	749.86	0.468	3	inferred	K7UYN7	Uncharacterized protein OS=Zea mays GN=ZEAMMB73_405039 PE=3 SV=1
Zmbt1/WT	0.086	0.53456	749.99	0.468	3	inferred	B4F9I5	ATP synthase delta chain OS=Zea mays GN=csu657(atpd) PE=2 SV=1
Zmbt1/WT	0.078	0.535465	751.26	0.468	3	inferred	B4FGF7	UMP-CMP kinase OS=Zea mays PE=2 SV=1
Zmbt1/WT	-0.17	0.536464	752.66	0.468	1	inferred	A0A096S2H5	Uncharacterized protein OS=Zea mays GN=LOC100280404 PE=3 SV=1
Zmbt1/WT	0.138	0.536464	752.66	0.468	2	unresolved	A0A0B4J330;B6U1E4;B7ZZ42;C4J410;K7VW90	Uncharacterized protein OS=Zea mays PE=3 SV=1
Zmbt1/WT	-0.067	0.537463	754.06	0.468	6	unresolved	A0A096U7A7;K7V364	Uncharacterized protein OS=Zea mays GN=LOC100279992 PE=3 SV=1
Zmbt1/WT	-0.095	0.536464	752.66	0.469	2	inferred	K7TL34	Uncharacterized protein OS=Zea mays GN=LOC100280344 PE=3 SV=1
Zmbt1/WT	0.088	0.537325	753.87	0.469	3	inferred	B6UH67	Late embryogenesis abundant protein D-34 OS=Zea mays GN=LOC100286284 PE=2 SV=1
Zmbt1/WT	0.096	0.538231	755.14	0.469	3	inferred	B4FD21	Splicing factor U2AF 65 kDa subunit OS=Zea mays GN=LOC100192903 PE=2 SV=1
Zmbt1/WT	-0.138	0.538462	755.46	0.469	1	inferred	B6T1M3	3-5 exoribonuclease CSL4 OS=Zea mays GN=LOC100281965 PE=2 SV=1
Zmbt1/WT	0.17	0.539431	756.82	0.469	1	unresolved	K7V5H4;K7VCJ9	Phosphoenolpyruvate carboxylase isoform 1 OS=Zea mays GN=IDP1621 PE=3 SV=1
Zmbt1/WT	0.096	0.539461	756.86	0.469	2	unresolved	A0A096RDI3;B4FFH8;K7UH13	Uncharacterized protein OS=Zea mays PE=4 SV=1
Zmbt1/WT	0.062	0.539461	756.86	0.469	8	inferred	B4G072	DIMBOA UDP-glucosyltransferase BX9 OS=Zea mays GN=BX9 PE=1 SV=1
Zmbt1/WT	-0.106	0.541459	759.67	0.47	2	inferred	C0PDG3	Uncharacterized protein OS=Zea mays PE=2 SV=1
Zmbt1/WT	-0.111	0.542229	760.75	0.47	1	unresolved	B6UHJ4;O50018	Elongation factor 1-alpha OS=Zea mays GN=elf*-uaz7c01f12 PE=2 SV=1
Zmbt1/WT	-0.191	0.542458	761.07	0.47	1	inferred	A0A096T2V8	Uncharacterized protein OS=Zea mays GN=Zm.84489 PE=4 SV=1
Zmbt1/WT	0.105	0.542458	761.07	0.47	2	inferred	A0A096SW39	Uncharacterized protein OS=Zea mays GN=Zm.93885 PE=4 SV=1
Zmbt1/WT	-0.058	0.545455	765.27	0.471	8	unresolved	B6T3P9;P26301	Enolase OS=Zea mays PE=2 SV=1
Zmbt1/WT	0.148	0.544456	763.87	0.472	1	inferred	B4FWC4	Uncharacterized protein OS=Zea mays GN=pco133413 PE=2 SV=1
Zmbt1/WT	-0.127	0.545455	765.27	0.472	1	inferred	P30756	Histone H2B.2 OS=Zea mays PE=2 SV=3
Zmbt1/WT	0.124	0.545455	765.27	0.472	2	inferred	G3K3T2	Guanine-nucleotide-exchange protein OS=Zea mays GN=LOC100857099 PE=2 SV=1
Zmbt1/WT	-0.112	0.545455	765.27	0.472	2	inferred	K7V1U2	Uncharacterized protein OS=Zea mays GN=pco073635 PE=4 SV=1
Zmbt1/WT	0.063	0.55045	772.28	0.475	7	inferred	C0PHP3	Putative TCP-1/cpn60 chaperonin family protein OS=Zea mays GN=Zm.3461 PE=2 SV=1
Zmbt1/WT	0.098	0.551224	773.37	0.476	2	inferred	B6SID3	Putative uncharacterized protein OS=Zea mays PE=2 SV=1
Zmbt1/WT	0.105	0.551449	773.68	0.476	2	inferred	B6T7K3	RNA binding protein OS=Zea mays PE=2 SV=1
Zmbt1/WT	0.063	0.553447	776.49	0.477	7	inferred	Q08062	Malate dehydrogenase, cytoplasmic OS=Zea mays PE=2 SV=2
Zmbt1/WT	-0.125	0.554446	777.89	0.478	1	inferred	Q64HC3	ASF/SF2-like pre-mRNA splicing factor SRP32 OS=Zea mays GN=srp32 PE=2 SV=1
Zmbt1/WT	-0.136	0.556444	780.69	0.478	1	inferred	B4FYZ2	Beta-hexosaminidase OS=Zea mays GN=LOC100280178 PE=2 SV=1
Zmbt1/WT	-0.132	0.557443	782.09	0.478	1	inferred	B4FTR5	Uncharacterized protein OS=Zea mays GN=LOC100274377 PE=2 SV=1
Zmbt1/WT	-0.133	0.558442	783.49	0.478	1	inferred	B4FRD4	Grx_S12-glutaredoxin subgroup I OS=Zea mays GN=LOC100273447 PE=2 SV=1
Zmbt1/WT	-0.126	0.556444	780.69	0.479	1	inferred	B4FGA5	Small nuclear ribonucleoprotein G OS=Zea mays GN=Zm.93924 PE=2 SV=1
Zmbt1/WT	0.101	0.556444	780.69	0.479	4	inferred	C0PB60	Uncharacterized protein OS=Zea mays PE=2 SV=1
Zmbt1/WT	0.169	0.557443	782.09	0.479	1	inferred	A0A096R438	Uncharacterized protein OS=Zea mays GN=LOC100282640 PE=4 SV=1
Zmbt1/WT	-0.158	0.557443	782.09	0.479	1	inferred	A0A096SJN2	Uncharacterized protein OS=Zea mays GN=LOC100283023 PE=4 SV=1
Zmbt1/WT	0.267	0.558221	783.18	0.479	1	inferred	B4G218	Uncharacterized protein OS=Zea mays GN=LOC100274577 PE=2 SV=1
Zmbt1/WT	-0.103	0.558442	783.49	0.479	2	inferred	B6TKL2	DNA repair protein RAD23 OS=Zea mays PE=2 SV=1
Zmbt1/WT	0.083	0.559441	784.9	0.479	4	inferred	K7TTR7	Uncharacterized protein OS=Zea mays GN=ZEAMMB73_019582 PE=3 SV=1
Zmbt1/WT	0.178	0.559469	784.93	0.479	1	inferred	A0A0B4J338	Uncharacterized protein OS=Zea mays GN=LOC100283282 PE=3 SV=1
Zmbt1/WT	0.164	0.56044	786.3	0.479	1	inferred	B6TLN5	Rab GDP dissociation inhibitor alpha OS=Zea mays GN=LOC100283772 PE=2 SV=1
Zmbt1/WT	0.113	0.56044	786.3	0.479	2	inferred	A0A096RN57	UBX domain-containing protein OS=Zea mays GN=Zm.102584 PE=4 SV=1
Zmbt1/WT	0.115	0.560444	786.3	0.479	1	inferred	A0A096SGX1	Uncharacterized protein OS=Zea mays GN=Zm.6095 PE=3 SV=1
Zmbt1/WT	-0.29	0.561439	787.7	0.479	1	inferred	K7VZS5	Uncharacterized protein OS=Zea mays GN=Zm.65425 PE=3 SV=1
Zmbt1/WT	0.102	0.562736	789.52	0.48	3	inferred	B6SJR7	C-1-tetrahydrofolate synthase, cytoplasmic OS=Zea mays PE=2 SV=1
Zmbt1/WT	-0.123	0.563437	790.5	0.48	1	inferred	A0A096QSZ4	V-type proton ATPase subunit a OS=Zea mays GN=Zm.35989 PE=3 SV=1
Zmbt1/WT	0.056	0.563437	790.5	0.48	10	inferred	Q9SE94	Methylenetetrahydrofolate reductase 1 OS=Zea mays PE=2 SV=1
Zmbt1/WT	-0.085	0.564436	791.9	0.48	2	inferred	K7W249	Cysteine proteinase inhibitor OS=Zea mays GN=Zm.13209 PE=3 SV=1
Zmbt1/WT	-0.063	0.564436	791.9	0.48	7	inferred	B4FG76	Uncharacterized protein OS=Zea mays GN=pco103333(199) PE=2 SV=1
Zmbt1/WT	-0.133	0.565435	793.3	0.48	1	inferred	L7WLJ8	Clathrin heavy chain OS=Zea mays GN=CHC1 PE=3 SV=1
Zmbt1/WT	0.127	0.565435	793.3	0.48	1	inferred	A0A096QHS8	Uncharacterized protein OS=Zea mays GN=Zm.31393 PE=3 SV=1
Zmbt1/WT	-0.117	0.565435	793.3	0.48	1	inferred	C4J6C7	Uncharacterized protein OS=Zea mays GN=LOC100282617 PE=2 SV=1
Zmbt1/WT	-0.159	0.564436	791.9	0.481	1	inferred	B4F8V5	Uncharacterized protein OS=Zea mays GN=LOC100191453 PE=2 SV=1
Zmbt1/WT	0.169	0.566858	795.3	0.481	1	inferred	B8A0V4	Beta-galactosidase OS=Zea mays GN=LOC100279948 PE=2 SV=1
Zmbt1/WT	0.07	0.567433	796.11	0.481	4	inferred	C0PAS6	Uncharacterized protein OS=Zea mays PE=2 SV=1
Zmbt1/WT	0.054	0.567433	796.11	0.481	14	inferred	P29185	Chaperonin CPN60-1, mitochondrial OS=Zea mays GN=CPN60I PE=1 SV=2
Zmbt1/WT	-0.105	0.568432	797.51	0.481	2	inferred	B4FU01	Cystathionine gamma-synthase OS=Zea mays GN=gpm602a PE=2 SV=1
Zmbt1/WT	0.047	0.569431	798.91	0.482	12	inferred	B6T8X5	T-complex protein 1 subunit beta OS=Zea mays PE=2 SV=1
Zmbt1/WT	0.116	0.57043	800.31	0.482	1	inferred	A0A096S1J5	Uncharacterized protein OS=Zea mays GN=LOC100381498 PE=4 SV=1
Zmbt1/WT	-0.091	0.570715	800.71	0.482	2	inferred	C4JAI1	Arginine/serine-rich splicing factor RS2Z37A transcript I OS=Zea mays GN=LOC100382130 PE=2 SV=1
Zmbt1/WT	-0.135	0.572476	803.18	0.484	1	inferred	A0A096U317	Uncharacterized protein OS=Zea mays PE=4 SV=1
Zmbt1/WT	0.163	0.575425	807.32	0.485	1	inferred	B6TQY2	Serine/threonine-protein phosphatase 2A activator OS=Zea mays PE=2 SV=1
Zmbt1/WT	0.097	0.575425	807.32	0.485	4	inferred	B6SNF3	Universal stress protein OS=Zea mays PE=2 SV=1
Zmbt1/WT	0.086	0.575425	807.32	0.485	4	inferred	B4FUF3	Bifunctional polymyxin resistance arnA protein OS=Zea mays GN=LOC100282841 PE=2 SV=1
Zmbt1/WT	0.136	0.576424	808.72	0.485	1	inferred	C0P9S2	Uncharacterized protein OS=Zea mays GN=LOC100382683 PE=2 SV=1
Zmbt1/WT	0.062	0.576424	808.72	0.485	7	inferred	B6UHU1	Catalase OS=Zea mays GN=LOC100857004 PE=2 SV=1
Zmbt1/WT	-0.065	0.576559	808.91	0.485	5	inferred	B6TGB9	Heterogeneous nuclear ribonucleoprotein A3 OS=Zea mays PE=2 SV=1
Zmbt1/WT	-0.173	0.577356	810.03	0.485	1	inferred	K7WEL8	Uncharacterized protein OS=Zea mays GN=pco094428 PE=3 SV=1
Zmbt1/WT	-0.087	0.577423	810.12	0.485	2	inferred	P25209	Nuclear transcription factor Y subunit B OS=Zea mays GN=NFY2 PE=2 SV=1
Zmbt1/WT	0.093	0.577474	810.2	0.485	2	inferred	B4F7V1	2-dehydro-3-deoxyphosphooctonate aldolase OS=Zea mays GN=LOC100191165 PE=2 SV=1
Zmbt1/WT	0.065	0.578422	811.53	0.485	6	inferred	A0A096UFY0	Uncharacterized protein OS=Zea mays GN=Zm.3487 PE=4 SV=1
Zmbt1/WT	-0.072	0.575212	807.02	0.486	4	inferred	B6SP06	Glycine-rich protein 2b OS=Zea mays PE=2 SV=1
Zmbt1/WT	0.102	0.579474	813	0.486	2	inferred	K7UYI3	Uncharacterized protein OS=Zea mays GN=ZEAMMB73_057058 PE=3 SV=1
Zmbt1/WT	-0.049	0.58071	814.74	0.487	15	unresolved	A0A096TRE5;A0A096TRE7	Uncharacterized protein OS=Zea mays GN=Zm.85496 PE=3 SV=1
Zmbt1/WT	-0.105	0.582418	817.13	0.487	1	unresolved	A0A096QLU9;B6TJJ4;C0P558;C0P576	Uncharacterized protein OS=Zea mays GN=Zm.122897 PE=4 SV=1
Zmbt1/WT	-0.121	0.582542	817.31	0.487	1	unresolved	A0A0B4J3C2;B6UHJ4;C4JA47;O50018	Elongation factor 1-alpha OS=Zea mays GN=elfa3 PE=3 SV=1
Zmbt1/WT	-0.149	0.582418	817.13	0.488	1	inferred	A0A096PLV2	Uncharacterized protein OS=Zea mays GN=Zm.54751 PE=3 SV=1
Zmbt1/WT	-0.127	0.582418	817.13	0.488	1	inferred	C0HGZ0	Putative argonaute family protein OS=Zea mays GN=LOC100381552 PE=2 SV=1
Zmbt1/WT	0.139	0.583417	818.53	0.488	1	inferred	C0PH85	Uncharacterized protein OS=Zea mays GN=AC234515.1_FG003 PE=2 SV=1
Zmbt1/WT	0.139	0.584416	819.94	0.488	1	inferred	B4FS99	ATP synthase D chain, mitochondrial OS=Zea mays GN=LOC100283946 PE=2 SV=1
Zmbt1/WT	0.081	0.585069	820.85	0.488	4	inferred	B6T8U5	ER6 protein OS=Zea mays GN=AY104923 PE=2 SV=1
Zmbt1/WT	0.136	0.585415	821.34	0.488	1	inferred	C0PKD2	Uncharacterized protein OS=Zea mays PE=2 SV=1
Zmbt1/WT	-0.082	0.586414	822.74	0.489	4	inferred	A0A096U6H0	Uncharacterized protein OS=Zea mays GN=Zm.13555 PE=4 SV=1
Zmbt1/WT	0.157	0.588412	825.54	0.49	1	inferred	B4FAL1	Serine/threonine-protein phosphatase OS=Zea mays GN=pco069598 PE=2 SV=1
Zmbt1/WT	-0.06	0.589411	826.94	0.49	4	unresolved	C0PM74;C4J093	Uncharacterized protein OS=Zea mays GN=pco111761(65) PE=2 SV=1
Zmbt1/WT	-0.11	0.589411	826.94	0.491	1	inferred	K7VBG5	Histone H3 OS=Zea mays GN=LOC100192746 PE=3 SV=1
Zmbt1/WT	0.113	0.59041	828.34	0.491	1	inferred	B6TSH1	Co-chaperone protein SBA1 OS=Zea mays GN=pco102485 PE=2 SV=1
Zmbt1/WT	0.165	0.591409	829.75	0.491	1	inferred	A0A096QV93	Uncharacterized protein OS=Zea mays GN=LOC100381809 PE=3 SV=1
Zmbt1/WT	0.065	0.591409	829.75	0.492	8	inferred	K7WDG3	Beta-adaptin-like protein OS=Zea mays GN=Zm.56706 PE=3 SV=1
Zmbt1/WT	0.069	0.592408	831.15	0.492	5	inferred	P93805	Phosphoglucomutase, cytoplasmic 2 OS=Zea mays PE=2 SV=2
Zmbt1/WT	0.106	0.593407	832.55	0.492	2	inferred	B4FVB1	Uncharacterized protein OS=Zea mays GN=umc2243 PE=2 SV=1
Zmbt1/WT	-0.086	0.593407	832.55	0.492	2	inferred	C0HI51	Uncharacterized protein OS=Zea mays GN=LOC100304311 PE=2 SV=1
Zmbt1/WT	0.099	0.596108	836.34	0.494	2	inferred	K7VWJ6	Uncharacterized protein OS=Zea mays GN=Zm.1700 PE=4 SV=1
Zmbt1/WT	0.12	0.596404	836.75	0.494	1	inferred	K7UX59	Isocitrate dehydrogenase [NAD] subunit, mitochondrial OS=Zea mays GN=LOC100283574 PE=3 SV=1
Zmbt1/WT	0.082	0.597403	838.16	0.494	2	inferred	B6TB83	Vesicle-associated membrane protein 725 OS=Zea mays PE=2 SV=1
Zmbt1/WT	-0.07	0.597403	838.16	0.494	3	unresolved	A0A096QHR4;Q41784	Uncharacterized protein OS=Zea mays GN=tub7 PE=3 SV=1
Zmbt1/WT	0.116	0.598402	839.56	0.495	1	unresolved	A0A096TN19;K7TND7	Uncharacterized protein OS=Zea mays GN=Zm.19610 PE=4 SV=1
Zmbt1/WT	0.139	0.599401	840.96	0.495	1	inferred	rev_B6T8D2	reversed NFU3 OS=Zea mays PE=2 SV=1
Zmbt1/WT	-0.074	0.599401	840.96	0.495	3	inferred	B2Y0K4	Tryptophan synthase alpha OS=Zea mays GN=TSA PE=2 SV=1
Zmbt1/WT	-0.092	0.601399	843.76	0.496	2	inferred	C0PH60	Uncharacterized protein OS=Zea mays GN=umc2770 PE=2 SV=1
Zmbt1/WT	0.118	0.602398	845.16	0.496	1	inferred	B4FU40	Cytosolic Fe-S cluster assembly factor NBP35 OS=Zea mays GN=LOC100282965 PE=2 SV=1
Zmbt1/WT	0.118	0.602398	845.16	0.497	1	inferred	B6UID0	Putative uncharacterized protein OS=Zea mays PE=2 SV=1
Zmbt1/WT	-0.118	0.602398	845.16	0.497	1	inferred	A0A096QT00	Uncharacterized protein OS=Zea mays PE=4 SV=1
Zmbt1/WT	-0.13	0.604396	847.97	0.498	1	inferred	rev_C4J7I6	reversed Uncharacterized protein OS=Zea mays PE=2 SV=1
Zmbt1/WT	-0.113	0.605395	849.37	0.498	1	inferred	C0P732	Uncharacterized protein OS=Zea mays GN=LOC100272917 PE=2 SV=1
Zmbt1/WT	-0.083	0.606394	850.77	0.499	2	unresolved	B6TF69;C0PC62	Ketol-acid reductoisomerase OS=Zea mays PE=2 SV=1
Zmbt1/WT	0.092	0.607393	852.17	0.499	2	inferred	O81237	6-phosphogluconate dehydrogenase, decarboxylating OS=Zea mays GN=pdh1 PE=2 SV=1
Zmbt1/WT	0.086	0.607393	852.17	0.499	3	inferred	A0A096QYR1	Uncharacterized protein OS=Zea mays GN=Zm.28667 PE=4 SV=1
Zmbt1/WT	-0.07	0.608392	853.57	0.499	3	inferred	A0A0B4J3C7	Reticulon-like protein OS=Zea mays GN=Zm.13171 PE=4 SV=1
Zmbt1/WT	-0.095	0.608508	853.74	0.499	2	inferred	B6SMQ5	Triosephosphate isomerase OS=Zea mays GN=LOC100280823 PE=2 SV=1
Zmbt1/WT	-0.04	0.608626	853.9	0.499	24	unresolved	A0A096QAR9;A4GUI1	Uncharacterized protein OS=Zea mays GN=ae1 PE=4 SV=1
Zmbt1/WT	0.139	0.609695	855.4	0.499	1	inferred	B6TYD5	Uncharacterized protein OS=Zea mays GN=pco088018 PE=2 SV=1
Zmbt1/WT	0.054	0.61039	856.38	0.499	7	inferred	A0A096RIC1	Uncharacterized protein OS=Zea mays GN=LOC542483 PE=4 SV=1
Zmbt1/WT	0.066	0.609594	855.26	0.5	3	inferred	B6TNM0	Malonyl CoA-acyl carrier protein transacylase OS=Zea mays GN=pco095766 PE=2 SV=1
Zmbt1/WT	-0.124	0.61039	856.38	0.5	1	inferred	A0A096TUS3	Uncharacterized protein OS=Zea mays GN=Zm.28648 PE=4 SV=1
Zmbt1/WT	0.132	0.611194	857.51	0.5	1	inferred	B4FX94	Uncharacterized protein OS=Zea mays GN=IDP2392 PE=2 SV=1
Zmbt1/WT	-0.074	0.611389	857.78	0.5	3	inferred	B4FZ10	Dolichyl-diphosphooligosaccharide--protein glycosyltransferase 48 kDa subunit OS=Zea mays GN=LOC100272358 PE=2 SV=1
Zmbt1/WT	0.068	0.612388	859.18	0.5	4	inferred	B6TQG2	Stress-related protein OS=Zea mays PE=2 SV=1
Zmbt1/WT	-0.05	0.612388	859.18	0.5	7	unresolved	B4F8K1;B4FTW5	60S ribosomal protein L7-2 OS=Zea mays GN=pco101521(516) PE=2 SV=1
Zmbt1/WT	-0.133	0.613387	860.58	0.5	2	inferred	A0A096U2F7	Uncharacterized protein OS=Zea mays PE=4 SV=1
Zmbt1/WT	0.095	0.614386	861.98	0.501	3	unresolved	B4G0Y4;Q9SBX0	Translocase of chloroplast OS=Zea mays GN=Zm.262 PE=2 SV=1
Zmbt1/WT	0.047	0.614386	861.98	0.501	14	inferred	A0A096TJA2	Uncharacterized protein OS=Zea mays GN=LOC100280242 PE=4 SV=1
Zmbt1/WT	0.092	0.615385	863.38	0.501	2	inferred	B4FN73	Uncharacterized protein OS=Zea mays GN=cl5678_1 PE=2 SV=1
Zmbt1/WT	-0.085	0.615385	863.38	0.501	3	inferred	B6TB61	DNA repair protein RAD23 OS=Zea mays PE=2 SV=1
Zmbt1/WT	0.064	0.615385	863.38	0.501	4	inferred	A0A096RFZ7	Uncharacterized protein OS=Zea mays GN=pco061446a PE=3 SV=1
Zmbt1/WT	0.086	0.616384	864.79	0.501	2	inferred	A0A096TYG8	Transmembrane 9 superfamily member OS=Zea mays GN=Zm.95982 PE=3 SV=1
Zmbt1/WT	-0.082	0.618382	867.59	0.502	2	inferred	B4FCX3	Proteasome subunit beta type OS=Zea mays GN=LOC100192865 PE=2 SV=1
Zmbt1/WT	-0.079	0.618382	867.59	0.502	2	inferred	B4FST4	SKP1-like protein 1A OS=Zea mays GN=LOC100280388 PE=2 SV=1
Zmbt1/WT	0.08	0.61919	868.72	0.502	2	inferred	B4FYG3	Aldehyde dehydrogenase OS=Zea mays GN=Zm.25403 PE=2 SV=1
Zmbt1/WT	-0.063	0.621379	871.79	0.503	6	inferred	K7UCH1	Putative TCP-1/cpn60 chaperonin family protein OS=Zea mays GN=Zm.44750 PE=3 SV=1
Zmbt1/WT	-0.127	0.621379	871.79	0.504	1	inferred	A0A096QW74	Uncharacterized protein OS=Zea mays GN=gpm647 PE=4 SV=1
Zmbt1/WT	-0.066	0.621379	871.79	0.504	4	unresolved	B6STA5;C0PBL7	Glycine-rich RNA-binding protein 2 OS=Zea mays GN=GRP PE=2 SV=1
Zmbt1/WT	-0.062	0.622378	873.2	0.504	4	unresolved	B6T5H6;K7UZN5	Auxin-induced protein PCNT115 OS=Zea mays PE=2 SV=1
Zmbt1/WT	-0.153	0.623377	874.6	0.504	1	inferred	B6SGY5	RNA binding protein OS=Zea mays GN=LOC100280485 PE=2 SV=1
Zmbt1/WT	-0.102	0.623844	875.25	0.504	1	inferred	P23345	Superoxide dismutase [Cu-Zn] 4A OS=Zea mays GN=SODCC.3 PE=2 SV=2
Zmbt1/WT	-0.076	0.624376	876	0.505	3	inferred	B7ZYW4	Uncharacterized protein OS=Zea mays GN=LOC100193482 PE=2 SV=1
Zmbt1/WT	-0.1	0.625375	877.4	0.505	1	unresolved	A0A096QHR4;C0PH85;Q41784	Uncharacterized protein OS=Zea mays GN=tub7 PE=3 SV=1
Zmbt1/WT	0.081	0.626374	878.8	0.506	3	inferred	K7UXQ3	Uncharacterized protein OS=Zea mays GN=pco112665 PE=3 SV=1
Zmbt1/WT	0.091	0.626687	879.24	0.506	1	inferred	B6TIK6	Sarcosine oxidase OS=Zea mays PE=2 SV=1
Zmbt1/WT	0.084	0.627373	880.2	0.506	1	unresolved	K7VKH1;P14640;P33627	Uncharacterized protein OS=Zea mays GN=Zm.128873 PE=3 SV=1
Zmbt1/WT	-0.059	0.627373	880.2	0.506	5	inferred	B6TS72	U2 small nuclear ribonucleoprotein A OS=Zea mays PE=2 SV=1
Zmbt1/WT	0.044	0.633367	888.61	0.51	12	inferred	B6TS23	Protein Z OS=Zea mays PE=2 SV=1
Zmbt1/WT	0.054	0.635365	891.42	0.511	6	inferred	A0A096QA17	Uncharacterized protein OS=Zea mays GN=Zm.19546 PE=4 SV=1
Zmbt1/WT	0.224	0.637363	894.22	0.512	1	inferred	C4J5C1	Uncharacterized protein OS=Zea mays GN=Zm.75906 PE=2 SV=1
Zmbt1/WT	-0.127	0.637363	894.22	0.512	1	inferred	B4FIL7	Uncharacterized protein OS=Zea mays GN=Zm.123886 PE=2 SV=1
Zmbt1/WT	-0.124	0.637363	894.22	0.513	1	unresolved	B6SV64;C4J757	Heat shock 70 kDa protein 4 OS=Zea mays PE=2 SV=1
Zmbt1/WT	-0.078	0.638362	895.62	0.513	3	inferred	B6T6I3	Ubiquitin-activating enzyme E1 domain-containing protein 1 OS=Zea mays PE=2 SV=1
Zmbt1/WT	0.131	0.639361	897.02	0.513	1	inferred	A0A096TE64	Uncharacterized protein OS=Zea mays GN=si946084h12 PE=4 SV=1
Zmbt1/WT	0.09	0.639361	897.02	0.513	1	inferred	B4FPJ2	U6 snRNA-associated Sm-like protein LSm3 OS=Zea mays GN=Zm.103461 PE=2 SV=1
Zmbt1/WT	0.146	0.641359	899.83	0.514	1	inferred	B4FPX5	Uncharacterized protein OS=Zea mays PE=2 SV=1
Zmbt1/WT	0.13	0.643357	902.63	0.515	1	inferred	K7VV41	Amidophosphoribosyltransferase OS=Zea mays GN=Zm.22181 PE=3 SV=1
Zmbt1/WT	0.105	0.644356	904.03	0.516	1	inferred	P09233	Superoxide dismutase [Mn] 3.1, mitochondrial OS=Zea mays GN=SODA.4 PE=2 SV=1
Zmbt1/WT	-0.068	0.645355	905.43	0.517	3	inferred	A0A096TZC6	Uncharacterized protein OS=Zea mays GN=pco116468 PE=4 SV=1
Zmbt1/WT	-0.037	0.645844	906.12	0.517	18	inferred	P04713	Granule-bound starch synthase 1, chloroplastic/amyloplastic OS=Zea mays GN=WAXY PE=3 SV=1
Zmbt1/WT	0.117	0.646177	906.59	0.517	1	inferred	B6SK13	Ribose-phosphate pyrophosphokinase 4 OS=Zea mays PE=2 SV=1
Zmbt1/WT	-0.139	0.647039	907.8	0.517	1	inferred	Q93V80	Granule-bound starch synthase (Fragment) OS=Zea mays GN=waxy PE=4 SV=1
Zmbt1/WT	0.199	0.648352	909.64	0.518	1	unresolved	Q3SAE3;Q941P2	Glucose-1-phosphate adenylyltransferase OS=Zea mays PE=2 SV=1
Zmbt1/WT	0.147	0.651349	913.84	0.518	1	inferred	Q9SBX0	Translocase of chloroplast OS=Zea mays GN=toc34A PE=2 SV=1
Zmbt1/WT	-0.068	0.651349	913.84	0.518	2	inferred	P22275	Tubulin alpha-3 chain OS=Zea mays GN=TUBA3 PE=2 SV=1
Zmbt1/WT	-0.134	0.65035	912.44	0.519	1	inferred	K7UZG4	Putative leucine-rich repeat receptor-like protein kinase family protein OS=Zea mays GN=Zm.137133 PE=4 SV=1
Zmbt1/WT	0.151	0.651349	913.84	0.519	1	inferred	B4FS28	Serine/threonine-protein phosphatase OS=Zea mays PE=2 SV=1
Zmbt1/WT	-0.085	0.651349	913.84	0.519	2	inferred	A0A096S682	Uncharacterized protein OS=Zea mays GN=LOC100281304 PE=4 SV=1
Zmbt1/WT	0.064	0.651349	913.84	0.519	2	inferred	B6TFN1	Minor allergen Alt a 7 OS=Zea mays GN=csu690 PE=2 SV=1
Zmbt1/WT	-0.105	0.652348	915.24	0.519	1	inferred	A0A096TZ82	Uncharacterized protein OS=Zea mays GN=LOC100381729 PE=4 SV=1
Zmbt1/WT	0.14	0.653347	916.65	0.519	1	inferred	A0A0B4J3J6	Uncharacterized protein OS=Zea mays GN=LOC100272576 PE=4 SV=1
Zmbt1/WT	-0.053	0.653347	916.65	0.519	3	unresolved	B6TC23;B6TSH1	Co-chaperone protein SBA1 OS=Zea mays PE=2 SV=1
Zmbt1/WT	-0.136	0.651349	913.84	0.52	1	inferred	B6UA93	RNA-binding post-transcriptional regulator csx1 OS=Zea mays PE=2 SV=1
Zmbt1/WT	0.126	0.655345	919.45	0.52	1	inferred	B6U7L3	Acyl-protein thioesterase 1 OS=Zea mays PE=2 SV=1
Zmbt1/WT	-0.08	0.657343	922.25	0.521	1	inferred	B4FTW5	60S ribosomal protein L7-1 OS=Zea mays GN=LOC100282330 PE=2 SV=1
Zmbt1/WT	-0.055	0.657343	922.25	0.521	4	inferred	B4FBF6	Uncharacterized protein OS=Zea mays GN=pco074099(177) PE=2 SV=1
Zmbt1/WT	0.048	0.657343	922.25	0.521	6	unresolved	B6SLL8;Q08062	Malate dehydrogenase OS=Zea mays PE=2 SV=1
Zmbt1/WT	-0.123	0.658342	923.65	0.521	1	inferred	A0A096RE29	Uncharacterized protein OS=Zea mays GN=LOC100272720 PE=4 SV=1
Zmbt1/WT	0.096	0.658342	923.65	0.521	1	inferred	A0A096SVF4	Uncharacterized protein OS=Zea mays GN=LOC100383206 PE=4 SV=1
Zmbt1/WT	0.049	0.658342	923.65	0.521	4	unresolved	A0A096QNY2;B4FRH8;B4FVB1;B6SI11;B6T5K6;B6TQ08;K7VII1;P93634	Uncharacterized protein OS=Zea mays GN=LOC100273396 PE=3 SV=1
Zmbt1/WT	-0.098	0.659341	925.05	0.521	1	inferred	B4FJ27	40S ribosomal protein S24 OS=Zea mays GN=Zm.81456 PE=2 SV=1
Zmbt1/WT	-0.092	0.659341	925.05	0.521	1	inferred	A0A096QUD1	Uncharacterized protein OS=Zea mays GN=LOC100193642 PE=4 SV=1
Zmbt1/WT	0.089	0.66034	926.46	0.521	1	inferred	K7U0G7	Uncharacterized protein OS=Zea mays GN=ZEAMMB73_459329 PE=4 SV=1
Zmbt1/WT	-0.118	0.662338	929.26	0.522	1	inferred	K7UH13	Uncharacterized protein OS=Zea mays GN=ZEAMMB73_497854 PE=4 SV=1
Zmbt1/WT	-0.038	0.664336	932.06	0.522	13	inferred	C0P5R8	Uncharacterized protein OS=Zea mays GN=LOC100279195 PE=2 SV=1
Zmbt1/WT	-0.06	0.662338	929.26	0.523	5	inferred	A0A096R181	Mitochondrial Rho GTPase OS=Zea mays GN=Zm.84557 PE=3 SV=1
Zmbt1/WT	0.068	0.663337	930.66	0.523	3	inferred	A0A096TKH4	Delta-aminolevulinic acid dehydratase OS=Zea mays GN=LOC100501691 PE=3 SV=1
Zmbt1/WT	-0.106	0.664336	932.06	0.523	1	inferred	C0PF72	Arginine biosynthesis bifunctional protein ArgJ, chloroplastic OS=Zea mays PE=2 SV=1
Zmbt1/WT	0.08	0.664336	932.06	0.523	1	inferred	A0A096QIP8	Uncharacterized protein OS=Zea mays GN=LOC100285291 PE=4 SV=1
Zmbt1/WT	-0.044	0.664336	932.06	0.523	5	unresolved	B4G082;C4J6K9	Rab GDP dissociation inhibitor alpha OS=Zea mays PE=2 SV=1
Zmbt1/WT	0.09	0.665335	933.46	0.523	1	inferred	B4F9M6	Uncharacterized protein OS=Zea mays GN=LOC100191655 PE=2 SV=1
Zmbt1/WT	-0.056	0.665556	933.77	0.523	3	unresolved	A0A096QZZ3;C0PM03	Uncharacterized protein OS=Zea mays GN=pco105214b PE=4 SV=1
Zmbt1/WT	0.185	0.666334	934.87	0.523	1	inferred	B6TG62	Caffeic acid 3-O-methyltransferase OS=Zea mays PE=2 SV=1
Zmbt1/WT	0.103	0.666334	934.87	0.523	1	inferred	B6SGF3	Glyoxalase family protein superfamily OS=Zea mays GN=pco065024 PE=2 SV=1
Zmbt1/WT	0.049	0.666334	934.87	0.523	6	unresolved	C0PFV4;K7TSX2	Cytokinin inducible protease1 OS=Zea mays GN=uaz98 PE=2 SV=1
Zmbt1/WT	0.046	0.668332	937.67	0.524	8	inferred	K7UBG7	Uncharacterized protein OS=Zea mays GN=gpm596 PE=4 SV=1
Zmbt1/WT	-0.041	0.668332	937.67	0.524	8	inferred	A0A096QE21	Uncharacterized protein OS=Zea mays GN=si486068c09 PE=3 SV=1
Zmbt1/WT	0.096	0.669331	939.07	0.524	1	inferred	B6TYP7	60S ribosomal protein L5-1 OS=Zea mays PE=2 SV=1
Zmbt1/WT	-0.086	0.671082	941.53	0.525	1	inferred	B6TWB2	ACT domain containing protein OS=Zea mays PE=2 SV=1
Zmbt1/WT	-0.1	0.671329	941.87	0.525	1	unresolved	A0A096RTH6;C3UZ63	Uncharacterized protein OS=Zea mays GN=Zm.62221 PE=3 SV=1
Zmbt1/WT	-0.12	0.672328	943.28	0.525	1	inferred	A0A096PTM4	Uncharacterized protein OS=Zea mays GN=Zm.86112 PE=4 SV=1
Zmbt1/WT	-0.054	0.672328	943.28	0.525	5	inferred	A0A096R557	Uncharacterized protein OS=Zea mays GN=cl345_1a PE=3 SV=1
Zmbt1/WT	-0.094	0.672328	943.28	0.526	1	unresolved	B6UHJ4;Q9M7E2	Elongation factor 1-alpha OS=Zea mays GN=elf*-uaz7c01f12 PE=2 SV=1
Zmbt1/WT	0.067	0.675325	947.48	0.527	2	unresolved	A0A096PZ84;A0A096Q1P5	Uncharacterized protein OS=Zea mays GN=LOC100194235 PE=3 SV=1
Zmbt1/WT	0.102	0.676324	948.88	0.527	1	inferred	A0A096PVW9	Uncharacterized protein OS=Zea mays GN=Zm.60963 PE=4 SV=1
Zmbt1/WT	-0.094	0.676324	948.88	0.527	1	inferred	A0A096QPA4	Uncharacterized protein OS=Zea mays GN=LOC100285710 PE=4 SV=1
Zmbt1/WT	0.051	0.677323	950.28	0.528	6	inferred	B6U237	Heat shock 70 kDa protein 4 OS=Zea mays GN=LOC100285213 PE=2 SV=1
Zmbt1/WT	0.058	0.678322	951.69	0.528	5	inferred	A0A096SH62	Uncharacterized protein OS=Zea mays GN=LOC100273441 PE=3 SV=1
Zmbt1/WT	-0.083	0.68032	954.49	0.529	1	inferred	B4FRQ7	Proteasome subunit beta type OS=Zea mays GN=LOC100286342 PE=2 SV=1
Zmbt1/WT	-0.096	0.681159	955.67	0.529	1	unresolved	K7VW90;K7WEL8	Uncharacterized protein OS=Zea mays GN=ZEAMMB73_366749 PE=3 SV=1
Zmbt1/WT	-0.082	0.681319	955.89	0.529	2	inferred	A0A096TXF8	Uncharacterized protein OS=Zea mays GN=IDP284 PE=3 SV=1
Zmbt1/WT	0.039	0.681159	955.67	0.53	8	inferred	A0A096T536	Uncharacterized protein OS=Zea mays GN=Zm.81027 PE=3 SV=1
Zmbt1/WT	0.083	0.684233	959.98	0.531	1	unresolved	A0A096Q7M0;P55241	Glucose-1-phosphate adenylyltransferase OS=Zea mays GN=AGP2 PE=3 SV=1
Zmbt1/WT	0.092	0.685315	961.5	0.532	1	inferred	B4FN19	Uncharacterized protein OS=Zea mays GN=umc2306 PE=2 SV=1
Zmbt1/WT	0.108	0.687313	964.3	0.532	1	inferred	C0P7S8	Uncharacterized protein OS=Zea mays GN=LOC100382437 PE=2 SV=1
Zmbt1/WT	0.081	0.687313	964.3	0.532	2	inferred	C0PFV4	Cytokinin inducible protease1 OS=Zea mays GN=uaz98 PE=2 SV=1
Zmbt1/WT	-0.057	0.687313	964.3	0.532	4	inferred	B4FX20	AKIN gamma OS=Zea mays GN=pco100151b PE=1 SV=1
Zmbt1/WT	-0.041	0.688312	965.7	0.532	7	inferred	B4FL17	Translationally-controlled tumor protein OS=Zea mays GN=TCTP PE=2 SV=1
Zmbt1/WT	0.104	0.687146	964.07	0.533	1	inferred	A0A096RGQ0	Uncharacterized protein OS=Zea mays GN=Zm.80657 PE=4 SV=1
Zmbt1/WT	0.048	0.687313	964.3	0.533	6	inferred	O23813	Sulfite reductase [ferredoxin], chloroplastic OS=Zea mays GN=SIR PE=1 SV=1
Zmbt1/WT	-0.041	0.689311	967.1	0.533	7	inferred	A0A096PW86	Coatomer subunit alpha OS=Zea mays GN=LOC100384351 PE=4 SV=1
Zmbt1/WT	0.09	0.689539	967.42	0.533	1	inferred	B4F8U6	Uncharacterized protein OS=Zea mays GN=LOC100191445 PE=2 SV=1
Zmbt1/WT	0.044	0.69077	969.15	0.533	7	unresolved	C0P3S2;C4J692	Uncharacterized protein OS=Zea mays GN=pco070745(700) PE=2 SV=1
Zmbt1/WT	-0.121	0.691309	969.91	0.534	1	inferred	B4FZ87	Alpha-L-fucosidase 2 OS=Zea mays PE=2 SV=1
Zmbt1/WT	-0.086	0.692308	971.31	0.534	2	inferred	K7US09	Uncharacterized protein OS=Zea mays GN=ZEAMMB73_758959 PE=4 SV=1
Zmbt1/WT	0.049	0.693273	972.66	0.534	5	inferred	B4FIH9	Xylose isomerase OS=Zea mays GN=LOC100194385 PE=2 SV=1
Zmbt1/WT	-0.086	0.693307	972.71	0.534	1	inferred	K7WG88	40S ribosomal protein S3a OS=Zea mays GN=LOC100282717 PE=3 SV=1
Zmbt1/WT	-0.044	0.693307	972.71	0.534	4	inferred	A0A096TXA8	Dihydrolipoyl dehydrogenase OS=Zea mays PE=4 SV=1
Zmbt1/WT	-0.051	0.698302	979.72	0.534	6	inferred	B6TNC0	Ankyrin repeat domain-containing protein 2 OS=Zea mays GN=LOC100502367 PE=2 SV=1
Zmbt1/WT	-0.077	0.698663	980.22	0.534	1	inferred	A0A0B4J3C4	Uncharacterized protein OS=Zea mays GN=lpa1 PE=4 SV=1
Zmbt1/WT	-0.111	0.698825	980.45	0.534	1	inferred	B4G1C2	Uncharacterized protein OS=Zea mays GN=LOC100274481 PE=2 SV=1
Zmbt1/WT	0.08	0.695305	975.51	0.535	2	inferred	P04709	ADP,ATP carrier protein 1, mitochondrial OS=Zea mays GN=ANT1 PE=2 SV=3
Zmbt1/WT	0.074	0.695305	975.51	0.535	2	unresolved	C0PD27;K7V067	Isocitrate dehydrogenase [NADP] OS=Zea mays GN=idh2 PE=2 SV=1
Zmbt1/WT	0.083	0.69551	975.8	0.535	1	inferred	A0A096RK85	Inosine-5'-monophosphate dehydrogenase OS=Zea mays PE=3 SV=1
Zmbt1/WT	-0.086	0.696304	976.91	0.535	1	unresolved	B4FSG6;B6SZE0	Putative ubiquitin-conjugating enzyme family OS=Zea mays GN=Zm.27068 PE=2 SV=1
Zmbt1/WT	-0.054	0.696304	976.91	0.535	3	unresolved	B4FQL2;B8A1K3	SEC13-related protein OS=Zea mays GN=LOC100283613 PE=2 SV=1
Zmbt1/WT	-0.129	0.697303	978.32	0.535	1	inferred	K7VWF2	Uncharacterized protein OS=Zea mays GN=TIDP3511 PE=4 SV=1
Zmbt1/WT	0.053	0.697303	978.32	0.535	3	inferred	K7TZG6	Uncharacterized protein OS=Zea mays GN=LOC100273215 PE=4 SV=1
Zmbt1/WT	0.048	0.697303	978.32	0.535	5	inferred	C0HHU2	Uncharacterized protein OS=Zea mays GN=LOC100381658 PE=2 SV=1
Zmbt1/WT	0.118	0.698302	979.72	0.535	1	inferred	B6TMT2	Glycylpeptide N-tetradecanoyltransferase OS=Zea mays PE=2 SV=1
Zmbt1/WT	-0.034	0.698302	979.72	0.535	15	inferred	B6T3P9	Enolase OS=Zea mays PE=2 SV=1
Zmbt1/WT	-0.096	0.7003	982.52	0.535	1	inferred	B6TFE4	Ribokinase OS=Zea mays PE=2 SV=1
Zmbt1/WT	0.074	0.7003	982.52	0.535	1	inferred	K7V106	Phosphoglycerate kinase OS=Zea mays GN=Zm.42367 PE=3 SV=1
Zmbt1/WT	-0.035	0.7003	982.52	0.535	9	inferred	B6U118	T-complex protein 1 subunit zeta OS=Zea mays PE=2 SV=1
Zmbt1/WT	-0.075	0.701299	983.92	0.535	2	inferred	Q5QPY4	Glycosyltransferase OS=Zea mays GN=a4 PE=2 SV=1
Zmbt1/WT	0.043	0.702074	985.01	0.535	4	unresolved	A0A096TA13;B6TGG2;C0HHU2	Uncharacterized protein OS=Zea mays GN=CNR08 PE=4 SV=1
Zmbt1/WT	0.137	0.702649	985.82	0.535	1	inferred	B7ZYW2	Uncharacterized protein OS=Zea mays GN=LOC100279582 PE=2 SV=1
Zmbt1/WT	-0.049	0.703297	986.73	0.536	3	inferred	B6SV28	Proline-rich protein OS=Zea mays PE=2 SV=1
Zmbt1/WT	0.067	0.705295	989.53	0.536	1	inferred	B6THJ2	Mitochondrial uncoupling protein 3 OS=Zea mays PE=2 SV=1
Zmbt1/WT	0.085	0.706294	990.93	0.536	1	inferred	B6SI29	Histone H2A OS=Zea mays PE=2 SV=1
Zmbt1/WT	-0.07	0.705295	989.53	0.537	2	inferred	C0PM03	Uncharacterized protein OS=Zea mays PE=2 SV=1
Zmbt1/WT	-0.03	0.705295	989.53	0.537	13	unresolved	A0A096R091;A0A096RTH6;C3UZ63	Uncharacterized protein OS=Zea mays GN=Zm.92404 PE=3 SV=1
Zmbt1/WT	-0.104	0.706193	990.79	0.537	1	inferred	A0A096UCG5	Uncharacterized protein OS=Zea mays GN=LOC100273402 PE=4 SV=1
Zmbt1/WT	-0.084	0.706294	990.93	0.537	1	inferred	B4FSU7	Uncharacterized protein OS=Zea mays GN=LOC100276737 PE=2 SV=1
Zmbt1/WT	-0.066	0.707293	992.33	0.537	3	inferred	B4F9M9	Isocitrate dehydrogenase [NADP] OS=Zea mays PE=2 SV=1
Zmbt1/WT	-0.051	0.707608	992.77	0.537	2	unresolved	B4FJT7;K7UVJ7	Uncharacterized protein OS=Zea mays GN=LOC100216804 PE=2 SV=1
Zmbt1/WT	-0.036	0.709382	995.26	0.537	11	inferred	B6TIG6	Transaminase/ transferase, transferring nitrogenous groups OS=Zea mays PE=2 SV=1
Zmbt1/WT	-0.03	0.709453	995.36	0.537	16	unresolved	P04713;Q93V80	Granule-bound starch synthase 1, chloroplastic/amyloplastic OS=Zea mays GN=WAXY PE=3 SV=1
Zmbt1/WT	-0.064	0.709291	995.13	0.538	3	inferred	B4FQ84	Uncharacterized protein OS=Zea mays PE=2 SV=1
Zmbt1/WT	0.067	0.711289	997.94	0.538	2	unresolved	A0A096QNY2;B4FRH8;B4FVB1;B6SI11;B6TQ08;P93634	Uncharacterized protein OS=Zea mays GN=LOC100273396 PE=3 SV=1
Zmbt1/WT	0.045	0.712288	999.34	0.539	4	inferred	B6TK61	26S proteasome non-ATPase regulatory subunit 4 OS=Zea mays GN=LOC100283637 PE=2 SV=1
Zmbt1/WT	0.055	0.717283	1006.35	0.542	2	unresolved	A0A0B4J330;B7ZZ42;C4J410;K7VW90	Uncharacterized protein OS=Zea mays PE=3 SV=1
Zmbt1/WT	0.067	0.719281	1009.15	0.543	1	unresolved	A0A096QHR4;A0A096UCQ5;C0PH85;Q41784	Uncharacterized protein OS=Zea mays GN=tub7 PE=3 SV=1
Zmbt1/WT	-0.086	0.721897	1012.82	0.545	1	inferred	B6T872	60S ribosomal protein L32 OS=Zea mays GN=LOC100282508 PE=2 SV=1
Zmbt1/WT	-0.075	0.722278	1013.36	0.545	1	inferred	K7VQ19	Uncharacterized protein OS=Zea mays GN=LOC100282957 PE=4 SV=1
Zmbt1/WT	-0.066	0.722278	1013.36	0.545	1	inferred	K7TJH6	Putative translation elongation/initiation factor family protein OS=Zea mays GN=ZEAMMB73_962746 PE=4 SV=1
Zmbt1/WT	-0.065	0.723277	1014.76	0.545	2	inferred	B6U9S6	APx1-Cytosolic Ascorbate Peroxidase OS=Zea mays GN=POD1 PE=2 SV=1
Zmbt1/WT	-0.046	0.723638	1015.26	0.545	3	inferred	B4FUR6	Uncharacterized protein OS=Zea mays GN=LOC100273340 PE=2 SV=1
Zmbt1/WT	0.088	0.724058	1015.85	0.545	1	inferred	B4F7X5	Reticulon-like protein OS=Zea mays PE=2 SV=1
Zmbt1/WT	0.085	0.724276	1016.16	0.545	1	inferred	B6SQL3	Uncharacterized protein OS=Zea mays GN=Zm.101741 PE=2 SV=1
Zmbt1/WT	0.072	0.725275	1017.56	0.546	1	inferred	B6TCE9	Peptidyl-prolyl cis-trans isomerase OS=Zea mays GN=Zm.24946 PE=2 SV=1
Zmbt1/WT	-0.09	0.726274	1018.96	0.546	1	inferred	A0A096T7J9	Uncharacterized protein OS=Zea mays GN=gpm405 PE=4 SV=1
Zmbt1/WT	0.073	0.728091	1021.51	0.547	1	inferred	B4FT32	Diaminopimelate decarboxylase OS=Zea mays GN=LOC100273126 PE=2 SV=1
Zmbt1/WT	0.064	0.728272	1021.77	0.547	2	inferred	B4F8H9	Uncharacterized protein OS=Zea mays GN=LOC100191348 PE=2 SV=1
Zmbt1/WT	0.037	0.73027	1024.57	0.547	5	inferred	B6SIF0	Glycine-rich RNA-binding protein 2 OS=Zea mays GN=pco106379 PE=2 SV=1
Zmbt1/WT	0.081	0.73027	1024.57	0.548	1	inferred	P18025	Tubulin beta-1 chain OS=Zea mays GN=TUBB1 PE=2 SV=1
Zmbt1/WT	0.066	0.73027	1024.57	0.548	2	inferred	A0A096Q437	Uncharacterized protein OS=Zea mays PE=3 SV=1
Zmbt1/WT	0.06	0.73027	1024.57	0.548	3	inferred	B6TXM6	10-deacetylbaccatin III 10-O-acetyltransferase OS=Zea mays GN=LOC100284805 PE=2 SV=1
Zmbt1/WT	-0.047	0.731269	1025.97	0.548	3	inferred	A0A096RTY5	Methionine aminopeptidase 1 OS=Zea mays GN=LOC100274208 PE=3 SV=1
Zmbt1/WT	-0.084	0.733267	1028.77	0.549	1	unresolved	B4F848;B6T8U7	Chaperonin OS=Zea mays GN=pco135715c PE=2 SV=1
Zmbt1/WT	-0.052	0.734266	1030.17	0.549	2	inferred	A0A096U9V0	Uncharacterized protein OS=Zea mays GN=pco087396 PE=4 SV=1
Zmbt1/WT	-0.082	0.735265	1031.58	0.55	1	unresolved	B4F9M6;B8A043	Uncharacterized protein OS=Zea mays GN=LOC100191655 PE=2 SV=1
Zmbt1/WT	-0.062	0.736264	1032.98	0.55	1	unresolved	B6U284;Q6PLR9	14-3-3-like protein OS=Zea mays GN=csu614a PE=2 SV=1
Zmbt1/WT	0.051	0.736264	1032.98	0.55	3	unresolved	C0P3N5;C0PFA7	Uncharacterized protein OS=Zea mays GN=LOC100382017 PE=2 SV=1
Zmbt1/WT	0.055	0.737263	1034.38	0.55	4	unresolved	A0A0B4J3C1;B6U284;Q6PLR9	Uncharacterized protein OS=Zea mays GN=IDP1950 PE=3 SV=1
Zmbt1/WT	-0.081	0.737533	1034.76	0.55	1	inferred	rev_A0A096TES3	reversed Uncharacterized protein OS=Zea mays PE=4 SV=1
Zmbt1/WT	0.05	0.739261	1037.18	0.551	3	inferred	B6TPG2	60S ribosomal protein L26-1 OS=Zea mays GN=pco145463 PE=2 SV=1
Zmbt1/WT	0.038	0.739261	1037.18	0.551	5	inferred	K7VNQ7	Uncharacterized protein OS=Zea mays GN=Zm.81254 PE=4 SV=1
Zmbt1/WT	0.03	0.739261	1037.18	0.551	8	inferred	B6UEQ3	Dynamin-2A OS=Zea mays PE=2 SV=1
Zmbt1/WT	-0.039	0.74026	1038.58	0.551	6	inferred	A0A096QZQ2	Uncharacterized protein OS=Zea mays GN=LOC100193253 PE=3 SV=1
Zmbt1/WT	-0.04	0.74063	1039.1	0.551	4	inferred	B6SIM7	Proteasome subunit beta type OS=Zea mays GN=prc2 PE=2 SV=1
Zmbt1/WT	-0.072	0.741643	1040.52	0.551	2	inferred	A0A096RV70	Uncharacterized protein OS=Zea mays GN=pco137761b PE=4 SV=1
Zmbt1/WT	-0.033	0.741565	1040.42	0.552	11	inferred	B6TNF1	Calnexin OS=Zea mays GN=LOC100283947 PE=2 SV=1
Zmbt1/WT	-0.084	0.747253	1048.4	0.555	1	unresolved	P22275;P33627	Tubulin alpha-3 chain OS=Zea mays GN=TUBA3 PE=2 SV=1
Zmbt1/WT	-0.074	0.75025	1052.6	0.557	1	inferred	Q41790	Calcium-dependent protein kinase OS=Zea mays GN=LOC542226 PE=2 SV=1
Zmbt1/WT	-0.044	0.75025	1052.6	0.557	5	inferred	K7U9C9	Putative DEAD-box ATP-dependent RNA helicase family protein OS=Zea mays GN=LOC100381785 PE=4 SV=1
Zmbt1/WT	0.07	0.751249	1054	0.557	1	inferred	B4G082	Rab GDP dissociation inhibitor alpha OS=Zea mays PE=2 SV=1
Zmbt1/WT	-0.085	0.759241	1065.21	0.563	1	inferred	B4FKD5	Eukaryotic translation initiation factor 6 OS=Zea mays GN=LOC100282567 PE=2 SV=1
Zmbt1/WT	0.083	0.759241	1065.21	0.563	1	inferred	B4FNE5	Uncharacterized protein OS=Zea mays GN=Zm.79735 PE=2 SV=1
Zmbt1/WT	0.056	0.76012	1066.45	0.563	2	inferred	B6TJC7	Membrane steroid-binding protein 1 OS=Zea mays GN=Zm.160652 PE=2 SV=1
Zmbt1/WT	0.065	0.76024	1066.62	0.563	1	inferred	B6THZ2	Tumor-related protein OS=Zea mays PE=2 SV=1
Zmbt1/WT	0.048	0.76024	1066.62	0.563	2	inferred	P19023	ATP synthase subunit beta, mitochondrial OS=Zea mays GN=ATPB PE=2 SV=1
Zmbt1/WT	-0.032	0.761239	1068.02	0.563	5	inferred	B4F8V9	T-complex protein 1 subunit delta OS=Zea mays GN=umc1329 PE=2 SV=1
Zmbt1/WT	-0.095	0.762238	1069.42	0.563	1	unresolved	A0A096TB53;K7V2N6	Uncharacterized protein OS=Zea mays GN=pco148543(450) PE=4 SV=1
Zmbt1/WT	0.037	0.762238	1069.42	0.563	6	inferred	C4J6K9	Rab GDP dissociation inhibitor alpha OS=Zea mays GN=si614088f03a PE=2 SV=1
Zmbt1/WT	0.055	0.764236	1072.22	0.563	3	inferred	C0PFM8	Uncharacterized protein OS=Zea mays GN=LOC100383393 PE=2 SV=1
Zmbt1/WT	-0.047	0.764236	1072.22	0.563	3	inferred	C0PM74	Uncharacterized protein OS=Zea mays GN=pco111761(65) PE=2 SV=1
Zmbt1/WT	-0.028	0.765235	1073.62	0.563	8	inferred	B6TRW8	Dihydrolipoyllysine-residue succinyltransferase component of 2-oxoglutarate dehydrogenase complex OS=Zea mays GN=LOC100284269 PE=2 SV=1
Zmbt1/WT	-0.064	0.765617	1074.16	0.563	1	inferred	B4F932	Uncharacterized protein OS=Zea mays GN=LOC100191520 PE=2 SV=1
Zmbt1/WT	-0.03	0.763237	1070.82	0.564	6	inferred	B4FIZ5	Uncharacterized protein OS=Zea mays GN=IDP1604 PE=2 SV=1
Zmbt1/WT	-0.072	0.764236	1072.22	0.564	1	inferred	C0P7L5	Uncharacterized protein OS=Zea mays GN=LOC100280169 PE=2 SV=1
Zmbt1/WT	-0.057	0.764236	1072.22	0.564	1	unresolved	A0A096Q783;A0A096QE21;B4FTV9;K7V5W9	Uncharacterized protein OS=Zea mays GN=AY105910 PE=3 SV=1
Zmbt1/WT	-0.08	0.765235	1073.62	0.564	1	inferred	A0A096RH24	Uncharacterized protein OS=Zea mays GN=LOC100383978 PE=4 SV=1
Zmbt1/WT	-0.04	0.767233	1076.43	0.564	4	inferred	B6U7Y1	Activator of 90 kDa heat shock protein ATPase OS=Zea mays GN=Zm.83931 PE=2 SV=1
Zmbt1/WT	-0.038	0.767233	1076.43	0.564	10	inferred	B6TF69	Ketol-acid reductoisomerase OS=Zea mays PE=2 SV=1
Zmbt1/WT	0.063	0.768232	1077.83	0.564	2	inferred	B4FPX0	26S proteasome non-ATPase regulatory subunit 9 OS=Zea mays PE=2 SV=1
Zmbt1/WT	-0.119	0.769231	1079.23	0.565	1	inferred	B4FD75	GNAT transcription factor OS=Zea mays GN=LOC100272537 PE=2 SV=1
Zmbt1/WT	0.06	0.77023	1080.63	0.565	1	inferred	A0A096R3R9	Uncharacterized protein OS=Zea mays GN=LOC100272259 PE=3 SV=1
Zmbt1/WT	0.053	0.771229	1082.03	0.565	2	inferred	B6TEP3	Mitochondrial import receptor subunit TOM40 OS=Zea mays GN=cl3204_1 PE=2 SV=1
Zmbt1/WT	-0.029	0.771114	1081.87	0.566	8	inferred	B6SI41	Leucoanthocyanidin dioxygenase OS=Zea mays PE=2 SV=1
Zmbt1/WT	-0.028	0.773227	1084.84	0.566	9	inferred	A0A096RAH5	Uncharacterized protein OS=Zea mays GN=Zm.24266 PE=4 SV=1
Zmbt1/WT	-0.034	0.774392	1086.47	0.567	7	inferred	C0P451	Endochitinase B OS=Zea mays GN=LOC100216890 PE=2 SV=1
Zmbt1/WT	-0.06	0.775225	1087.64	0.567	3	inferred	A0A096Q1S0	Uncharacterized protein OS=Zea mays GN=LOC100382096 PE=4 SV=1
Zmbt1/WT	-0.057	0.777223	1090.44	0.568	1	inferred	O24581	Luminal-binding protein 3 OS=Zea mays GN=BIPE3 PE=2 SV=1
Zmbt1/WT	-0.051	0.777223	1090.44	0.569	1	unresolved	A0A096QEY4;B4FQ84	Uncharacterized protein OS=Zea mays GN=LOC100280296 PE=4 SV=1
Zmbt1/WT	0.1	0.78022	1094.65	0.57	1	inferred	B4FF28	Uncharacterized protein OS=Zea mays GN=pco121523 PE=2 SV=1
Zmbt1/WT	0.037	0.78022	1094.65	0.57	5	inferred	B4FX16	Macrophage migration inhibitory factor OS=Zea mays GN=cl405_1 PE=2 SV=1
Zmbt1/WT	0.037	0.781219	1096.05	0.57	4	inferred	A0A096QGB9	Uncharacterized protein OS=Zea mays PE=4 SV=1
Zmbt1/WT	-0.075	0.782218	1097.45	0.571	1	inferred	K7UBN6	Tyrosyl-tRNA synthetase OS=Zea mays GN=LOC100282315 PE=3 SV=1
Zmbt1/WT	0.052	0.784216	1100.25	0.572	1	unresolved	A0A096QRS3;C0P3N5;C0PFA7	Uncharacterized protein OS=Zea mays GN=LOC100383383 PE=4 SV=1
Zmbt1/WT	0.062	0.786214	1103.06	0.573	1	inferred	Q43704	DNA replication licensing factor MCM3 homolog 1 OS=Zea mays GN=ROA1 PE=2 SV=2
Zmbt1/WT	0.057	0.786214	1103.06	0.573	1	inferred	B6SKP5	Osmotin-like protein OS=Zea mays PE=2 SV=1
Zmbt1/WT	-0.092	0.787213	1104.46	0.573	1	inferred	C0PGS3	Uncharacterized protein OS=Zea mays GN=LOC100383529 PE=2 SV=1
Zmbt1/WT	0.057	0.787481	1104.84	0.573	1	inferred	B6TM82	ML domain protein OS=Zea mays PE=2 SV=1
Zmbt1/WT	-0.037	0.787606	1105.01	0.573	3	inferred	B4FFR7	Uncharacterized protein OS=Zea mays GN=TIDP3612 PE=2 SV=1
Zmbt1/WT	0.017	0.788212	1105.86	0.573	39	unresolved	K7TI14;L7WLJ8;M4QAY6	Clathrin heavy chain OS=Zea mays GN=Zm.25638 PE=3 SV=1
Zmbt1/WT	0.057	0.789211	1107.26	0.573	1	inferred	C0P869	Uncharacterized protein OS=Zea mays GN=Zm.59689 PE=2 SV=1
Zmbt1/WT	0.026	0.79021	1108.66	0.574	6	inferred	B4FA63	Uncharacterized protein OS=Zea mays PE=2 SV=1
Zmbt1/WT	0.081	0.791209	1110.07	0.574	1	inferred	B6SKP8	Dynamin-related protein 1C OS=Zea mays GN=LOC100280709 PE=2 SV=1
Zmbt1/WT	-0.024	0.792208	1111.47	0.575	10	inferred	O24578	Adenylosuccinate synthetase, chloroplastic OS=Zea mays GN=PURA PE=2 SV=1
Zmbt1/WT	-0.047	0.793207	1112.87	0.575	2	inferred	B4FTB0	Uncharacterized protein OS=Zea mays PE=2 SV=1
Zmbt1/WT	0.026	0.793735	1113.61	0.575	10	unresolved	B6TGG2;C0HHU2	2,3-bisphosphoglycerate-independent phosphoglycerate mutase OS=Zea mays PE=2 SV=1
Zmbt1/WT	-0.065	0.794206	1114.27	0.575	1	inferred	A0A096QLU9	Uncharacterized protein OS=Zea mays GN=Zm.122897 PE=4 SV=1
Zmbt1/WT	0.051	0.796204	1117.07	0.576	1	inferred	A0A096T161	Uncharacterized protein OS=Zea mays PE=4 SV=1
Zmbt1/WT	-0.045	0.796204	1117.07	0.576	1	unresolved	B6T5K6;K7VII1	Actin-1 OS=Zea mays PE=2 SV=1
Zmbt1/WT	-0.067	0.797203	1118.48	0.577	1	inferred	B6T504	Proteasome subunit alpha type OS=Zea mays GN=AC149475.2_FG003 PE=2 SV=1
Zmbt1/WT	-0.033	0.797601	1119.03	0.577	5	inferred	A0A096S9C5	Uncharacterized protein OS=Zea mays GN=Zm.92923 PE=4 SV=1
Zmbt1/WT	0.039	0.8002	1122.68	0.578	3	inferred	B4FNB4	Uncharacterized protein OS=Zea mays GN=pco093035 PE=2 SV=1
Zmbt1/WT	-0.054	0.800525	1123.14	0.578	1	inferred	A4GUI1	Starch branching enzyme IIb OS=Zea mays PE=2 SV=1
Zmbt1/WT	-0.054	0.801199	1124.08	0.578	1	inferred	A0A096QZB7	Uncharacterized protein OS=Zea mays PE=4 SV=1
Zmbt1/WT	0.049	0.802198	1125.48	0.578	1	unresolved	C0PFV4;K7TSX2;K7VD78	Cytokinin inducible protease1 OS=Zea mays GN=uaz98 PE=2 SV=1
Zmbt1/WT	-0.047	0.802198	1125.48	0.579	1	unresolved	B7ZZ42;K7VW90	Uncharacterized protein OS=Zea mays GN=Zm.46914 PE=2 SV=1
Zmbt1/WT	0.033	0.803197	1126.89	0.579	5	inferred	B4FT54	Uncharacterized protein OS=Zea mays GN=Zm.123586 PE=2 SV=1
Zmbt1/WT	-0.054	0.805195	1129.69	0.58	1	inferred	B6SIY1	Peptidyl-prolyl cis-trans isomerase OS=Zea mays PE=2 SV=1
Zmbt1/WT	0.063	0.806194	1131.09	0.58	1	inferred	B6T134	Putative uncharacterized protein OS=Zea mays PE=2 SV=1
Zmbt1/WT	-0.059	0.806194	1131.09	0.58	2	unresolved	B6U4M0;K7TLV1	Polyadenylate-binding protein OS=Zea mays GN=Zm.87253 PE=2 SV=1
Zmbt1/WT	-0.037	0.807439	1132.84	0.581	3	inferred	A0A096U7A7	Uncharacterized protein OS=Zea mays GN=LOC100279992 PE=3 SV=1
Zmbt1/WT	0.049	0.808192	1133.89	0.581	2	inferred	B4FHK5	NPL4 family OS=Zea mays GN=LOC100194136 PE=2 SV=1
Zmbt1/WT	0.025	0.808192	1133.89	0.581	9	unresolved	B4FH57;B4FVB2	Elongation factor Tu OS=Zea mays GN=LOC100194026 PE=2 SV=1
Zmbt1/WT	0.021	0.81019	1136.7	0.582	16	inferred	B6T9C0	Uncharacterized protein OS=Zea mays GN=Zm.95714 PE=2 SV=1
Zmbt1/WT	-0.062	0.811189	1138.1	0.582	1	inferred	A0A096PXZ0	Uncharacterized protein OS=Zea mays GN=cl14665_2 PE=4 SV=1
Zmbt1/WT	-0.051	0.811189	1138.1	0.582	2	inferred	A0A096TN19	Uncharacterized protein OS=Zea mays GN=Zm.19610 PE=4 SV=1
Zmbt1/WT	0.039	0.813187	1140.9	0.582	3	inferred	A0A096RA88	Uncharacterized protein OS=Zea mays GN=Zm.26107 PE=4 SV=1
Zmbt1/WT	0.049	0.813187	1140.9	0.583	2	inferred	C0P9I5	Uncharacterized protein OS=Zea mays GN=umc2070 PE=2 SV=1
Zmbt1/WT	-0.035	0.813187	1140.9	0.583	3	inferred	B6SH90	Histone deacetylase 6 OS=Zea mays PE=2 SV=1
Zmbt1/WT	-0.021	0.815082	1143.56	0.583	11	unresolved	A0A096R8B3;B4FIH9	Xylose isomerase OS=Zea mays GN=pco103489b PE=3 SV=1
Zmbt1/WT	0.063	0.815185	1143.7	0.583	1	unresolved	P28516;Q8S4W9	Pyruvate decarboxylase 1 OS=Zea mays GN=PDC1 PE=2 SV=1
Zmbt1/WT	-0.021	0.815185	1143.7	0.583	11	inferred	A0A096R6Z8	Uncharacterized protein OS=Zea mays GN=LOC100280354 PE=3 SV=1
Zmbt1/WT	-0.06	0.816184	1145.11	0.583	1	inferred	C0HGT6	Uncharacterized protein OS=Zea mays PE=2 SV=1
Zmbt1/WT	0.044	0.816184	1145.11	0.583	1	unresolved	B4FUJ1;C4J6C7	Eukaryotic translation initiation factor 1A OS=Zea mays GN=IDP121 PE=2 SV=1
Zmbt1/WT	-0.038	0.816184	1145.11	0.583	3	inferred	P49080	Bifunctional aspartokinase/homoserine dehydrogenase 2, chloroplastic OS=Zea mays GN=AKHSDH2 PE=2 SV=1
Zmbt1/WT	0.024	0.819909	1150.33	0.585	5	unresolved	A0A096TY27;B4FVH1;B4FZU8	Uncharacterized protein OS=Zea mays GN=LOC100272900 PE=4 SV=1
Zmbt1/WT	-0.021	0.821179	1152.11	0.585	10	inferred	K7TSA0	Uncharacterized protein OS=Zea mays GN=Zm.23238 PE=4 SV=1
Zmbt1/WT	0.099	0.821179	1152.11	0.586	1	inferred	B4FDY7	Eukaryotic translation initiation factor 3 subunit E OS=Zea mays GN=pco126859a PE=2 SV=1
Zmbt1/WT	-0.044	0.822178	1153.52	0.586	1	inferred	B6UH87	Putative uncharacterized protein OS=Zea mays PE=2 SV=1
Zmbt1/WT	0.029	0.823177	1154.92	0.586	2	inferred	B6TJ91	Splicing factor, arginine/serine-rich 7 OS=Zea mays GN=magi9101 PE=2 SV=1
Zmbt1/WT	0.036	0.824059	1156.15	0.587	2	inferred	A0A096PQP5	Uncharacterized protein OS=Zea mays PE=4 SV=1
Zmbt1/WT	-0.031	0.825175	1157.72	0.587	2	inferred	C0PFA7	Ubiquilin-1 OS=Zea mays GN=LOC100282238 PE=2 SV=1
Zmbt1/WT	-0.106	0.825761	1158.54	0.587	1	unresolved	P23345;P23346	Superoxide dismutase [Cu-Zn] 4A OS=Zea mays GN=SODCC.3 PE=2 SV=2
Zmbt1/WT	-0.036	0.827173	1160.52	0.588	3	inferred	B6TIJ2	Acetylornithine deacetylase OS=Zea mays GN=pco121857a PE=2 SV=1
Zmbt1/WT	-0.035	0.827173	1160.52	0.588	1	inferred	rev_C0HE67	reversed Uncharacterized protein OS=Zea mays GN=LOC100304261 PE=2 SV=1
Zmbt1/WT	0.032	0.829171	1163.33	0.589	3	inferred	B6TTW1	Cyanate hydratase OS=Zea mays GN=CYN PE=2 SV=1
Zmbt1/WT	0.076	0.832168	1167.53	0.589	1	inferred	B4FMB3	Ribosomal protein L15 OS=Zea mays GN=LOC100282218 PE=2 SV=1
Zmbt1/WT	-0.05	0.832168	1167.53	0.589	1	inferred	B4FIE5	Nascent polypeptide-associated complex subunit beta OS=Zea mays GN=pco126681b PE=2 SV=1
Zmbt1/WT	0.037	0.833167	1168.93	0.589	3	inferred	B6T4R0	3,4-dihydroxy-2-butanone kinase OS=Zea mays PE=2 SV=1
Zmbt1/WT	0.067	0.833389	1169.24	0.589	1	inferred	B6TVM7	4-methyl-5-thiazole monophosphate biosynthesis protein OS=Zea mays GN=Zm.23807 PE=2 SV=1
Zmbt1/WT	-0.023	0.830792	1165.6	0.59	6	unresolved	A0A096QAR9;A0A096R2E4;A4GUI1	Uncharacterized protein OS=Zea mays GN=ae1 PE=4 SV=1
Zmbt1/WT	-0.043	0.831169	1166.13	0.59	1	inferred	A0A096R0X3	Uncharacterized protein OS=Zea mays GN=pco099347 PE=3 SV=1
Zmbt1/WT	-0.041	0.832056	1167.37	0.59	1	inferred	B4FJT7	Uncharacterized protein OS=Zea mays GN=LOC100216804 PE=2 SV=1
Zmbt1/WT	-0.047	0.832168	1167.53	0.59	1	inferred	A0A096RVP9	Uncharacterized protein OS=Zea mays GN=LOC100282004 PE=3 SV=1
Zmbt1/WT	-0.028	0.835165	1171.74	0.59	3	inferred	A0A096RAU4	Uncharacterized protein OS=Zea mays PE=4 SV=1
Zmbt1/WT	-0.026	0.835165	1171.74	0.59	5	inferred	B6SLS0	ATP-dependent RNA helicase DBP5 OS=Zea mays PE=2 SV=1
Zmbt1/WT	-0.044	0.836164	1173.14	0.59	2	inferred	B4FJ28	Signal recognition particle 9 kDa protein OS=Zea mays GN=LOC100216656 PE=2 SV=1
Zmbt1/WT	0.039	0.836164	1173.14	0.59	2	inferred	C0PCX3	Uncharacterized protein OS=Zea mays GN=pco072468 PE=2 SV=1
Zmbt1/WT	0.029	0.836164	1173.14	0.59	5	inferred	K7V067	Isocitrate dehydrogenase [NADP] OS=Zea mays GN=gpm541 PE=3 SV=1
Zmbt1/WT	0.032	0.837163	1174.54	0.59	3	inferred	B6TG70	Mitochondrial-processing peptidase beta subunit OS=Zea mays PE=2 SV=1
Zmbt1/WT	0.064	0.838162	1175.94	0.59	1	unresolved	B6STA5;B6TDT8	Glycine-rich RNA-binding protein 2 OS=Zea mays GN=GRP PE=2 SV=1
Zmbt1/WT	0.03	0.838162	1175.94	0.59	3	inferred	B6U6U2	Hexose transporter OS=Zea mays GN=gpm305 PE=2 SV=1
Zmbt1/WT	0.045	0.838162	1175.94	0.591	1	inferred	K7W8A6	Uncharacterized protein OS=Zea mays GN=Zm.161927 PE=4 SV=1
Zmbt1/WT	0.042	0.84016	1178.74	0.591	1	inferred	A0A096Q6Z5	Uncharacterized protein OS=Zea mays GN=Zm.13214 PE=3 SV=1
Zmbt1/WT	-0.034	0.84016	1178.74	0.591	2	inferred	B4FE30	Chaperonin OS=Zea mays GN=LOC100193174 PE=2 SV=1
Zmbt1/WT	-0.027	0.84016	1178.74	0.591	3	inferred	B6SZE0	Ubiquitin-conjugating enzyme E2-17 kDa OS=Zea mays GN=LOC100281830 PE=2 SV=1
Zmbt1/WT	0.03	0.84058	1179.33	0.591	2	inferred	A0A096SFW3	Uncharacterized protein OS=Zea mays GN=vdac1b PE=4 SV=1
Zmbt1/WT	0.082	0.843157	1182.95	0.592	1	inferred	Q5YLM2	Roothairless 3 OS=Zea mays GN=rth3 PE=4 SV=1
Zmbt1/WT	0.024	0.844156	1184.35	0.592	4	inferred	C4J4W3	Uncharacterized protein OS=Zea mays GN=LOC100501647 PE=2 SV=1
Zmbt1/WT	-0.06	0.849151	1191.36	0.596	1	inferred	B6U5U2	Uracil phosphoribosyltransferase OS=Zea mays PE=2 SV=1
Zmbt1/WT	-0.028	0.85015	1192.76	0.596	3	inferred	P49727	Cytochrome b-c1 complex subunit Rieske, mitochondrial OS=Zea mays PE=2 SV=1
Zmbt1/WT	-0.046	0.850164	1192.78	0.596	1	inferred	B6U6J4	ATP binding protein OS=Zea mays PE=2 SV=1
Zmbt1/WT	0.036	0.852972	1196.72	0.597	1	inferred	B4G058	Uncharacterized protein OS=Zea mays GN=LOC100274307 PE=2 SV=1
Zmbt1/WT	0.054	0.853147	1196.97	0.597	1	inferred	B6SJL4	Putative uncharacterized protein OS=Zea mays PE=2 SV=1
Zmbt1/WT	-0.046	0.855145	1199.77	0.598	1	inferred	A0A0B4J2Z5	Nascent polypeptide-associated complex subunit beta OS=Zea mays GN=LOC100193616 PE=3 SV=1
Zmbt1/WT	-0.043	0.855536	1200.32	0.598	1	inferred	B4FVL1	26S proteasome non-ATPase regulatory subunit 6 OS=Zea mays GN=LOC100282303 PE=2 SV=1
Zmbt1/WT	-0.029	0.856144	1201.17	0.598	1	unresolved	B4FRH8;B6SI11;K7VII1	Actin-7 OS=Zea mays GN=pco095216b PE=2 SV=1
Zmbt1/WT	-0.043	0.857143	1202.57	0.599	1	unresolved	A0A0B4J330;K7VW90	Uncharacterized protein OS=Zea mays PE=3 SV=1
Zmbt1/WT	-0.046	0.858142	1203.97	0.599	1	inferred	A0A096SZL3	Uncharacterized protein OS=Zea mays GN=LOC100273210 PE=4 SV=1
Zmbt1/WT	0.029	0.858142	1203.97	0.599	3	inferred	B6TRR5	Formate dehydrogenase 1 OS=Zea mays PE=2 SV=1
Zmbt1/WT	-0.031	0.859141	1205.37	0.599	2	inferred	A8WES3	Uncharacterized protein OS=Zea mays GN=ZCN11 PE=2 SV=1
Zmbt1/WT	0.022	0.86014	1206.78	0.6	5	inferred	B4FFH8	Adenosine kinase 2 OS=Zea mays GN=Zm.94037 PE=2 SV=1
Zmbt1/WT	0.051	0.864136	1212.38	0.601	1	inferred	B6TCM6	Putative uncharacterized protein OS=Zea mays PE=2 SV=1
Zmbt1/WT	0.024	0.863137	1210.98	0.602	3	inferred	K7UB17	2-isopropylmalate synthase B OS=Zea mays GN=TIDP9194 PE=3 SV=1
Zmbt1/WT	0.027	0.864136	1212.38	0.602	2	inferred	B4FNG0	Uncharacterized protein OS=Zea mays PE=2 SV=1
Zmbt1/WT	0.02	0.864136	1212.38	0.602	6	unresolved	A0A096SKA7;B8A0F1	Uncharacterized protein OS=Zea mays PE=4 SV=1
[truncated: 185 more rows]
