# Supplementary material for: Mitochondrial Zea mays Brittle1-1 Is a Major Determinant of the Metabolic Fate of Incoming Sucrose and Mitochondrial Function in Developing Maize Endosperms
Source: Front Plant Sci. 2019 Mar 12;10:242. doi: 10.3389/fpls.2019.00242 (PMC6423154; doi:10.3389/fpls.2019.00242)
Supplement: Supplementary file 3 [file Table_3.XLSX]

## Sheet: Hoja1
Supplemental Table 3: list of proteins whose expression is differentially regulated in developing Zmbt1-1::MitTPR-ΔTP-ZmBT1-1 and Zmbt1-1 endosperms (Zmbt1-1::MitTPR-ΔTP-ZmBT1-1 vs. Zmbt1-1). Proteins are classified according to their functions. Proteins that are differentially regulated in Zmbt1-1 and WT endosperms are highlighted in yellow.
Function	log2_fold_change	qvalue (FDR)	inferred_proteins	description
Major CHO metabolism
	3.773	0.001	K7VDR8	Sucrose synthase OS=Zea mays GN=SH-1 PE=3 SV=1
	1.223	0.006	C4J164	Starch synthase, chloroplastic/amyloplastic OS=Zea mays PE=2 SV=1
	0.976	0	P04713;Q93V80	Granule-bound starch synthase 1, chloroplastic/amyloplastic OS=Zea mays GN=WAXY PE=3 SV=1
	0.828	0.004	D3YKV1	Glucose-1-phosphate adenylyltransferase OS=Zea mays PE=2 SV=1
	0.745	0.004	P55241	Glucose-1-phosphate adenylyltransferase large subunit 1, chloroplastic/amyloplastic OS=Zea mays GN=SH2 PE=1 SV=1
	0.575	0.049	A0A096RP08	Starch synthase IIb-2 precursor OS=Zea mays GN=Zm.62296 PE=3 SV=1
	0.475	0.001	A0A096R382	Alpha-1,4 glucan phosphorylase OS=Zea mays GN=Zm.13152 PE=3 SV=1
	0.42	0.003	O49064	Starch synthase, chloroplastic/amyloplastic OS=Zea mays GN=Ss1 PE=2 SV=2
	0.364	0.005	A0A0H4FLB1	Starch synthase III OS=Zea mays GN=Dull1 PE=2 SV=1
	0.259	0.01	A0A096QAR9;A4GUI1	1,4-alpha-glucan-branching enzyme 2, chloroplastic/amyloplastic OS=Zea mays GN=ae1 PE=4 SV=1
	-0.351	0.002	Q6XZ78	Fructokinase-2 OS=Zea mays GN=FRK2 PE=1 SV=1
	-0.92	0.015	B6UD65	Beta-fructofuranosidase, insoluble isoenzyme 2 (CWI-2) OS=Zea mays PE=2 SV=1
Minor CHO metabolism
	0.593	0.001	A0A096R8B3;B4FIH9	Xylose isomerase OS=Zea mays GN=pco103489b PE=3 SV=1
	0.373	0.037	C0PIH6	Aldose 1-epimerase OS=Zea mays GN=LOC100383712 PE=2 SV=1
	-0.571	0.001	A0A096SZS3;B6TEC1	Sorbitol dehydrogenase OS=Zea mays GN=Zm.67861 PE=3 SV=1
	-0.754	0.048	A0A0B4J3C4	Inositol-3-phosphate synthase isozyme 1 OS=Zea mays GN=lpa1 PE=4 SV=1
Glycolisis
	-0.279	0.006	B7ZYP6;D3K3U9	Pyruvate orthophosphate dikinase 2 OS=Zea mays PE=2 SV=1
	-0.376	0.033	B4FAK9;B6TDF8	Glyceraldehyde-3-phosphate dehydrogenase OS=Zea mays GN=LOC100191900 PE=2 SV=1
	-0.887	0.001	K7UBU3;P08735	Glyceraldehyde-3-phosphate dehydrogenase OS=Zea mays GN=LOC542367 PE=3 SV=1
TCA / org transformation
	0.272	0.021	A0A096QBH5	Pyruvate dehydrogenase E1 component subunit alpha OS=Zea mays GN=LOC100272834 PE=4 SV=1
	-0.361	0.049	A0A096R737	Succinate dehydrogenase [ubiquinone] flavoprotein subunit, mitochondrial OS=Zea mays GN=LOC100280324 PE=3 SV=1
	-0.528	0.012	B6TUA2	Acetyltransferase component of pyruvate dehydrogenase complex OS=Zea mays PE=2 SV=1
	-0.536	0.036	B6UHS0	Succinate dehydrogenase 10 OS=Zea mays GN=LOC100279385 PE=2 SV=1
Lipid metabolism
	2.962	0.003	B6SIZ2	Oleosin OS=Zea mays GN=LOC100280642 PE=2 SV=1
	0.722	0.001	B4FJ41	Oleosin OS=Zea mays GN=Zm.2098 PE=2 SV=1
	0.473	0.015	B6TNM0	Malonyl CoA-acyl carrier protein transacylase OS=Zea mays GN=pco095766 PE=2 SV=1
N-metabolism
	-0.826	0	B8A3M0	Glutamine synthetase OS=Zea mays GN=LOC100856889 PE=2 SV=1
Amino acid metabolism
	0.769	0.046	B6TPH0	Lactoylglutathione lyase OS=Zea mays GN=Zm.67052 PE=1 SV=1
	0.711	0.001	B6T9J4	Aspartate aminotransferase OS=Zea mays PE=2 SV=1
	0.46	0.004	B6TBZ1	Cysteine synthase OS=Zea mays PE=2 SV=1
	0.419	0.001	C0P8I4	2-isopropylmalate synthase B OS=Zea mays GN=Zm.122839 PE=2 SV=1
	-0.409	0.01	A0A096R8F6	D-3-phosphoglycerate dehydrogenase OS=Zea mays GN=Zm.138016 PE=3 SV=1
	-0.453	0.007	B4FLA2	Chorismate synthase OS=Zea mays GN=LOC100282199 PE=2 SV=1
	-0.538	0.004	B4FTJ7	Sarcosine oxidase OS=Zea mays PE=2 SV=1
	-0.743	0.014	B4G0C6	Acetolactate synthase OS=Zea mays PE=2 SV=1
	-1.458	0.001	Q6XC06	Lactoylglutathione lyase OS=Zea mays GN=GlxI PE=2 SV=1
Secondary metabolism
	0.478	0.003	P49353	Farnesyl pyrophosphate synthase OS=Zea mays GN=FPS PE=2 SV=1
	-0.559	0.01	A0A125R8S9	Alliin lyase OS=Zea mays GN=TAR3 PE=2 SV=1
Stress
	0.865	0.001	B4G1G1	Desiccation-related protein PCC13-62 OS=Zea mays GN=LOC100282997 PE=2 SV=1
	0.625	0.001	C0P451	Endochitinase B OS=Zea mays GN=LOC100216890 PE=2 SV=1
	0.45	0.006	B6UFB3	Stromal 70 kDa heat shock-related protein OS=Zea mays PE=2 SV=1
	0.449	0.02	A0A0B4J320	17.4 kDa class I heat shock protein 3 OS=Zea mays PE=3 SV=1
	0.395	0.008	B4F7S2	Jasmonate-induced protein OS=Zea mays GN=LOC100191141 PE=2 SV=1
	0.314	0.007	O24581;P24067	Luminal-binding protein 3 OS=Zea mays GN=BIPE3 PE=2 SV=1
	-0.356	0.005	B4F8Q2	Heat shock 70 kDa protein OS=Zea mays PE=2 SV=1
	-0.414	0.015	B6SXF5	Pathogenesis-related protein 1 OS=Zea mays PE=2 SV=1
	-0.562	0.046	B4FQS7	Low molecular weight heat shock protein precursor OS=Zea mays GN=Zm.369 PE=2 SV=1
	-0.848	0.018	B4F9K4;Q08275	Hsp18f heat shock protein18f OS=Zea mays GN=hsp18f PE=2 SV=1
	-1.19	0.001	B4F9K4	17.5 kDa class II heat shock protein OS=Zea mays GN=hsp18f PE=2 SV=1
	-1.729	0.001	B4FUT3	Germin-like protein subfamily 1 member 17 OS=Zea mays GN=LOC100273345 PE=2 SV=1
Redox
	0.512	0	B4FYU6	1-Cys peroxiredoxin PER1 OS=Zea mays PE=2 SV=1
	-0.541	0.019	B6TM55	APx1-Cytosolic Ascorbate Peroxidase OS=Zea mays GN=Zm.20027 PE=2 SV=1
	-0.864	0.014	A5A5E7	Protein disulfide-isomerase OS=Zea mays PE=2 SV=1
	-1.399	0.002	P23345	Superoxide dismutase [Cu-Zn] 4A OS=Zea mays GN=SODCC.3 PE=2 SV=2
Miscellaneous enzyme family
	0.708	0.015	B6UAQ7;B6UI23	Pectinesterase inhibitor domain containing protein OS=Zea mays PE=2 SV=1
	0.646	0.025	B6U2M7	Peroxidase OS=Zea mays PE=2 SV=1
	-0.399	0.002	Q8W2B7	DIMBOA UDP-glucosyltransferase BX8 OS=Zea mays GN=Bx8 PE=1 SV=1
	-0.517	0.02	Q06509	Caffeic acid 3-O-methyltransferase OS=Zea mays PE=3 SV=1
	-0.552	0.004	B6T4W6	Aminoacylase-1 OS=Zea mays PE=2 SV=1
	-0.649	0.002	K7TV56	Carbonyl reductase 1 OS=Zea mays GN=LOC100273052 PE=3 SV=1
	-0.658	0	Q41819	Indole-3-acetate beta-glucosyltransferase OS=Zea mays GN=IAGLU PE=1 SV=1
	-0.898	0.001	A0A096RI75	UDP-glucosyltransferase OS=Zea mays GN=Zm.13164 PE=4 SV=1
	-1.092	0.001	B6SHX0	5a2 protein OS=Zea mays GN=gpm92 PE=2 SV=1
	-1.256	0.006	K7V443	GDSL esterase/lipase OS=Zea mays GN=pco081097b PE=4 SV=1
RNA
	-0.694	0.042	A0A096Q2M8	RNA recognition water-stress protein 1 OS=Zea mays GN=Zm.94530 PE=4 SV=1
	-0.735	0.01	B6TDT8	Glycine-rich RNA-binding protein 2 OS=Zea mays PE=2 SV=1
	-1.122	0.021	B6TIN9	ARF GAP-like zinc finger-containing protein ZIGA3 OS=Zea mays GN=LOC100279757 PE=2 SV=1
DNA
	0.898	0.028	B4FZM9	DNA repair protein RAD23 OS=Zea mays GN=LOC100274222 PE=2 SV=1
	-0.276	0.05	A0A096SI67	Adenylyl cyclase-associated protein OS=Zea mays GN=Zm.144290 PE=3 SV=1
Protein
	1.072	0.006	B6SLM7	Outer envelope membrane protein 7 OS=Zea mays GN=Zm.13456 PE=2 SV=1
	1.016	0.016	B4FZQ0	60S ribosomal protein L23a OS=Zea mays GN=LOC100283914 PE=2 SV=1
	0.575	0.008	Q09HU3	Trypsin inhibitor (Fragment) OS=Zea mays PE=4 SV=1
	0.571	0.04	A0A096TK37	60S ribosomal protein L28-1 OS=Zea mays GN=pco068622 PE=4 SV=1
	0.496	0.003	A0A096QEA9	Poly [ADP-ribose] polymerase OS=Zea mays PE=4 SV=1
	0.432	0.01	A0A096S0A2	Elongation factor 1-gamma 3 OS=Zea mays GN=LOC100192872 PE=4 SV=1
	0.426	0.048	C4J8Y3	Ubiquitin fusion degradation protein 1 OS=Zea mays GN=Zm.84908 PE=2 SV=1
	0.295	0.016	A0A096QKR1;B6UC34	Glutaminyl-tRNA synthetase OS=Zea mays GN=TIDP3331 PE=3 SV=1
	-0.484	0.05	A0A096SGZ5	Serine/threonine protein phosphatase 2A regulatory subunit B alpha OS=Zea mays GN=Zm.82634 PE=4 SV=1
	-0.818	0.033	B6TM82	ML domain protein OS=Zea mays PE=2 SV=1
	-0.949	0.011	B4FM15	60S ribosomal protein L28 isoform 1 OS=Zea mays GN=LOC100281129 PE=2 SV=1
Cell
	0.388	0.001	K7TNK3	Myosin-11 OS=Zea mays GN=ZEAMMB73_392937 PE=4 SV=1
	-0.461	0.016	B4FZZ2;K7TWV7	Peptidyl-prolyl cis-trans isomerase OS=Zea mays GN=Zm.82266 PE=2 SV=1
Development
	2.144	0.001	Q7M1Z8	Globulin-2 OS=Zea mays GN=Zm.3896 PE=4 SV=1
	1.153	0.002	K7TQC8	Seed maturation protein OS=Zea mays GN=ZEAMMB73_789084 PE=4 SV=1
	0.981	0	B6SI37	Embryonic abundant protein 1 OS=Zea mays GN=esp1 PE=2 SV=1
	0.933	0.001	K7W272	Vicilin-like seed storage protein OS=Zea mays GN=Zm.92932 PE=4 SV=1
	0.916	0.003	B6UGJ4	Seed maturation protein OS=Zea mays GN=pco080830 PE=2 SV=1
	0.817	0.002	B6T8E4	Embryonic abundant protein 1 OS=Zea mays GN=Zm.80960 PE=2 SV=1
	0.4	0.017	K7VM99	Embryonic cell protein 63 OS=Zea mays GN=Zm.2699 PE=4 SV=1
	0.316	0.006	C0PGM3;Q03865	Vicilin-like embryo storage protein OS=Zea mays GN=glb1 PE=2 SV=1
	-0.554	0.009	Q84TL6	Legumin-like protein OS=Zea mays GN=cl2-2 PE=2 SV=1
	-0.819	0.002	B6SK46	Cupin family protein OS=Zea mays PE=2 SV=1
	-1.526	0.001	B6U6A9	Caleosin OS=Zea mays PE=2 SV=1
	-2.723	0.003	Q948J8	Uncleaved legumin-1 OS=Zea mays GN=LEGUMIN1 PE=2 SV=2
Transport
	0.695	0.031	B6UHQ3	Plasma membrane associated protein OS=Zea mays PE=2 SV=1
	0.357	0.048	B4F832	Adenine nucleotide transporter BT1 chloroplastic/mitochondrial [Zea mays]
	0.348	0.041	Q84RL7	Aquaporin PIP2-1 OS=Zea mays GN=PIP2-1 PE=1 SV=2
Not assigned
	2.2	0.002	A0A096UCG5	MD-2-related lipid recognition domain-containing protein / ML domain-containing protein OS=Zea mays GN=LOC100273402 PE=4 SV=1
	2.036	0.002	B6SJ49	Flower-specific gamma-thionin OS=Zea mays GN=LOC100280590 PE=2 SV=1
	1.112	0.003	B6SHM6	Prolamin PPROL 17 OS=Zea mays PE=2 SV=1
	1.043	0.003	Q946V7	19kD alpha zein D2 OS=Zea mays GN=az19D2 PE=2 SV=1
	1.025	0.001	C0P381	50 kD gamma zein OS=Zea mays GN=Zm.96787 PE=2 SV=1
	0.922	0.018	A0A0B4J3F2	NAD(P)-binding Rossmann-fold superfamily protein OS=Zea mays GN=pco144726 PE=4 SV=1
	0.634	0	C4J9Y2	Aluminum-induced protein homolog 1 OS=Zea mays GN=Zm.68079 PE=2 SV=1
	0.629	0.021	A0A096RY80	ACT domain-containing protein ACR3 OS=Zea mays GN=Zm.85462 PE=4 SV=1
	0.435	0.021	B4FGF1	Non-green plastid inner envelope membrane protein OS=Zea mays GN=LOC100193823 PE=2 SV=1
	-0.318	0.031	A0A096RYZ1	Pyridoxal 5'-phosphate synthase-like subunit PDX1.2 OS=Zea mays GN=LOC100272732 PE=3 SV=1
	-0.404	0.002	B4F9U9	Hydroxyproline-rich glycoprotein family protein OS=Zea mays GN=LOC100272926 PE=2 SV=1
	-0.406	0.001	A0A096QKY6	Nucleoredoxin 1 OS=Zea mays PE=4 SV=1
	-0.488	0.017	C0PAT3	Protein LRP16 OS=Zea mays PE=2 SV=1
	-0.579	0.006	B4FQ44	L-tryptophan--pyruvate aminotransferase 1 OS=Zea mays GN=umc2319 PE=2 SV=1
	-0.602	0.005	A0A096U7Y5	Probable carboxylesterase 15 OS=Zea mays PE=4 SV=1
	-0.626	0.021	B6SLF6	Antimicrobial peptide MBP-1 OS=Zea mays GN=LOC100274918 PE=2 SV=1
	-0.683	0	A0A096QAU5	SRC2 OS=Zea mays GN=LOC100279462 PE=4 SV=1
	-0.99	0.001	Q42376	Late embryogenesis abundant protein, group 3 OS=Zea mays GN=MGL3 PE=2 SV=1
	-1.062	0.001	B4FY73	Rhicadhesin receptor OS=Zea mays GN=LOC100273935 PE=2 SV=1
	-1.077	0.003	B4FUK7	Hydroxyproline-rich glycoprotein family protein OS=Zea mays GN=LOC100275372 PE=2 SV=1
	-1.093	0.001	A8HNN7	Z1D alpha zein protein (Fragment) OS=Zea mays PE=2 SV=1
Uncharacterized
	1.434	0.003	B4FEA2	Uncharacterized protein OS=Zea mays GN=LOC100273155 PE=2 SV=1
	1.312	0.011	A0A096SEJ6	Uncharacterized protein OS=Zea mays GN=Zm.99979 PE=4 SV=1
	1.22	0.003	A0A096PKN0	Uncharacterized protein OS=Zea mays PE=4 SV=1
	0.895	0.02	A0A096PZB1	Uncharacterized protein OS=Zea mays PE=4 SV=1
	-0.325	0.002	B4F987;B6TIK6	Uncharacterized protein OS=Zea mays GN=pco143515 PE=2 SV=1
	-0.766	0.011	B6SYN0	Putative uncharacterized protein OS=Zea mays PE=2 SV=1
	-1.058	0.025	B6SR23	Putative uncharacterized protein OS=Zea mays PE=2 SV=1
