# Supplementary material for: Mitochondrial Zea mays Brittle1-1 Is a Major Determinant of the Metabolic Fate of Incoming Sucrose and Mitochondrial Function in Developing Maize Endosperms
Source: Front Plant Sci. 2019 Mar 12;10:242. doi: 10.3389/fpls.2019.00242 (PMC6423154; doi:10.3389/fpls.2019.00242)
Supplement: Supplementary file 4 [file Table_4.XLSX]

## Sheet: Hoja1
Supplemental Table 4: List of proteins identified in the proteomic study of Zmbt1-1::MitTPR-ΔTP-ZmBT1-1 and Zmbt1-1 endosperms
contast	log2_fold_change	pvalue	evalue	qvalue (FDR)	num_peptides	set_type	inferred_proteins	description
Zmbt1::MitTPR-ΔTP-ZmBT1/Zmbt1	0.512	9.9999e-06	0.02	0	12	inferred	B4FYU6	1-Cys peroxiredoxin PER1 OS=Zea mays PE=2 SV=1
Zmbt1::MitTPR-ΔTP-ZmBT1/Zmbt1	0.634	9.9999e-06	0.02	0	9	inferred	C4J9Y2	Aluminum-induced protein homolog 1 OS=Zea mays GN=Zm.68079 PE=2 SV=1
Zmbt1::MitTPR-ΔTP-ZmBT1/Zmbt1	0.981	9.9999e-06	0.02	0	6	inferred	B6SI37	Embryonic abundant protein 1 OS=Zea mays GN=esp1 PE=2 SV=1
Zmbt1::MitTPR-ΔTP-ZmBT1/Zmbt1	0.869	9.9999e-06	0.02	0	4	unresolved	D3YKV1;Q3SAE3;Q941P2	Glucose-1-phosphate adenylyltransferase OS=Zea mays PE=2 SV=1
Zmbt1::MitTPR-ΔTP-ZmBT1/Zmbt1	-0.826	9.9999e-06	0.02	0	4	inferred	B8A3M0	Glutamine synthetase OS=Zea mays GN=LOC100856889 PE=2 SV=1
Zmbt1::MitTPR-ΔTP-ZmBT1/Zmbt1	1.033	9.9999e-06	0.02	0	17	inferred	P04713	Granule-bound starch synthase 1, chloroplastic/amyloplastic OS=Zea mays GN=WAXY PE=3 SV=1
Zmbt1::MitTPR-ΔTP-ZmBT1/Zmbt1	0.976	9.9999e-06	0.02	0	16	unresolved	P04713;Q93V80	Granule-bound starch synthase 1, chloroplastic/amyloplastic OS=Zea mays GN=WAXY PE=3 SV=1
Zmbt1::MitTPR-ΔTP-ZmBT1/Zmbt1	-0.658	9.9999e-06	0.02	0	12	inferred	Q41819	Indole-3-acetate beta-glucosyltransferase OS=Zea mays GN=IAGLU PE=1 SV=1
Zmbt1::MitTPR-ΔTP-ZmBT1/Zmbt1	-0.683	9.9999e-06	0.02	0	6	inferred	A0A096QAU5	SRC2 OS=Zea mays GN=LOC100279462 PE=4 SV=1
Zmbt1::MitTPR-ΔTP-ZmBT1/Zmbt1	-1.19	9.9999e-06	0.02	0.001	3	inferred	B4F9K4	17.5 kDa class II heat shock protein OS=Zea mays GN=hsp18f PE=2 SV=1
Zmbt1::MitTPR-ΔTP-ZmBT1/Zmbt1	0.419	9.9999e-06	0.02	0.001	16	inferred	C0P8I4	2-isopropylmalate synthase B OS=Zea mays GN=Zm.122839 PE=2 SV=1
Zmbt1::MitTPR-ΔTP-ZmBT1/Zmbt1	1.025	9.9999e-06	0.02	0.001	4	inferred	C0P381	50 kD gamma zein OS=Zea mays GN=Zm.96787 PE=2 SV=1
Zmbt1::MitTPR-ΔTP-ZmBT1/Zmbt1	-1.092	9.9999e-06	0.02	0.001	3	inferred	B6SHX0	5a2 protein OS=Zea mays GN=gpm92 PE=2 SV=1
Zmbt1::MitTPR-ΔTP-ZmBT1/Zmbt1	0.475	9.9999e-06	0.02	0.001	34	inferred	A0A096R382	Alpha-1,4 glucan phosphorylase OS=Zea mays GN=Zm.13152 PE=3 SV=1
Zmbt1::MitTPR-ΔTP-ZmBT1/Zmbt1	0.711	9.9999e-06	0.02	0.001	5	inferred	B6T9J4	Aspartate aminotransferase OS=Zea mays PE=2 SV=1
Zmbt1::MitTPR-ΔTP-ZmBT1/Zmbt1	-1.526	9.9999e-06	0.02	0.001	4	inferred	B6U6A9	Caleosin OS=Zea mays PE=2 SV=1
Zmbt1::MitTPR-ΔTP-ZmBT1/Zmbt1	-0.379	2.99997e-05	0.05	0.001	15	unresolved	A0A096R8F6;C0PLN9	D-3-phosphoglycerate dehydrogenase OS=Zea mays GN=Zm.138016 PE=3 SV=1
Zmbt1::MitTPR-ΔTP-ZmBT1/Zmbt1	0.865	9.9999e-06	0.02	0.001	6	inferred	B4G1G1	Desiccation-related protein PCC13-62 OS=Zea mays GN=LOC100282997 PE=2 SV=1
Zmbt1::MitTPR-ΔTP-ZmBT1/Zmbt1	0.625	9.9999e-06	0.02	0.001	7	inferred	C0P451	Endochitinase B OS=Zea mays GN=LOC100216890 PE=2 SV=1
Zmbt1::MitTPR-ΔTP-ZmBT1/Zmbt1	-1.729	9.9999e-06	0.02	0.001	1	inferred	B4FUT3	Germin-like protein subfamily 1 member 17 OS=Zea mays GN=LOC100273345 PE=2 SV=1
Zmbt1::MitTPR-ΔTP-ZmBT1/Zmbt1	2.144	9.9999e-06	0.02	0.001	17	inferred	Q7M1Z8	Globulin-2 OS=Zea mays GN=Zm.3896 PE=4 SV=1
Zmbt1::MitTPR-ΔTP-ZmBT1/Zmbt1	0.91	9.9999e-06	0.02	0.001	22	unresolved	D3YKV1;Q3SAE3	Glucose-1-phosphate adenylyltransferase OS=Zea mays PE=2 SV=1
Zmbt1::MitTPR-ΔTP-ZmBT1/Zmbt1	-0.887	9.9999e-06	0.02	0.001	6	unresolved	K7UBU3;P08735	Glyceraldehyde-3-phosphate dehydrogenase OS=Zea mays GN=LOC542367 PE=3 SV=1
Zmbt1::MitTPR-ΔTP-ZmBT1/Zmbt1	-1.458	2.99997e-05	0.05	0.001	1	inferred	Q6XC06	Lactoylglutathione lyase OS=Zea mays GN=GlxI PE=2 SV=1
Zmbt1::MitTPR-ΔTP-ZmBT1/Zmbt1	-0.65	9.9999e-06	0.02	0.001	6	unresolved	B6TPH0;Q6XC06	Lactoylglutathione lyase OS=Zea mays GN=Zm.67052 PE=1 SV=1
Zmbt1::MitTPR-ΔTP-ZmBT1/Zmbt1	-0.99	2.99997e-05	0.05	0.001	2	inferred	Q42376	Late embryogenesis abundant protein, group 3 OS=Zea mays GN=MGL3 PE=2 SV=1
Zmbt1::MitTPR-ΔTP-ZmBT1/Zmbt1	0.388	9.9999e-06	0.02	0.001	20	inferred	K7TNK3	Myosin-11 OS=Zea mays GN=ZEAMMB73_392937 PE=4 SV=1
Zmbt1::MitTPR-ΔTP-ZmBT1/Zmbt1	-0.406	3.99996e-05	0.07	0.001	13	inferred	A0A096QKY6	Nucleoredoxin 1 OS=Zea mays PE=4 SV=1
Zmbt1::MitTPR-ΔTP-ZmBT1/Zmbt1	0.722	9.9999e-06	0.02	0.001	5	inferred	B4FJ41	Oleosin OS=Zea mays GN=Zm.2098 PE=2 SV=1
Zmbt1::MitTPR-ΔTP-ZmBT1/Zmbt1	-1.52	2.99997e-05	0.05	0.001	1	inferred	rev_A0A096Q7I8	reversed Uncharacterized protein OS=Zea mays GN=Zm.17164 PE=4 SV=1
Zmbt1::MitTPR-ΔTP-ZmBT1/Zmbt1	-1.062	2.99997e-05	0.05	0.001	2	inferred	B4FY73	Rhicadhesin receptor OS=Zea mays GN=LOC100273935 PE=2 SV=1
Zmbt1::MitTPR-ΔTP-ZmBT1/Zmbt1	-0.571	9.9999e-06	0.02	0.001	19	unresolved	A0A096SZS3;B6TEC1	Sorbitol dehydrogenase OS=Zea mays GN=Zm.67861 PE=3 SV=1
Zmbt1::MitTPR-ΔTP-ZmBT1/Zmbt1	0.479	9.9999e-06	0.02	0.001	13	unresolved	C4J164;O48899	Starch synthase, chloroplastic/amyloplastic OS=Zea mays PE=2 SV=1
Zmbt1::MitTPR-ΔTP-ZmBT1/Zmbt1	0.396	1.99998e-05	0.04	0.001	14	unresolved	B6UFB3;C0PAW5	Stromal 70 kDa heat shock-related protein OS=Zea mays PE=2 SV=1
Zmbt1::MitTPR-ΔTP-ZmBT1/Zmbt1	3.773	9.9999e-06	0.02	0.001	1	inferred	K7VDR8	Sucrose synthase OS=Zea mays GN=SH-1 PE=3 SV=1
Zmbt1::MitTPR-ΔTP-ZmBT1/Zmbt1	0.456	9.9999e-06	0.02	0.001	33	unresolved	B6U1D7;K7VDR8	Sucrose synthase OS=Zea mays PE=2 SV=1
Zmbt1::MitTPR-ΔTP-ZmBT1/Zmbt1	-0.898	2.99997e-05	0.05	0.001	4	inferred	A0A096RI75	UDP-glucosyltransferase OS=Zea mays GN=Zm.13164 PE=4 SV=1
Zmbt1::MitTPR-ΔTP-ZmBT1/Zmbt1	-1.091	9.9999e-06	0.02	0.001	2	unresolved	B4F9K4;B6TPF4;Q08275	Uncharacterized protein OS=Zea mays GN=hsp18f PE=2 SV=1
Zmbt1::MitTPR-ΔTP-ZmBT1/Zmbt1	0.933	9.9999e-06	0.02	0.001	8	inferred	K7W272	Vicilin-like seed storage protein OS=Zea mays GN=Zm.92932 PE=4 SV=1
Zmbt1::MitTPR-ΔTP-ZmBT1/Zmbt1	0.593	9.9999e-06	0.02	0.001	11	unresolved	A0A096R8B3;B4FIH9	Xylose isomerase OS=Zea mays GN=pco103489b PE=3 SV=1
Zmbt1::MitTPR-ΔTP-ZmBT1/Zmbt1	-1.093	9.9999e-06	0.02	0.001	5	inferred	A8HNN7	Z1D alpha zein protein (Fragment) OS=Zea mays PE=2 SV=1
Zmbt1::MitTPR-ΔTP-ZmBT1/Zmbt1	-0.649	9.9999e-06	0.02	0.002	10	inferred	K7TV56	Carbonyl reductase 1 OS=Zea mays GN=LOC100273052 PE=3 SV=1
Zmbt1::MitTPR-ΔTP-ZmBT1/Zmbt1	-0.819	9.9999e-06	0.02	0.002	3	inferred	B6SK46	Cupin family protein OS=Zea mays PE=2 SV=1
Zmbt1::MitTPR-ΔTP-ZmBT1/Zmbt1	-0.399	6.99993e-05	0.13	0.002	10	inferred	Q8W2B7	DIMBOA UDP-glucosyltransferase BX8 OS=Zea mays GN=Bx8 PE=1 SV=1
Zmbt1::MitTPR-ΔTP-ZmBT1/Zmbt1	0.817	8.99991e-05	0.16	0.002	2	inferred	B6T8E4	Embryonic abundant protein 1 OS=Zea mays GN=Zm.80960 PE=2 SV=1
Zmbt1::MitTPR-ΔTP-ZmBT1/Zmbt1	2.036	9.9999e-06	0.02	0.002	1	inferred	B6SJ49	Flower-specific gamma-thionin OS=Zea mays GN=LOC100280590 PE=2 SV=1
Zmbt1::MitTPR-ΔTP-ZmBT1/Zmbt1	-0.351	4.99995e-05	0.09	0.002	15	inferred	Q6XZ78	Fructokinase-2 OS=Zea mays GN=FRK2 PE=1 SV=1
Zmbt1::MitTPR-ΔTP-ZmBT1/Zmbt1	-0.541	5.99994e-05	0.11	0.002	5	unresolved	K7UBU3;P08735;Q09054	Glyceraldehyde-3-phosphate dehydrogenase OS=Zea mays GN=LOC542367 PE=3 SV=1
Zmbt1::MitTPR-ΔTP-ZmBT1/Zmbt1	-0.404	5.99994e-05	0.11	0.002	10	inferred	B4F9U9	Hydroxyproline-rich glycoprotein family protein OS=Zea mays GN=LOC100272926 PE=2 SV=1
Zmbt1::MitTPR-ΔTP-ZmBT1/Zmbt1	-0.455	4.99995e-05	0.09	0.002	10	unresolved	B4FUK7;B6SS31	Hydroxyproline-rich glycoprotein family protein OS=Zea mays GN=LOC100275372 PE=2 SV=1
Zmbt1::MitTPR-ΔTP-ZmBT1/Zmbt1	2.2	9.9999e-06	0.02	0.002	1	inferred	A0A096UCG5	MD-2-related lipid recognition domain-containing protein / ML domain-containing protein OS=Zea mays GN=LOC100273402 PE=4 SV=1
Zmbt1::MitTPR-ΔTP-ZmBT1/Zmbt1	1.153	4.99995e-05	0.09	0.002	2	inferred	K7TQC8	Seed maturation protein OS=Zea mays GN=ZEAMMB73_789084 PE=4 SV=1
Zmbt1::MitTPR-ΔTP-ZmBT1/Zmbt1	-0.664	5.99994e-05	0.11	0.002	4	inferred	B6TEC1	Sorbitol dehydrogenase OS=Zea mays PE=2 SV=1
Zmbt1::MitTPR-ΔTP-ZmBT1/Zmbt1	-1.399	6.99993e-05	0.13	0.002	1	inferred	P23345	Superoxide dismutase [Cu-Zn] 4A OS=Zea mays GN=SODCC.3 PE=2 SV=2
Zmbt1::MitTPR-ΔTP-ZmBT1/Zmbt1	-0.325	6.99993e-05	0.13	0.002	17	unresolved	B4F987;B6TIK6	Uncharacterized protein OS=Zea mays GN=pco143515 PE=2 SV=1
Zmbt1::MitTPR-ΔTP-ZmBT1/Zmbt1	1.043	0.000119999	0.21	0.003	2	inferred	Q946V7	19 kD alpha zein D2 OS=Zea mays GN=az19D2 PE=2 SV=1
Zmbt1::MitTPR-ΔTP-ZmBT1/Zmbt1	0.478	0.000129999	0.23	0.003	5	inferred	P49353	Farnesyl pyrophosphate synthase OS=Zea mays GN=FPS PE=2 SV=1
Zmbt1::MitTPR-ΔTP-ZmBT1/Zmbt1	-1.077	0.000129999	0.23	0.003	2	inferred	B4FUK7	Hydroxyproline-rich glycoprotein family protein OS=Zea mays GN=LOC100275372 PE=2 SV=1
Zmbt1::MitTPR-ΔTP-ZmBT1/Zmbt1	2.962	9.9999e-06	0.02	0.003	1	inferred	B6SIZ2	Oleosin OS=Zea mays GN=LOC100280642 PE=2 SV=1
Zmbt1::MitTPR-ΔTP-ZmBT1/Zmbt1	0.496	0.000139999	0.25	0.003	7	inferred	A0A096QEA9	Poly [ADP-ribose] polymerase OS=Zea mays PE=4 SV=1
Zmbt1::MitTPR-ΔTP-ZmBT1/Zmbt1	1.112	0.000129999	0.23	0.003	2	inferred	B6SHM6	Prolamin PPROL 17 OS=Zea mays PE=2 SV=1
Zmbt1::MitTPR-ΔTP-ZmBT1/Zmbt1	0.916	9.9999e-05	0.18	0.003	2	inferred	B6UGJ4	Seed maturation protein OS=Zea mays GN=pco080830 PE=2 SV=1
Zmbt1::MitTPR-ΔTP-ZmBT1/Zmbt1	0.42	0.000139999	0.25	0.003	9	inferred	O49064	Starch synthase, chloroplastic/amyloplastic OS=Zea mays GN=Ss1 PE=2 SV=2
Zmbt1::MitTPR-ΔTP-ZmBT1/Zmbt1	1.434	0.000109999	0.2	0.003	1	inferred	B4FEA2	Uncharacterized protein OS=Zea mays GN=LOC100273155 PE=2 SV=1
Zmbt1::MitTPR-ΔTP-ZmBT1/Zmbt1	1.22	0.000109999	0.2	0.003	1	inferred	A0A096PKN0	Uncharacterized protein OS=Zea mays PE=4 SV=1
Zmbt1::MitTPR-ΔTP-ZmBT1/Zmbt1	-2.723	9.9999e-06	0.02	0.003	1	inferred	Q948J8	Uncleaved legumin-1 OS=Zea mays GN=LEGUMIN1 PE=2 SV=2
Zmbt1::MitTPR-ΔTP-ZmBT1/Zmbt1	-0.552	9.9999e-06	0.02	0.004	7	inferred	B6T4W6	Aminoacylase-1 OS=Zea mays PE=2 SV=1
Zmbt1::MitTPR-ΔTP-ZmBT1/Zmbt1	0.46	0.000159998	0.29	0.004	6	inferred	B6TBZ1	Cysteine synthase OS=Zea mays PE=2 SV=1
Zmbt1::MitTPR-ΔTP-ZmBT1/Zmbt1	0.422	0.000149999	0.27	0.004	6	unresolved	A0A096S0A2;B6T7G7	Elongation factor 1-gamma 3 OS=Zea mays GN=LOC100192872 PE=4 SV=1
Zmbt1::MitTPR-ΔTP-ZmBT1/Zmbt1	0.745	9.9999e-06	0.02	0.004	33	inferred	P55241	Glucose-1-phosphate adenylyltransferase large subunit 1, chloroplastic/amyloplastic OS=Zea mays GN=SH2 PE=1 SV=1
Zmbt1::MitTPR-ΔTP-ZmBT1/Zmbt1	0.828	0.000199998	0.36	0.004	4	inferred	D3YKV1	Glucose-1-phosphate adenylyltransferase OS=Zea mays PE=2 SV=1
Zmbt1::MitTPR-ΔTP-ZmBT1/Zmbt1	-0.538	0.000159998	0.29	0.004	6	inferred	B4FTJ7	Sarcosine oxidase OS=Zea mays PE=2 SV=1
Zmbt1::MitTPR-ΔTP-ZmBT1/Zmbt1	0.504	0.000169998	0.3	0.004	5	inferred	B4FIH9	Xylose isomerase OS=Zea mays GN=LOC100194385 PE=2 SV=1
Zmbt1::MitTPR-ΔTP-ZmBT1/Zmbt1	-0.356	0.000209998	0.38	0.005	14	inferred	B4F8Q2	Heat shock 70 kDa protein OS=Zea mays PE=2 SV=1
Zmbt1::MitTPR-ΔTP-ZmBT1/Zmbt1	-1.093	0.000219998	0.39	0.005	1	unresolved	A0A096QY51;B4FQ44	L-tryptophan--pyruvate aminotransferase 1 OS=Zea mays GN=Zm.142465 PE=4 SV=1
Zmbt1::MitTPR-ΔTP-ZmBT1/Zmbt1	-0.602	0.000249998	0.45	0.005	4	inferred	A0A096U7Y5	Probable carboxylesterase 15 OS=Zea mays PE=4 SV=1
Zmbt1::MitTPR-ΔTP-ZmBT1/Zmbt1	-1.266	0.000229998	0.41	0.005	1	inferred	rev_A0A096RN84	reversed Uncharacterized protein OS=Zea mays PE=4 SV=1
Zmbt1::MitTPR-ΔTP-ZmBT1/Zmbt1	0.364	0.000229998	0.41	0.005	12	inferred	A0A0H4FLB1	Starch synthase III OS=Zea mays GN=Dull1 PE=2 SV=1
Zmbt1::MitTPR-ΔTP-ZmBT1/Zmbt1	-0.367	0.000259997	0.46	0.005	12	unresolved	A0A096RI75;C0LNQ9	UDP-glucosyltransferase OS=Zea mays GN=Zm.13164 PE=4 SV=1
Zmbt1::MitTPR-ΔTP-ZmBT1/Zmbt1	-1.256	0.000299997	0.54	0.006	1	inferred	K7V443	GDSL esterase/lipase OS=Zea mays GN=pco081097b PE=4 SV=1
Zmbt1::MitTPR-ΔTP-ZmBT1/Zmbt1	-0.579	9.9999e-06	0.02	0.006	7	inferred	B4FQ44	L-tryptophan--pyruvate aminotransferase 1 OS=Zea mays GN=umc2319 PE=2 SV=1
Zmbt1::MitTPR-ΔTP-ZmBT1/Zmbt1	1.072	0.000339997	0.61	0.006	1	inferred	B6SLM7	Outer envelope membrane protein 7 OS=Zea mays GN=Zm.13456 PE=2 SV=1
Zmbt1::MitTPR-ΔTP-ZmBT1/Zmbt1	-0.279	0.000329997	0.59	0.006	23	unresolved	B7ZYP6;D3K3U9	Pyruvate orthophosphate dikinase 2 OS=Zea mays PE=2 SV=1
Zmbt1::MitTPR-ΔTP-ZmBT1/Zmbt1	-1.067	0.000309997	0.55	0.006	1	unresolved	B4FY73;B6TKA5	Rhicadhesin receptor OS=Zea mays GN=LOC100273935 PE=2 SV=1
Zmbt1::MitTPR-ΔTP-ZmBT1/Zmbt1	1.223	0.000289997	0.52	0.006	1	inferred	C4J164	Starch synthase, chloroplastic/amyloplastic OS=Zea mays PE=2 SV=1
Zmbt1::MitTPR-ΔTP-ZmBT1/Zmbt1	0.45	0.000319997	0.57	0.006	7	inferred	B6UFB3	Stromal 70 kDa heat shock-related protein OS=Zea mays PE=2 SV=1
Zmbt1::MitTPR-ΔTP-ZmBT1/Zmbt1	0.316	0.000299997	0.54	0.006	15	unresolved	C0PGM3;Q03865	Vicilin-like embryo storage protein OS=Zea mays GN=glb1 PE=2 SV=1
Zmbt1::MitTPR-ΔTP-ZmBT1/Zmbt1	-0.453	0.000389996	0.7	0.007	6	inferred	B4FLA2	Chorismate synthase OS=Zea mays GN=LOC100282199 PE=2 SV=1
Zmbt1::MitTPR-ΔTP-ZmBT1/Zmbt1	0.314	0.000349997	0.63	0.007	14	unresolved	O24581;P24067	Luminal-binding protein 3 OS=Zea mays GN=BIPE3 PE=2 SV=1
Zmbt1::MitTPR-ΔTP-ZmBT1/Zmbt1	0.395	0.000449996	0.8	0.008	6	inferred	B4F7S2	Jasmonate-induced protein OS=Zea mays GN=LOC100191141 PE=2 SV=1
Zmbt1::MitTPR-ΔTP-ZmBT1/Zmbt1	0.575	0.000459995	0.82	0.008	4	inferred	Q09HU3	Trypsin inhibitor (Fragment) OS=Zea mays PE=4 SV=1
Zmbt1::MitTPR-ΔTP-ZmBT1/Zmbt1	-0.554	9.9999e-06	0.02	0.009	15	inferred	Q84TL6	Legumin-like protein OS=Zea mays GN=cl2-2 PE=2 SV=1
Zmbt1::MitTPR-ΔTP-ZmBT1/Zmbt1	0.259	0.000559994	1	0.01	24	unresolved	A0A096QAR9;A4GUI1	1,4-alpha-glucan-branching enzyme 2, chloroplastic/amyloplastic OS=Zea mays GN=ae1 PE=4 SV=1
Zmbt1::MitTPR-ΔTP-ZmBT1/Zmbt1	-0.559	0.000599994	1.07	0.01	3	inferred	A0A125R8S9	Alliin lyase OS=Zea mays GN=TAR3 PE=2 SV=1
Zmbt1::MitTPR-ΔTP-ZmBT1/Zmbt1	-0.409	0.000589994	1.05	0.01	6	inferred	A0A096R8F6	D-3-phosphoglycerate dehydrogenase OS=Zea mays GN=Zm.138016 PE=3 SV=1
Zmbt1::MitTPR-ΔTP-ZmBT1/Zmbt1	0.432	0.000549995	0.98	0.01	8	inferred	A0A096S0A2	Elongation factor 1-gamma 3 OS=Zea mays GN=LOC100192872 PE=4 SV=1
Zmbt1::MitTPR-ΔTP-ZmBT1/Zmbt1	-0.735	0.000539995	0.96	0.01	3	inferred	B6TDT8	Glycine-rich RNA-binding protein 2 OS=Zea mays PE=2 SV=1
Zmbt1::MitTPR-ΔTP-ZmBT1/Zmbt1	-0.949	0.000669993	1.2	0.011	1	inferred	B4FM15	60S ribosomal protein L28 isoform 1 OS=Zea mays GN=LOC100281129 PE=2 SV=1
Zmbt1::MitTPR-ΔTP-ZmBT1/Zmbt1	-0.308	0.000689993	1.23	0.011	16	inferred	B4F9G1	Aspartate aminotransferase OS=Zea mays GN=LOC100274119 PE=2 SV=1
Zmbt1::MitTPR-ΔTP-ZmBT1/Zmbt1	-0.766	0.000639994	1.14	0.011	3	inferred	B6SYN0	Putative uncharacterized protein OS=Zea mays PE=2 SV=1
Zmbt1::MitTPR-ΔTP-ZmBT1/Zmbt1	-0.666	0.000639994	1.14	0.011	3	unresolved	A0A096QAU5;B4F9K2	SRC2 OS=Zea mays GN=LOC100279462 PE=4 SV=1
Zmbt1::MitTPR-ΔTP-ZmBT1/Zmbt1	1.312	0.000629994	1.13	0.011	1	inferred	A0A096SEJ6	Uncharacterized protein OS=Zea mays GN=Zm.99979 PE=4 SV=1
Zmbt1::MitTPR-ΔTP-ZmBT1/Zmbt1	-0.528	0.000779992	1.39	0.012	3	inferred	B6TUA2	Acetyltransferase component of pyruvate dehydrogenase complex OS=Zea mays PE=2 SV=1
Zmbt1::MitTPR-ΔTP-ZmBT1/Zmbt1	-0.353	0.000759992	1.36	0.012	7	unresolved	B6TM55;B6U9S6	APx1-Cytosolic Ascorbate Peroxidase OS=Zea mays GN=Zm.20027 PE=2 SV=1
Zmbt1::MitTPR-ΔTP-ZmBT1/Zmbt1	0.264	0.000729993	1.3	0.012	14	unresolved	A0A096R6Z8;B6UFB3;C0PAW5	Stromal 70 kDa heat shock-related protein OS=Zea mays GN=LOC100280354 PE=3 SV=1
Zmbt1::MitTPR-ΔTP-ZmBT1/Zmbt1	-0.743	0.000909991	1.63	0.014	2	inferred	B4G0C6	Acetolactate synthase OS=Zea mays PE=2 SV=1
Zmbt1::MitTPR-ΔTP-ZmBT1/Zmbt1	-0.864	0.000929991	1.66	0.014	1	inferred	A5A5E7	Protein disulfide-isomerase OS=Zea mays PE=2 SV=1
Zmbt1::MitTPR-ΔTP-ZmBT1/Zmbt1	-0.92	0.00097999	1.75	0.015	1	inferred	B6UD65	Beta-fructofuranosidase, insoluble isoenzyme 2 OS=Zea mays PE=2 SV=1
Zmbt1::MitTPR-ΔTP-ZmBT1/Zmbt1	0.473	0.00097999	1.75	0.015	3	inferred	B6TNM0	Malonyl CoA-acyl carrier protein transacylase OS=Zea mays GN=pco095766 PE=2 SV=1
Zmbt1::MitTPR-ΔTP-ZmBT1/Zmbt1	-0.414	0.00095999	1.71	0.015	6	inferred	B6SXF5	Pathogenesis-related protein 1 OS=Zea mays PE=2 SV=1
Zmbt1::MitTPR-ΔTP-ZmBT1/Zmbt1	0.708	0.00099999	1.79	0.015	2	unresolved	B6UAQ7;B6UI23	Pectinesterase inhibitor domain containing protein OS=Zea mays PE=2 SV=1
Zmbt1::MitTPR-ΔTP-ZmBT1/Zmbt1	1.016	0.00107999	1.93	0.016	1	inferred	B4FZQ0	60S ribosomal protein L23a OS=Zea mays GN=LOC100283914 PE=2 SV=1
Zmbt1::MitTPR-ΔTP-ZmBT1/Zmbt1	0.295	0.00112999	2.02	0.016	12	unresolved	A0A096QKR1;B6UC34	Glutaminyl-tRNA synthetase OS=Zea mays GN=TIDP3331 PE=3 SV=1
Zmbt1::MitTPR-ΔTP-ZmBT1/Zmbt1	-0.461	0.00106999	1.91	0.016	4	unresolved	B4FZZ2;K7TWV7	Peptidyl-prolyl cis-trans isomerase OS=Zea mays GN=Zm.82266 PE=2 SV=1
Zmbt1::MitTPR-ΔTP-ZmBT1/Zmbt1	-0.271	0.00112999	2.02	0.016	15	inferred	B4FAL8	Selenium-binding protein 3 OS=Zea mays GN=Zm.66853 PE=2 SV=1
Zmbt1::MitTPR-ΔTP-ZmBT1/Zmbt1	0.305	0.00122999	2.2	0.017	9	unresolved	B6SWM0;C0P8I4;K7UB17	2-isopropylmalate synthase B OS=Zea mays PE=2 SV=1
Zmbt1::MitTPR-ΔTP-ZmBT1/Zmbt1	0.4	0.00116999	2.09	0.017	6	inferred	K7VM99	Embryonic cell protein 63 OS=Zea mays GN=Zm.2699 PE=4 SV=1
Zmbt1::MitTPR-ΔTP-ZmBT1/Zmbt1	-0.488	0.00119999	2.14	0.017	3	inferred	C0PAT3	Protein LRP16 OS=Zea mays PE=2 SV=1
Zmbt1::MitTPR-ΔTP-ZmBT1/Zmbt1	-0.848	0.00126999	2.27	0.018	1	unresolved	B4F9K4;Q08275	Hsp18f heat shock protein18f OS=Zea mays GN=hsp18f PE=2 SV=1
Zmbt1::MitTPR-ΔTP-ZmBT1/Zmbt1	0.922	9.9999e-06	0.02	0.018	12	inferred	A0A0B4J3F2	NAD(P)-binding Rossmann-fold superfamily protein OS=Zea mays GN=pco144726 PE=4 SV=1
Zmbt1::MitTPR-ΔTP-ZmBT1/Zmbt1	-0.541	0.00138999	2.48	0.019	3	inferred	B6TM55	APx1-Cytosolic Ascorbate Peroxidase OS=Zea mays GN=Zm.20027 PE=2 SV=1
Zmbt1::MitTPR-ΔTP-ZmBT1/Zmbt1	0.449	0.00149999	2.68	0.02	4	inferred	A0A0B4J320	17.4 kDa class I heat shock protein 3 OS=Zea mays PE=3 SV=1
Zmbt1::MitTPR-ΔTP-ZmBT1/Zmbt1	-0.517	0.00145999	2.61	0.02	3	inferred	Q06509	Caffeic acid 3-O-methyltransferase OS=Zea mays PE=3 SV=1
Zmbt1::MitTPR-ΔTP-ZmBT1/Zmbt1	0.895	0.00150998	2.7	0.02	1	inferred	A0A096PZB1	Uncharacterized protein OS=Zea mays PE=4 SV=1
Zmbt1::MitTPR-ΔTP-ZmBT1/Zmbt1	0.629	0.00159998	2.86	0.021	2	inferred	A0A096RY80	ACT domain-containing protein ACR3 OS=Zea mays GN=Zm.85462 PE=4 SV=1
Zmbt1::MitTPR-ΔTP-ZmBT1/Zmbt1	-0.626	0.00161998	2.89	0.021	2	inferred	B6SLF6	Antimicrobial peptide MBP-1 OS=Zea mays GN=LOC100274918 PE=2 SV=1
Zmbt1::MitTPR-ΔTP-ZmBT1/Zmbt1	-1.122	0.00163998	2.93	0.021	1	inferred	B6TIN9	ARF GAP-like zinc finger-containing protein ZIGA3 OS=Zea mays GN=LOC100279757 PE=2 SV=1
Zmbt1::MitTPR-ΔTP-ZmBT1/Zmbt1	0.435	0.00153998	2.75	0.021	4	inferred	B4FGF1	Non-green plastid inner envelope membrane protein OS=Zea mays GN=LOC100193823 PE=2 SV=1
Zmbt1::MitTPR-ΔTP-ZmBT1/Zmbt1	0.272	0.00159998	2.86	0.021	14	inferred	A0A096QBH5	Pyruvate dehydrogenase E1 component subunit alpha OS=Zea mays GN=LOC100272834 PE=4 SV=1
Zmbt1::MitTPR-ΔTP-ZmBT1/Zmbt1	-0.952	0.00194896	3.48	0.025	1	inferred	P08735	Glyceraldehyde-3-phosphate dehydrogenase 1, cytosolic OS=Zea mays GN=GAPC1 PE=2 SV=2
Zmbt1::MitTPR-ΔTP-ZmBT1/Zmbt1	0.646	0.00196905	3.52	0.025	2	inferred	B6U2M7	Peroxidase OS=Zea mays PE=2 SV=1
Zmbt1::MitTPR-ΔTP-ZmBT1/Zmbt1	-1.058	0.00202126	3.61	0.025	1	inferred	B6SR23	Putative uncharacterized protein OS=Zea mays PE=2 SV=1
Zmbt1::MitTPR-ΔTP-ZmBT1/Zmbt1	0.898	0.0022588	4.03	0.028	1	inferred	B4FZM9	DNA repair protein RAD23 OS=Zea mays GN=LOC100274222 PE=2 SV=1
Zmbt1::MitTPR-ΔTP-ZmBT1/Zmbt1	0.695	0.00253944	4.54	0.031	3	inferred	B6UHQ3	Plasma membrane associated protein OS=Zea mays PE=2 SV=1
Zmbt1::MitTPR-ΔTP-ZmBT1/Zmbt1	-0.318	0.00249347	4.45	0.031	6	inferred	A0A096RYZ1	Pyridoxal 5'-phosphate synthase-like subunit PDX1.2 OS=Zea mays GN=LOC100272732 PE=3 SV=1
Zmbt1::MitTPR-ΔTP-ZmBT1/Zmbt1	-0.376	0.00275358	4.92	0.033	4	unresolved	B4FAK9;B6TDF8	Glyceraldehyde-3-phosphate dehydrogenase OS=Zea mays GN=LOC100191900 PE=2 SV=1
Zmbt1::MitTPR-ΔTP-ZmBT1/Zmbt1	-0.818	0.00267602	4.78	0.033	1	inferred	B6TM82	ML domain protein OS=Zea mays PE=2 SV=1
Zmbt1::MitTPR-ΔTP-ZmBT1/Zmbt1	-0.536	0.00299995	5.36	0.036	2	inferred	B6UHS0	Succinate dehydrogenase 10 OS=Zea mays GN=LOC100279385 PE=2 SV=1
Zmbt1::MitTPR-ΔTP-ZmBT1/Zmbt1	0.373	0.0030806	5.5	0.037	4	inferred	C0PIH6	Aldose 1-epimerase OS=Zea mays GN=LOC100383712 PE=2 SV=1
Zmbt1::MitTPR-ΔTP-ZmBT1/Zmbt1	0.571	0.00338591	6.05	0.04	2	inferred	A0A096TK37	60S ribosomal protein L28-1 OS=Zea mays GN=pco068622 PE=4 SV=1
Zmbt1::MitTPR-ΔTP-ZmBT1/Zmbt1	0.348	0.00345448	6.17	0.041	6	inferred	Q84RL7	Aquaporin PIP2-1 OS=Zea mays GN=PIP2-1 PE=1 SV=2
Zmbt1::MitTPR-ΔTP-ZmBT1/Zmbt1	-0.694	0.00362257	6.47	0.042	1	inferred	A0A096Q2M8	RNA recognition water-stress protein 1 OS=Zea mays GN=Zm.94530 PE=4 SV=1
Zmbt1::MitTPR-ΔTP-ZmBT1/Zmbt1	-0.665	0.00385992	6.89	0.045	2	inferred	A0A096SZS3	Sorbitol dehydrogenase OS=Zea mays GN=Zm.67861 PE=3 SV=1
Zmbt1::MitTPR-ΔTP-ZmBT1/Zmbt1	0.863	0.00406242	7.26	0.046	1	inferred	Q93V80	Granule-bound starch synthase (Fragment) OS=Zea mays GN=waxy PE=4 SV=1
Zmbt1::MitTPR-ΔTP-ZmBT1/Zmbt1	0.769	0.00399992	7.14	0.046	1	inferred	B6TPH0	Lactoylglutathione lyase OS=Zea mays GN=Zm.67052 PE=1 SV=1
Zmbt1::MitTPR-ΔTP-ZmBT1/Zmbt1	-0.562	0.0039591	7.07	0.046	2	inferred	B4FQS7	Low molecular weight heat shock protein precursor OS=Zea mays GN=Zm.369 PE=2 SV=1
Zmbt1::MitTPR-ΔTP-ZmBT1/Zmbt1	0.756	0.00417382	7.45	0.047	1	inferred	rev_A0A096TES3	reversed Uncharacterized protein OS=Zea mays PE=4 SV=1
Zmbt1::MitTPR-ΔTP-ZmBT1/Zmbt1	0.357	0.00453242	8.01	0.048	11	inferred	B4F832	Adenine nucleotide transporter BT1 chloroplastic/mitochondrial [Zea mays]
Zmbt1::MitTPR-ΔTP-ZmBT1/Zmbt1	-0.754	0.00431102	7.7	0.048	1	inferred	A0A0B4J3C4	Inositol-3-phosphate synthase isozyme 1 OS=Zea mays GN=lpa1 PE=4 SV=1
Zmbt1::MitTPR-ΔTP-ZmBT1/Zmbt1	0.426	0.00434081	7.75	0.048	3	inferred	C4J8Y3	Ubiquitin fusion degradation protein 1 OS=Zea mays GN=Zm.84908 PE=2 SV=1
Zmbt1::MitTPR-ΔTP-ZmBT1/Zmbt1	-0.361	0.00749971	13.39	0.049	8	inferred	A0A096R737	Succinate dehydrogenase [ubiquinone] flavoprotein subunit, mitochondrial OS=Zea mays GN=LOC100280324 PE=3 SV=1
Zmbt1::MitTPR-ΔTP-ZmBT1/Zmbt1	0.575	0.0111758	19.96	0.049	1	inferred	A0A096RP08	Starch synthase IIb-2 precursor OS=Zea mays GN=Zm.62296 PE=3 SV=1
Zmbt1::MitTPR-ΔTP-ZmBT1/Zmbt1	-0.276	0.00454751	8.12	0.05	9	inferred	A0A096SI67	Adenylyl cyclase-associated protein OS=Zea mays GN=Zm.144290 PE=3 SV=1
Zmbt1::MitTPR-ΔTP-ZmBT1/Zmbt1	-0.484	0.0045237	8.08	0.05	3	inferred	A0A096SGZ5	Serine/threonine protein phosphatase 2A regulatory subunit B alpha OS=Zea mays GN=Zm.82634 PE=4 SV=1
Zmbt1::MitTPR-ΔTP-ZmBT1/Zmbt1	0.687	0.00484988	8.66	0.053	1	inferred	B6UAQ7	Pectinesterase inhibitor domain containing protein OS=Zea mays PE=2 SV=1
Zmbt1::MitTPR-ΔTP-ZmBT1/Zmbt1	0.794	0.00494988	8.84	0.054	1	inferred	Q84LP6	Malic enzyme OS=Zea mays PE=2 SV=1
Zmbt1::MitTPR-ΔTP-ZmBT1/Zmbt1	0.67	0.00507881	9.07	0.054	1	unresolved	A0A096Q7M0;P55241	Glucose-1-phosphate adenylyltransferase OS=Zea mays GN=AGP2 PE=3 SV=1
Zmbt1::MitTPR-ΔTP-ZmBT1/Zmbt1	0.294	0.00497423	8.88	0.054	9	inferred	K7UFV4	Uncharacterized protein OS=Zea mays GN=Zm.26029 PE=4 SV=1
Zmbt1::MitTPR-ΔTP-ZmBT1/Zmbt1	-0.754	0.00499987	8.93	0.054	1	inferred	B6TE04	Purple acid phosphatase 1 OS=Zea mays GN=pco103710 PE=2 SV=1
Zmbt1::MitTPR-ΔTP-ZmBT1/Zmbt1	-0.346	0.00513144	9.16	0.055	5	inferred	B6T4W5	Hyoscyamine 6-dioxygenase OS=Zea mays PE=2 SV=1
Zmbt1::MitTPR-ΔTP-ZmBT1/Zmbt1	-0.712	0.0052431	9.36	0.055	1	inferred	A0A0B4J352	Catalase OS=Zea mays GN=cat2 PE=3 SV=1
Zmbt1::MitTPR-ΔTP-ZmBT1/Zmbt1	0.663	0.00616109	11	0.065	1	unresolved	B4FSW0;B4FW06	Uncharacterized protein OS=Zea mays PE=2 SV=1
Zmbt1::MitTPR-ΔTP-ZmBT1/Zmbt1	0.898	0.00636645	11.37	0.066	1	inferred	B6TGV9	Hypoxia induced protein conserved region containing protein OS=Zea mays PE=2 SV=1
Zmbt1::MitTPR-ΔTP-ZmBT1/Zmbt1	0.613	0.00665494	11.89	0.066	1	inferred	B4G058	Uncharacterized protein OS=Zea mays GN=LOC100274307 PE=2 SV=1
Zmbt1::MitTPR-ΔTP-ZmBT1/Zmbt1	0.437	0.00629012	11.23	0.066	2	inferred	B6TF18	Membrane steroid-binding protein 1 OS=Zea mays PE=2 SV=1
Zmbt1::MitTPR-ΔTP-ZmBT1/Zmbt1	0.37	0.00651702	11.64	0.066	4	inferred	B6TGG7	3-oxoacyl-[acyl-carrier-protein] synthase OS=Zea mays GN=LOC100279917 PE=2 SV=1
Zmbt1::MitTPR-ΔTP-ZmBT1/Zmbt1	0.258	0.00636645	11.37	0.066	11	inferred	B6TIG6	Transaminase/ transferase, transferring nitrogenous groups OS=Zea mays PE=2 SV=1
Zmbt1::MitTPR-ΔTP-ZmBT1/Zmbt1	-0.277	0.00649978	11.61	0.066	6	inferred	B4FWU6	Uncharacterized protein OS=Zea mays GN=gpm745b PE=2 SV=1
Zmbt1::MitTPR-ΔTP-ZmBT1/Zmbt1	-0.29	0.00639979	11.43	0.066	5	unresolved	A0A096TY27;B4FVH1;B4FZU8	Uncharacterized protein OS=Zea mays GN=LOC100272900 PE=4 SV=1
Zmbt1::MitTPR-ΔTP-ZmBT1/Zmbt1	-0.309	0.00662046	11.82	0.066	7	inferred	P93804	Phosphoglucomutase, cytoplasmic 1 OS=Zea mays PE=2 SV=2
Zmbt1::MitTPR-ΔTP-ZmBT1/Zmbt1	-0.347	0.00662046	11.82	0.066	8	inferred	K7TSX3	Putative nucleolin-like family protein OS=Zea mays GN=Zm.81300 PE=4 SV=1
Zmbt1::MitTPR-ΔTP-ZmBT1/Zmbt1	-0.447	0.0065515	11.7	0.066	3	inferred	A0A096Q4Q2	Uncharacterized protein OS=Zea mays GN=LOC100217188 PE=3 SV=1
Zmbt1::MitTPR-ΔTP-ZmBT1/Zmbt1	0.309	0.00679287	12.13	0.067	4	inferred	B4FAL9	Fructose-bisphosphate aldolase OS=Zea mays GN=ald1 PE=2 SV=1
Zmbt1::MitTPR-ΔTP-ZmBT1/Zmbt1	0.507	0.00692832	12.37	0.068	2	inferred	B6SI09	Aquaporin TIP3.1 OS=Zea mays GN=cl46210_1 PE=2 SV=1
Zmbt1::MitTPR-ΔTP-ZmBT1/Zmbt1	0.745	0.00711085	12.7	0.069	1	inferred	A0A096TV75	Uncharacterized protein OS=Zea mays PE=4 SV=1
Zmbt1::MitTPR-ΔTP-ZmBT1/Zmbt1	0.248	0.00718492	12.83	0.069	12	inferred	B6SXW8	RuBisCO large subunit-binding protein subunit alpha OS=Zea mays GN=pco140434 PE=2 SV=1
Zmbt1::MitTPR-ΔTP-ZmBT1/Zmbt1	-0.258	0.00703678	12.57	0.069	7	inferred	B4FQM2	Pyrophosphate--fructose 6-phosphate 1-phosphotransferase subunit beta OS=Zea mays GN=PFP-BETA PE=2 SV=1
Zmbt1::MitTPR-ΔTP-ZmBT1/Zmbt1	-0.546	0.00711085	12.7	0.069	2	inferred	A0A096RCF3	Uncharacterized protein OS=Zea mays GN=Zm.87285 PE=4 SV=1
Zmbt1::MitTPR-ΔTP-ZmBT1/Zmbt1	-0.58	0.0073701	13.16	0.07	1	unresolved	B6SLE7;Q84TL6;Q84TL7	Legumin-like protein OS=Zea mays GN=LOC100283693 PE=2 SV=1
Zmbt1::MitTPR-ΔTP-ZmBT1/Zmbt1	0.452	0.0075997	13.57	0.071	2	inferred	B6UH67	Late embryogenesis abundant protein D-34 OS=Zea mays GN=LOC100286284 PE=2 SV=1
Zmbt1::MitTPR-ΔTP-ZmBT1/Zmbt1	-0.571	0.0075597	13.5	0.071	1	unresolved	B6SLE7;Q84TL6	Legumin-like protein OS=Zea mays GN=LOC100283693 PE=2 SV=1
Zmbt1::MitTPR-ΔTP-ZmBT1/Zmbt1	0.352	0.00804133	14.36	0.074	7	inferred	B6TGG2	2,3-bisphosphoglycerate-independent phosphoglycerate mutase OS=Zea mays PE=2 SV=1
Zmbt1::MitTPR-ΔTP-ZmBT1/Zmbt1	0.188	0.007958	14.21	0.074	38	inferred	B6U0S1	Elongation factor 2 OS=Zea mays GN=LOC100272648 PE=2 SV=1
Zmbt1::MitTPR-ΔTP-ZmBT1/Zmbt1	-0.296	0.00787467	14.06	0.074	7	inferred	B4FSZ7	Uncharacterized protein OS=Zea mays GN=LOC100856885 PE=2 SV=1
Zmbt1::MitTPR-ΔTP-ZmBT1/Zmbt1	-0.301	0.00839094	14.99	0.076	6	inferred	A0A096T0B5	Proline iminopeptidase OS=Zea mays GN=LOC100272740 PE=3 SV=1
Zmbt1::MitTPR-ΔTP-ZmBT1/Zmbt1	-0.572	0.00826051	14.75	0.076	1	inferred	Q84TL7	Legumin-like protein OS=Zea mays GN=cl2-1 PE=2 SV=1
Zmbt1::MitTPR-ΔTP-ZmBT1/Zmbt1	-0.618	0.00826051	14.75	0.076	1	inferred	A0A096SGX1	Uncharacterized protein OS=Zea mays GN=Zm.6095 PE=3 SV=1
Zmbt1::MitTPR-ΔTP-ZmBT1/Zmbt1	-0.365	0.00847789	15.14	0.077	3	inferred	B4FHN3	Uncharacterized protein OS=Zea mays GN=LOC100194161 PE=2 SV=1
Zmbt1::MitTPR-ΔTP-ZmBT1/Zmbt1	-0.538	0.00881778	15.75	0.08	1	unresolved	B4FAK9;B6TDF8;K7UBU3;P08735;Q09054	Glyceraldehyde-3-phosphate dehydrogenase OS=Zea mays GN=LOC100191900 PE=2 SV=1
Zmbt1::MitTPR-ΔTP-ZmBT1/Zmbt1	0.595	0.00909481	16.24	0.082	1	inferred	A0A096RK85	Inosine-5'-monophosphate dehydrogenase OS=Zea mays PE=3 SV=1
Zmbt1::MitTPR-ΔTP-ZmBT1/Zmbt1	-0.4	0.00914242	16.33	0.082	5	inferred	Q5EUE1	Protein disulfide-isomerase OS=Zea mays GN=PDIL1-1 PE=2 SV=1
Zmbt1::MitTPR-ΔTP-ZmBT1/Zmbt1	0.778	0.00933289	16.67	0.083	1	inferred	B6SJD3	Acylphosphatase OS=Zea mays PE=2 SV=1
Zmbt1::MitTPR-ΔTP-ZmBT1/Zmbt1	0.877	0.00954952	17.06	0.084	1	unresolved	P23345;P23346	Superoxide dismutase [Cu-Zn] 4A OS=Zea mays GN=SODCC.3 PE=2 SV=2
Zmbt1::MitTPR-ΔTP-ZmBT1/Zmbt1	-0.513	0.00979951	17.5	0.086	2	inferred	C0HF77	Uncharacterized protein OS=Zea mays GN=LOC100304374 PE=2 SV=1
Zmbt1::MitTPR-ΔTP-ZmBT1/Zmbt1	-0.273	0.01021	18.24	0.089	6	unresolved	B6TUA2;Q9SWR9	Acetyltransferase component of pyruvate dehydrogenase complex OS=Zea mays PE=2 SV=1
Zmbt1::MitTPR-ΔTP-ZmBT1/Zmbt1	-0.567	0.0101574	18.14	0.089	1	inferred	B4FSJ1	Uncharacterized protein OS=Zea mays GN=LOC100273246 PE=2 SV=1
Zmbt1::MitTPR-ΔTP-ZmBT1/Zmbt1	-0.392	0.0104731	18.71	0.09	3	inferred	K4N016	Yuc1 protein OS=Zea mays PE=2 SV=1
Zmbt1::MitTPR-ΔTP-ZmBT1/Zmbt1	-0.558	0.0103679	18.52	0.09	1	inferred	A0A096TA13	Uncharacterized protein OS=Zea mays GN=CNR08 PE=4 SV=1
Zmbt1::MitTPR-ΔTP-ZmBT1/Zmbt1	-0.71	0.0104994	18.75	0.09	1	inferred	Q41888	Prolamin PPROL 17 OS=Zea mays PE=2 SV=1
Zmbt1::MitTPR-ΔTP-ZmBT1/Zmbt1	0.7	0.0111758	19.96	0.094	1	inferred	B6TP19	Thioredoxin-like protein 5 OS=Zea mays PE=2 SV=1
Zmbt1::MitTPR-ΔTP-ZmBT1/Zmbt1	0.655	0.011117	19.85	0.094	1	inferred	B4FR28	Uncharacterized protein OS=Zea mays GN=gpm9 PE=2 SV=1
Zmbt1::MitTPR-ΔTP-ZmBT1/Zmbt1	0.256	0.0114111	20.38	0.095	8	inferred	B4FID1	Uncharacterized protein OS=Zea mays GN=LOC100194345 PE=2 SV=1
Zmbt1::MitTPR-ΔTP-ZmBT1/Zmbt1	-0.241	0.0114111	20.38	0.095	10	inferred	B4FRI1	Phosphoserine aminotransferase OS=Zea mays GN=Zm.85211 PE=2 SV=1
Zmbt1::MitTPR-ΔTP-ZmBT1/Zmbt1	-0.313	0.011117	19.85	0.095	4	unresolved	A0A096PYB4;C0PGU8	Uncharacterized protein OS=Zea mays GN=Zm.130885 PE=4 SV=1
Zmbt1::MitTPR-ΔTP-ZmBT1/Zmbt1	-0.658	0.0111105	19.84	0.095	1	inferred	B6SNX9	Grancalcin OS=Zea mays PE=2 SV=1
Zmbt1::MitTPR-ΔTP-ZmBT1/Zmbt1	0.23	0.0118743	21.21	0.098	14	unresolved	A0A096TRE5;A0A096TRE7	Uncharacterized protein OS=Zea mays GN=Zm.85496 PE=3 SV=1
Zmbt1::MitTPR-ΔTP-ZmBT1/Zmbt1	0.774	0.0119993	21.43	0.099	1	inferred	B6SHT0	OB-fold nucleic acid binding domain containing protein OS=Zea mays GN=LOC100280528 PE=2 SV=1
Zmbt1::MitTPR-ΔTP-ZmBT1/Zmbt1	0.549	0.0121169	21.64	0.099	1	inferred	A4GUI1	Starch branching enzyme IIb OS=Zea mays PE=2 SV=1
Zmbt1::MitTPR-ΔTP-ZmBT1/Zmbt1	-0.238	0.0120617	21.54	0.099	9	inferred	A0A096T909	UDP-glucose 6-dehydrogenase OS=Zea mays GN=TIDP3299 PE=3 SV=1
Zmbt1::MitTPR-ΔTP-ZmBT1/Zmbt1	-0.323	0.0123742	22.1	0.1	4	inferred	B6SXA8	Ubiquitin-fold modifier 1 OS=Zea mays PE=2 SV=1
Zmbt1::MitTPR-ΔTP-ZmBT1/Zmbt1	-0.334	0.0127325	22.74	0.101	3	unresolved	A0A096QQ79;C4IYM7	Uncharacterized protein OS=Zea mays PE=4 SV=1
Zmbt1::MitTPR-ΔTP-ZmBT1/Zmbt1	0.557	0.0129325	23.1	0.102	1	inferred	B4FFK9	Oil body-associated protein 2A OS=Zea mays GN=OBAP2A PE=2 SV=1
Zmbt1::MitTPR-ΔTP-ZmBT1/Zmbt1	0.284	0.0128658	22.98	0.102	5	unresolved	B6U1D7;K7VDR8;P49036	Sucrose synthase OS=Zea mays PE=2 SV=1
Zmbt1::MitTPR-ΔTP-ZmBT1/Zmbt1	0.263	0.0127325	22.74	0.102	6	unresolved	A0A096QAR9;A0A096R2E4;A4GUI1	Uncharacterized protein OS=Zea mays GN=ae1 PE=4 SV=1
Zmbt1::MitTPR-ΔTP-ZmBT1/Zmbt1	0.246	0.0126658	22.62	0.102	9	inferred	A0A096SFU6	Lysine--tRNA ligase OS=Zea mays GN=pco072809(80) PE=3 SV=1
Zmbt1::MitTPR-ΔTP-ZmBT1/Zmbt1	-0.251	0.0125992	22.5	0.102	8	inferred	B4FQQ1	Uncharacterized protein OS=Zea mays PE=2 SV=1
Zmbt1::MitTPR-ΔTP-ZmBT1/Zmbt1	-0.362	0.0127325	22.74	0.102	3	inferred	B4FVH1	Malate dehydrogenase OS=Zea mays PE=2 SV=1
Zmbt1::MitTPR-ΔTP-ZmBT1/Zmbt1	-0.301	0.0133324	23.81	0.104	4	inferred	B6T8P1	60S ribosomal protein L13a OS=Zea mays PE=2 SV=1
Zmbt1::MitTPR-ΔTP-ZmBT1/Zmbt1	-0.303	0.0136419	24.36	0.106	4	inferred	B6SJC8	60S ribosomal protein L18 OS=Zea mays GN=pco137857 PE=2 SV=1
Zmbt1::MitTPR-ΔTP-ZmBT1/Zmbt1	-0.538	0.0136419	24.36	0.106	1	inferred	B4FVV2	Uncharacterized protein OS=Zea mays PE=2 SV=1
Zmbt1::MitTPR-ΔTP-ZmBT1/Zmbt1	0.68	0.013999	25	0.107	1	inferred	B6TGL5	Reticulon-like protein OS=Zea mays GN=uaz7c01g04 PE=2 SV=1
Zmbt1::MitTPR-ΔTP-ZmBT1/Zmbt1	0.308	0.0139276	24.87	0.108	3	inferred	A0A096ST65	Uncharacterized protein OS=Zea mays GN=pco128534b PE=3 SV=1
Zmbt1::MitTPR-ΔTP-ZmBT1/Zmbt1	-0.261	0.013999	25	0.108	7	inferred	B6T2Y1	Peroxiredoxin-5 OS=Zea mays PE=2 SV=1
Zmbt1::MitTPR-ΔTP-ZmBT1/Zmbt1	0.556	0.0144604	25.83	0.11	1	unresolved	K7TI14;L7WLJ8	Clathrin heavy chain OS=Zea mays GN=Zm.25638 PE=3 SV=1
Zmbt1::MitTPR-ΔTP-ZmBT1/Zmbt1	0.445	0.0146912	26.24	0.111	1	inferred	rev_B6U6S4	reversed Heat shock protein STI OS=Zea mays PE=2 SV=1
Zmbt1::MitTPR-ΔTP-ZmBT1/Zmbt1	-0.241	0.0146143	26.1	0.111	6	inferred	Q09054	Glyceraldehyde-3-phosphate dehydrogenase 2, cytosolic OS=Zea mays GN=GAPC2 PE=2 SV=1
Zmbt1::MitTPR-ΔTP-ZmBT1/Zmbt1	-0.265	0.0146418	26.15	0.111	6	inferred	P28516	Pyruvate decarboxylase 1 OS=Zea mays GN=PDC1 PE=2 SV=1
Zmbt1::MitTPR-ΔTP-ZmBT1/Zmbt1	0.602	0.0153065	27.34	0.114	1	inferred	B6UI06	Late embryogenesis abundant protein, group 3 OS=Zea mays GN=AY106518 PE=2 SV=1
Zmbt1::MitTPR-ΔTP-ZmBT1/Zmbt1	-0.217	0.0152296	27.2	0.114	11	inferred	K7TSD2	Serine hydroxymethyltransferase OS=Zea mays GN=LOC100192461 PE=3 SV=1
Zmbt1::MitTPR-ΔTP-ZmBT1/Zmbt1	-0.364	0.0152296	27.2	0.114	2	unresolved	A0A096SC11;B6TM55;B6U9S6	Uncharacterized protein OS=Zea mays GN=Zm.76 PE=3 SV=1
Zmbt1::MitTPR-ΔTP-ZmBT1/Zmbt1	-0.453	0.0155373	27.75	0.115	2	unresolved	B6TXL9;P28516;Q8S4W9	Pyruvate decarboxylase isozyme 1 OS=Zea mays PE=2 SV=1
Zmbt1::MitTPR-ΔTP-ZmBT1/Zmbt1	-0.506	0.0156142	27.89	0.115	1	inferred	rev_C0PHF3	reversed Uncharacterized protein OS=Zea mays GN=LOC100383593 PE=2 SV=1
Zmbt1::MitTPR-ΔTP-ZmBT1/Zmbt1	0.671	0.015832	28.28	0.116	1	inferred	B4G1C2	Uncharacterized protein OS=Zea mays GN=LOC100274481 PE=2 SV=1
Zmbt1::MitTPR-ΔTP-ZmBT1/Zmbt1	0.571	0.015832	28.28	0.116	1	unresolved	B4F8D2;B6SK79	Uncharacterized protein OS=Zea mays GN=LOC100191314 PE=2 SV=1
Zmbt1::MitTPR-ΔTP-ZmBT1/Zmbt1	-0.223	0.0159153	28.42	0.116	14	inferred	Q8S4W9	Pyruvate decarboxylase OS=Zea mays GN=pdc3 PE=2 SV=1
Zmbt1::MitTPR-ΔTP-ZmBT1/Zmbt1	-0.477	0.0159219	28.44	0.116	2	inferred	B6SQM0	Major pollen allergen Car b 1 isoforms 1A and 1B OS=Zea mays GN=Zm.10156 PE=2 SV=1
Zmbt1::MitTPR-ΔTP-ZmBT1/Zmbt1	-0.444	0.0162486	29.02	0.117	1	unresolved	B6TXL9;Q8S4W9	Pyruvate decarboxylase isozyme 1 OS=Zea mays PE=2 SV=1
Zmbt1::MitTPR-ΔTP-ZmBT1/Zmbt1	0.325	0.0164986	29.47	0.118	4	inferred	A0A096Q783	Uncharacterized protein OS=Zea mays GN=AY105910 PE=3 SV=1
Zmbt1::MitTPR-ΔTP-ZmBT1/Zmbt1	-0.485	0.0164986	29.47	0.118	1	unresolved	B6TPF4;Q08275	17.5 kDa class II heat shock protein OS=Zea mays PE=2 SV=1
Zmbt1::MitTPR-ΔTP-ZmBT1/Zmbt1	0.695	0.0169153	30.21	0.119	1	inferred	A0A096RBC6	NADPH--cytochrome P450 reductase OS=Zea mays GN=pco116681 PE=3 SV=1
Zmbt1::MitTPR-ΔTP-ZmBT1/Zmbt1	0.432	0.0167486	29.91	0.119	1	unresolved	B4FAF8;B6SR23;B6T175	Uncharacterized protein OS=Zea mays PE=2 SV=1
Zmbt1::MitTPR-ΔTP-ZmBT1/Zmbt1	0.263	0.0164986	29.47	0.119	7	inferred	B4FEC3	Pyruvate kinase OS=Zea mays GN=Zm.95664 PE=2 SV=1
Zmbt1::MitTPR-ΔTP-ZmBT1/Zmbt1	0.237	0.0169153	30.21	0.119	11	inferred	A0A096RTH2	Uncharacterized protein OS=Zea mays GN=Zm.87255 PE=3 SV=1
Zmbt1::MitTPR-ΔTP-ZmBT1/Zmbt1	-0.587	0.0168319	30.06	0.119	1	inferred	B4FPM2	Aldose 1-epimerase OS=Zea mays GN=LOC100272618 PE=2 SV=1
Zmbt1::MitTPR-ΔTP-ZmBT1/Zmbt1	0.272	0.0171803	30.68	0.12	7	inferred	C0PDC7	Uncharacterized protein OS=Zea mays PE=2 SV=1
Zmbt1::MitTPR-ΔTP-ZmBT1/Zmbt1	0.503	0.0173621	31.01	0.121	1	inferred	B6TWB2	ACT domain containing protein OS=Zea mays PE=2 SV=1
Zmbt1::MitTPR-ΔTP-ZmBT1/Zmbt1	0.47	0.0173621	31.01	0.121	2	inferred	A0A096UHC7	Uncharacterized protein OS=Zea mays PE=4 SV=1
Zmbt1::MitTPR-ΔTP-ZmBT1/Zmbt1	0.361	0.0178166	31.82	0.123	3	inferred	A0A096U7A7	Uncharacterized protein OS=Zea mays GN=LOC100279992 PE=3 SV=1
Zmbt1::MitTPR-ΔTP-ZmBT1/Zmbt1	0.261	0.0179075	31.98	0.123	3	inferred	B6SI42	Oleosin OS=Zea mays GN=LOC100280594 PE=2 SV=1
Zmbt1::MitTPR-ΔTP-ZmBT1/Zmbt1	-0.707	0.0179984	32.15	0.124	1	inferred	C0HG68	Uncharacterized protein OS=Zea mays GN=Zm.95778 PE=2 SV=1
Zmbt1::MitTPR-ΔTP-ZmBT1/Zmbt1	0.815	0.018362	32.79	0.125	1	inferred	B6U2A8	BAH domain containing protein OS=Zea mays PE=2 SV=1
Zmbt1::MitTPR-ΔTP-ZmBT1/Zmbt1	-0.569	0.0182711	32.63	0.125	1	inferred	B6TKA5	Rhicadhesin receptor OS=Zea mays PE=2 SV=1
Zmbt1::MitTPR-ΔTP-ZmBT1/Zmbt1	0.405	0.0185438	33.12	0.126	3	inferred	B6SJR7	C-1-tetrahydrofolate synthase, cytoplasmic OS=Zea mays PE=2 SV=1
Zmbt1::MitTPR-ΔTP-ZmBT1/Zmbt1	-0.351	0.0190981	34.11	0.129	2	inferred	C4J757	Uncharacterized protein OS=Zea mays PE=2 SV=1
Zmbt1::MitTPR-ΔTP-ZmBT1/Zmbt1	-0.603	0.0191981	34.29	0.129	1	inferred	B8A2X5	Pectinesterase OS=Zea mays GN=LOC100280285 PE=2 SV=1
Zmbt1::MitTPR-ΔTP-ZmBT1/Zmbt1	-0.179	0.0194981	34.82	0.131	23	unresolved	P93804;P93805	Phosphoglucomutase, cytoplasmic 1 OS=Zea mays PE=2 SV=2
Zmbt1::MitTPR-ΔTP-ZmBT1/Zmbt1	-0.595	0.020398	36.43	0.136	1	inferred	O48899	Starch synthase, chloroplastic/amyloplastic (Fragment) OS=Zea mays GN=zSSIIa PE=2 SV=1
Zmbt1::MitTPR-ΔTP-ZmBT1/Zmbt1	-0.642	0.0205979	36.79	0.137	1	inferred	B6SUD1	Alcohol dehydrogenase 2 OS=Zea mays GN=adh2 PE=2 SV=1
Zmbt1::MitTPR-ΔTP-ZmBT1/Zmbt1	0.565	0.0207755	37.1	0.138	1	inferred	B4F7X5	Reticulon-like protein OS=Zea mays PE=2 SV=1
Zmbt1::MitTPR-ΔTP-ZmBT1/Zmbt1	0.29	0.0209977	37.5	0.138	4	inferred	B6TI68	Nucleic acid binding protein OS=Zea mays PE=2 SV=1
Zmbt1::MitTPR-ΔTP-ZmBT1/Zmbt1	-0.259	0.0208866	37.3	0.138	7	inferred	C0PBL7	Uncharacterized protein OS=Zea mays PE=2 SV=1
Zmbt1::MitTPR-ΔTP-ZmBT1/Zmbt1	-0.397	0.0208866	37.3	0.138	1	unresolved	B4FAK9;B6TDF8;K7UBU3;P08735;Q09054;Q43247	Glyceraldehyde-3-phosphate dehydrogenase OS=Zea mays GN=LOC100191900 PE=2 SV=1
Zmbt1::MitTPR-ΔTP-ZmBT1/Zmbt1	0.32	0.0217754	38.89	0.141	4	inferred	Q5EUD9	Protein disulfide-isomerase OS=Zea mays GN=PDIL1-3 PE=2 SV=1
Zmbt1::MitTPR-ΔTP-ZmBT1/Zmbt1	-0.231	0.0216643	38.69	0.141	10	unresolved	A0A096TXA8;K7US39	Dihydrolipoyl dehydrogenase OS=Zea mays PE=4 SV=1
Zmbt1::MitTPR-ΔTP-ZmBT1/Zmbt1	-0.397	0.0216643	38.69	0.141	2	inferred	P11428	Superoxide dismutase [Cu-Zn] 2 OS=Zea mays GN=SODCC.1 PE=2 SV=2
Zmbt1::MitTPR-ΔTP-ZmBT1/Zmbt1	-0.425	0.0215532	38.49	0.141	1	inferred	K7TWV7	Peptidyl-prolyl cis-trans isomerase OS=Zea mays GN=Zm.156461 PE=3 SV=1
Zmbt1::MitTPR-ΔTP-ZmBT1/Zmbt1	0.23	0.0222198	39.68	0.143	8	inferred	A0A096RYU5	Uncharacterized protein OS=Zea mays GN=pco069156 PE=3 SV=1
Zmbt1::MitTPR-ΔTP-ZmBT1/Zmbt1	0.388	0.0226641	40.48	0.145	2	inferred	B4FW31	Orphans transcription factor OS=Zea mays GN=Zm.94259 PE=2 SV=1
Zmbt1::MitTPR-ΔTP-ZmBT1/Zmbt1	0.302	0.0226641	40.48	0.145	3	inferred	B4F9I5	ATP synthase delta chain OS=Zea mays GN=csu657(atpd) PE=2 SV=1
Zmbt1::MitTPR-ΔTP-ZmBT1/Zmbt1	0.241	0.0227752	40.68	0.145	6	unresolved	A0A096PRG4;B4F9G6	60S ribosomal protein L6 OS=Zea mays PE=3 SV=1
Zmbt1::MitTPR-ΔTP-ZmBT1/Zmbt1	-0.674	0.022553	40.28	0.145	1	inferred	B4F8D2	Uncharacterized protein OS=Zea mays GN=LOC100191314 PE=2 SV=1
Zmbt1::MitTPR-ΔTP-ZmBT1/Zmbt1	-0.258	0.0234971	41.97	0.149	5	inferred	B6SGV9	Lactoylglutathione lyase OS=Zea mays GN=LOC100280481 PE=2 SV=1
Zmbt1::MitTPR-ΔTP-ZmBT1/Zmbt1	0.516	0.023872	42.64	0.15	1	inferred	P93634	Actin (Fragment) OS=Zea mays GN=Maz89 PE=3 SV=1
Zmbt1::MitTPR-ΔTP-ZmBT1/Zmbt1	0.263	0.023872	42.64	0.15	4	inferred	B6TB21	Anamorsin homolog OS=Zea mays PE=2 SV=1
Zmbt1::MitTPR-ΔTP-ZmBT1/Zmbt1	0.229	0.0239973	42.86	0.15	7	unresolved	A0A096RQA9;B6TNU0	Uncharacterized protein OS=Zea mays GN=LOC100217157 PE=4 SV=1
Zmbt1::MitTPR-ΔTP-ZmBT1/Zmbt1	-0.393	0.0237751	42.46	0.15	2	inferred	A0A096SL44	Uncharacterized protein OS=Zea mays GN=LOC100381444 PE=4 SV=1
Zmbt1::MitTPR-ΔTP-ZmBT1/Zmbt1	0.416	0.024247	43.31	0.151	1	inferred	P19656	Non-specific lipid-transfer protein OS=Zea mays PE=1 SV=1
Zmbt1::MitTPR-ΔTP-ZmBT1/Zmbt1	0.263	0.0247469	44.2	0.153	3	unresolved	B6T565;B6TQ36	Pyruvate dehydrogenase E1 component subunit beta OS=Zea mays GN=pco116203 PE=2 SV=1
Zmbt1::MitTPR-ΔTP-ZmBT1/Zmbt1	-0.371	0.0249969	44.64	0.154	2	inferred	B6TPF4	17.5 kDa class II heat shock protein OS=Zea mays PE=2 SV=1
Zmbt1::MitTPR-ΔTP-ZmBT1/Zmbt1	0.346	0.0251219	44.87	0.155	2	unresolved	A0A096S3Y4;Q5EUD6	Uncharacterized protein OS=Zea mays GN=Zm.82464 PE=3 SV=1
Zmbt1::MitTPR-ΔTP-ZmBT1/Zmbt1	0.433	0.0257468	45.98	0.157	2	inferred	K7VYH8	Uncharacterized protein OS=Zea mays GN=ZEAMMB73_343017 PE=4 SV=1
Zmbt1::MitTPR-ΔTP-ZmBT1/Zmbt1	0.401	0.0256218	45.76	0.157	2	inferred	B6T543	Histone H2A OS=Zea mays GN=Zm.6778 PE=2 SV=1
Zmbt1::MitTPR-ΔTP-ZmBT1/Zmbt1	0.312	0.0257468	45.98	0.157	3	inferred	B4FFZ9	Oil body-associated protein 1A OS=Zea mays GN=OBAP1A PE=2 SV=1
Zmbt1::MitTPR-ΔTP-ZmBT1/Zmbt1	0.335	0.0267467	47.77	0.162	3	inferred	A0A096SE32	Uncharacterized protein OS=Zea mays GN=Zm.16365 PE=4 SV=1
Zmbt1::MitTPR-ΔTP-ZmBT1/Zmbt1	-0.414	0.0272818	48.73	0.165	2	inferred	B4FG03	Uncharacterized protein OS=Zea mays PE=2 SV=1
Zmbt1::MitTPR-ΔTP-ZmBT1/Zmbt1	0.25	0.0275675	49.24	0.166	9	inferred	Q5EUD5	Protein disulfide isomerase OS=Zea mays GN=PDIL2-3 PE=2 SV=1
Zmbt1::MitTPR-ΔTP-ZmBT1/Zmbt1	-0.262	0.0275675	49.24	0.166	4	unresolved	P14640;P22275	Tubulin alpha-1 chain OS=Zea mays GN=TUBA1 PE=3 SV=1
Zmbt1::MitTPR-ΔTP-ZmBT1/Zmbt1	-0.285	0.0278532	49.75	0.167	5	inferred	B6SNY0	Cysteine proteinase inhibitor OS=Zea mays PE=2 SV=1
Zmbt1::MitTPR-ΔTP-ZmBT1/Zmbt1	0.222	0.0282817	50.51	0.168	7	inferred	B6SIC6	Putative ubiquitin-conjugating enzyme family OS=Zea mays GN=ZEAMMB73_079182 PE=2 SV=1
Zmbt1::MitTPR-ΔTP-ZmBT1/Zmbt1	0.846	0.0282817	50.51	0.169	1	inferred	A0A096RVA6	Uncharacterized protein OS=Zea mays GN=LOC100501461 PE=3 SV=1
Zmbt1::MitTPR-ΔTP-ZmBT1/Zmbt1	0.292	0.0284245	50.77	0.169	3	inferred	B4FUR6	Uncharacterized protein OS=Zea mays GN=LOC100273340 PE=2 SV=1
Zmbt1::MitTPR-ΔTP-ZmBT1/Zmbt1	0.527	0.028853	51.53	0.171	2	inferred	B4FL35	Eukaryotic translation initiation factor 3 subunit K OS=Zea mays GN=pco086223 PE=2 SV=1
Zmbt1::MitTPR-ΔTP-ZmBT1/Zmbt1	0.412	0.0291387	52.04	0.171	2	inferred	A0A096RGC6	Uncharacterized protein OS=Zea mays GN=Zm.19686 PE=4 SV=1
Zmbt1::MitTPR-ΔTP-ZmBT1/Zmbt1	-0.359	0.0292815	52.3	0.171	1	inferred	K7VD91	Transcriptional regulatory protein algP OS=Zea mays GN=Zm.128270 PE=4 SV=1
Zmbt1::MitTPR-ΔTP-ZmBT1/Zmbt1	0.573	0.0291387	52.04	0.172	1	inferred	A0A0B4J344	Uncharacterized protein OS=Zea mays GN=IDP1480 PE=4 SV=1
Zmbt1::MitTPR-ΔTP-ZmBT1/Zmbt1	0.543	0.0295672	52.81	0.172	1	inferred	A0A096U8K2	Uncharacterized protein OS=Zea mays GN=Zm.151028 PE=4 SV=1
Zmbt1::MitTPR-ΔTP-ZmBT1/Zmbt1	-0.308	0.0294244	52.55	0.172	2	unresolved	A0A096TY27;B4FFV3;B4FG53;B4FVH1;B4FZU8	Uncharacterized protein OS=Zea mays GN=LOC100272900 PE=4 SV=1
Zmbt1::MitTPR-ΔTP-ZmBT1/Zmbt1	0.195	0.0305671	54.59	0.177	14	inferred	B4FBK8	Uncharacterized protein OS=Zea mays GN=LOC100192501 PE=2 SV=1
Zmbt1::MitTPR-ΔTP-ZmBT1/Zmbt1	0.214	0.0309948	55.36	0.179	10	inferred	B6TNF1	Calnexin OS=Zea mays GN=LOC100283947 PE=2 SV=1
Zmbt1::MitTPR-ΔTP-ZmBT1/Zmbt1	-0.428	0.0309948	55.36	0.179	2	inferred	Q9XGD6	Caffeoyl-CoA O-methyltransferase 1 OS=Zea mays GN=CCOAOMT1 PE=2 SV=1
Zmbt1::MitTPR-ΔTP-ZmBT1/Zmbt1	-0.323	0.031828	56.84	0.18	2	inferred	B6SPZ2	Glyceraldehyde-3-phosphate dehydrogenase OS=Zea mays PE=2 SV=1
Zmbt1::MitTPR-ΔTP-ZmBT1/Zmbt1	0.348	0.031828	56.84	0.181	1	unresolved	A0A096R2E4;A4GUI1	Uncharacterized protein OS=Zea mays GN=Zm.75898 PE=4 SV=1
Zmbt1::MitTPR-ΔTP-ZmBT1/Zmbt1	-0.378	0.0323279	57.74	0.181	2	inferred	B6SID3	Putative uncharacterized protein OS=Zea mays PE=2 SV=1
Zmbt1::MitTPR-ΔTP-ZmBT1/Zmbt1	0.512	0.0326612	58.33	0.182	1	inferred	B6UAW2	Uncharacterized protein OS=Zea mays GN=cl29192_1 PE=2 SV=1
Zmbt1::MitTPR-ΔTP-ZmBT1/Zmbt1	0.491	0.031828	56.84	0.182	1	inferred	B4FVL1	26S proteasome non-ATPase regulatory subunit 6 OS=Zea mays GN=LOC100282303 PE=2 SV=1
Zmbt1::MitTPR-ΔTP-ZmBT1/Zmbt1	-0.184	0.0323279	57.74	0.182	13	inferred	P80608	Cysteine synthase OS=Zea mays PE=1 SV=2
Zmbt1::MitTPR-ΔTP-ZmBT1/Zmbt1	-0.253	0.0329945	58.93	0.182	3	unresolved	A0A096RCF3;B4FG03;B6TBZ8	Uncharacterized protein OS=Zea mays GN=Zm.87285 PE=4 SV=1
Zmbt1::MitTPR-ΔTP-ZmBT1/Zmbt1	-0.265	0.031828	56.84	0.182	4	inferred	B6TCK3	NADH-cytochrome b5 reductase OS=Zea mays GN=Zm.4080 PE=2 SV=1
Zmbt1::MitTPR-ΔTP-ZmBT1/Zmbt1	-0.626	0.0323279	57.74	0.182	1	inferred	C0P6H1	Uncharacterized protein OS=Zea mays GN=LOC100382319 PE=2 SV=1
Zmbt1::MitTPR-ΔTP-ZmBT1/Zmbt1	-0.683	0.0326612	58.33	0.182	1	inferred	B6U3U9	Cytochrome b5 OS=Zea mays PE=2 SV=1
Zmbt1::MitTPR-ΔTP-ZmBT1/Zmbt1	0.618	0.0323279	57.74	0.183	1	inferred	K7TRX2	Putative VHS/GAT domain containing family protein OS=Zea mays GN=pco080763d PE=4 SV=1
Zmbt1::MitTPR-ΔTP-ZmBT1/Zmbt1	-0.298	0.031828	56.84	0.183	3	inferred	B7ZYP6	Uncharacterized protein OS=Zea mays PE=2 SV=1
Zmbt1::MitTPR-ΔTP-ZmBT1/Zmbt1	-0.457	0.0329945	58.93	0.183	1	inferred	B6SS21	Dehydrin COR410 OS=Zea mays PE=2 SV=1
Zmbt1::MitTPR-ΔTP-ZmBT1/Zmbt1	0.71	0.0339943	60.71	0.187	1	inferred	rev_K7VKN7	reversed Uncharacterized protein OS=Zea mays GN=Zm.28510 PE=4 SV=1
Zmbt1::MitTPR-ΔTP-ZmBT1/Zmbt1	0.45	0.034161	61.01	0.187	1	inferred	A0A096UBY4	Uncharacterized protein OS=Zea mays PE=4 SV=1
Zmbt1::MitTPR-ΔTP-ZmBT1/Zmbt1	0.443	0.0339943	60.71	0.187	1	unresolved	A0A096T792;B6U1D7;K7VDR8;P49036	Sucrose synthase OS=Zea mays GN=sus2 PE=3 SV=1
Zmbt1::MitTPR-ΔTP-ZmBT1/Zmbt1	0.383	0.0346609	61.9	0.189	2	inferred	K7VWJ6	Uncharacterized protein OS=Zea mays GN=Zm.1700 PE=4 SV=1
Zmbt1::MitTPR-ΔTP-ZmBT1/Zmbt1	0.302	0.0348275	62.2	0.189	2	inferred	B4FXB2	Histone H2A OS=Zea mays GN=LOC100273753 PE=2 SV=1
Zmbt1::MitTPR-ΔTP-ZmBT1/Zmbt1	0.387	0.0351608	62.8	0.19	1	inferred	B6T1G5	Histone H2B OS=Zea mays GN=LOC100501306 PE=2 SV=1
Zmbt1::MitTPR-ΔTP-ZmBT1/Zmbt1	-0.256	0.0361606	64.58	0.192	5	inferred	C4JBB8	Uncharacterized protein OS=Zea mays GN=Zm.4665 PE=2 SV=1
Zmbt1::MitTPR-ΔTP-ZmBT1/Zmbt1	-0.656	0.0354941	63.39	0.192	1	inferred	P10979	Glycine-rich RNA-binding, abscisic acid-inducible protein OS=Zea mays GN=RAB15 PE=1 SV=1
Zmbt1::MitTPR-ΔTP-ZmBT1/Zmbt1	0.249	0.0361606	64.58	0.193	3	inferred	B6TR92	Glutathione peroxidase OS=Zea mays PE=2 SV=1
Zmbt1::MitTPR-ΔTP-ZmBT1/Zmbt1	0.169	0.0358274	63.99	0.193	17	inferred	C4J473	Uncharacterized protein OS=Zea mays GN=prl1 PE=2 SV=1
Zmbt1::MitTPR-ΔTP-ZmBT1/Zmbt1	-0.245	0.035994	64.29	0.193	5	inferred	P12653	Glutathione S-transferase 1 OS=Zea mays GN=GST1 PE=1 SV=4
Zmbt1::MitTPR-ΔTP-ZmBT1/Zmbt1	-0.33	0.0361606	64.58	0.193	3	inferred	B4FD21	Splicing factor U2AF 65 kDa subunit OS=Zea mays GN=LOC100192903 PE=2 SV=1
Zmbt1::MitTPR-ΔTP-ZmBT1/Zmbt1	0.594	0.0371926	66.43	0.195	1	inferred	A0A096QQ54	Uncharacterized protein OS=Zea mays GN=Zm.153774 PE=3 SV=1
Zmbt1::MitTPR-ΔTP-ZmBT1/Zmbt1	-0.221	0.0369926	66.07	0.195	6	unresolved	B4FFV3;B4FG53	Malate dehydrogenase OS=Zea mays GN=LOC100193663 PE=2 SV=1
Zmbt1::MitTPR-ΔTP-ZmBT1/Zmbt1	-0.549	0.0371926	66.43	0.196	1	inferred	B6U6J4	ATP binding protein OS=Zea mays PE=2 SV=1
Zmbt1::MitTPR-ΔTP-ZmBT1/Zmbt1	-0.727	0.0369926	66.07	0.196	1	inferred	A0A096QG96	Uncharacterized protein OS=Zea mays GN=Zm.13450 PE=4 SV=1
Zmbt1::MitTPR-ΔTP-ZmBT1/Zmbt1	-0.474	0.0383923	68.57	0.2	1	inferred	K7VMX2	4,5-DOPA dioxygenase extradiol OS=Zea mays GN=pco060792 PE=4 SV=1
Zmbt1::MitTPR-ΔTP-ZmBT1/Zmbt1	-0.579	0.0381924	68.21	0.2	1	inferred	B6TYD5	Uncharacterized protein OS=Zea mays GN=pco088018 PE=2 SV=1
Zmbt1::MitTPR-ΔTP-ZmBT1/Zmbt1	0.58	0.0386602	69.05	0.201	1	inferred	A0A0B4J338	Uncharacterized protein OS=Zea mays GN=LOC100283282 PE=3 SV=1
Zmbt1::MitTPR-ΔTP-ZmBT1/Zmbt1	0.435	0.0387922	69.28	0.201	2	inferred	A0A096PWY5	Uncharacterized protein OS=Zea mays GN=Zm.31053 PE=4 SV=1
Zmbt1::MitTPR-ΔTP-ZmBT1/Zmbt1	-0.161	0.0393921	70.35	0.204	14	unresolved	B7ZYP6;D3K3U9;Q42368	Uncharacterized protein OS=Zea mays PE=2 SV=1
Zmbt1::MitTPR-ΔTP-ZmBT1/Zmbt1	-0.43	0.0395921	70.71	0.204	2	inferred	B4G027	Acid phosphatase OS=Zea mays GN=LOC100284704 PE=2 SV=1
Zmbt1::MitTPR-ΔTP-ZmBT1/Zmbt1	-0.186	0.039792	71.07	0.205	11	inferred	B6UBI2	Acyl activating enzyme OS=Zea mays GN=O7 PE=2 SV=1
Zmbt1::MitTPR-ΔTP-ZmBT1/Zmbt1	-0.293	0.0407918	72.85	0.208	2	unresolved	B4G004;B6TW65	Uncharacterized protein OS=Zea mays GN=cl1052_1 PE=2 SV=1
Zmbt1::MitTPR-ΔTP-ZmBT1/Zmbt1	-0.325	0.0405919	72.5	0.208	3	inferred	C0PLN9	D-3-phosphoglycerate dehydrogenase OS=Zea mays GN=LOC100280735 PE=2 SV=1
Zmbt1::MitTPR-ΔTP-ZmBT1/Zmbt1	-0.525	0.0405919	72.5	0.208	1	unresolved	C4J410;K7WEL8	Heat shock protein1 OS=Zea mays GN=LOC100501536 PE=2 SV=1
Zmbt1::MitTPR-ΔTP-ZmBT1/Zmbt1	-0.276	0.0413917	73.93	0.211	3	inferred	B6U0X3	Glycosyltransferase OS=Zea mays PE=2 SV=1
Zmbt1::MitTPR-ΔTP-ZmBT1/Zmbt1	0.28	0.0417916	74.64	0.212	6	inferred	B6TJ90	Histone H4 OS=Zea mays PE=2 SV=1
Zmbt1::MitTPR-ΔTP-ZmBT1/Zmbt1	-0.44	0.0419916	75	0.212	1	inferred	C0P5D0	Uncharacterized protein OS=Zea mays GN=cl866_1a PE=2 SV=1
Zmbt1::MitTPR-ΔTP-ZmBT1/Zmbt1	0.229	0.0421916	75.35	0.213	7	unresolved	A0A096SFU6;A0A096TIX9	Lysine--tRNA ligase OS=Zea mays GN=pco072809(80) PE=3 SV=1
Zmbt1::MitTPR-ΔTP-ZmBT1/Zmbt1	-0.332	0.0423915	75.71	0.213	2	inferred	B4FCQ4	Cytochrome c oxidase subunit OS=Zea mays GN=LOC100192808 PE=2 SV=1
Zmbt1::MitTPR-ΔTP-ZmBT1/Zmbt1	-0.242	0.0425915	76.07	0.214	5	inferred	B6TGB9	Heterogeneous nuclear ribonucleoprotein A3 OS=Zea mays PE=2 SV=1
Zmbt1::MitTPR-ΔTP-ZmBT1/Zmbt1	0.291	0.0431914	77.14	0.216	3	inferred	C0PAW5	Uncharacterized protein OS=Zea mays PE=2 SV=1
Zmbt1::MitTPR-ΔTP-ZmBT1/Zmbt1	0.231	0.0433913	77.5	0.216	6	inferred	B4FUK9	COP9 signalosome complex subunit 5b OS=Zea mays GN=LOC100283276 PE=2 SV=1
Zmbt1::MitTPR-ΔTP-ZmBT1/Zmbt1	-0.598	0.0439912	78.57	0.217	1	inferred	B4FHD8	Uncharacterized protein OS=Zea mays PE=2 SV=1
Zmbt1::MitTPR-ΔTP-ZmBT1/Zmbt1	0.663	0.0439912	78.57	0.218	1	inferred	B4FQA9	Peroxidase OS=Zea mays PE=2 SV=1
Zmbt1::MitTPR-ΔTP-ZmBT1/Zmbt1	0.5	0.0439912	78.57	0.218	1	unresolved	K7V5H4;K7VCJ9	Phosphoenolpyruvate carboxylase isoform 1 OS=Zea mays GN=IDP1621 PE=3 SV=1
Zmbt1::MitTPR-ΔTP-ZmBT1/Zmbt1	0.377	0.0437912	78.21	0.218	1	unresolved	B6SI42;B6SIZ2	Oleosin OS=Zea mays GN=LOC100280594 PE=2 SV=1
Zmbt1::MitTPR-ΔTP-ZmBT1/Zmbt1	0.281	0.044991	80.35	0.221	3	inferred	B4FSW0	Uncharacterized protein OS=Zea mays PE=2 SV=1
Zmbt1::MitTPR-ΔTP-ZmBT1/Zmbt1	0.535	0.0462384	82.58	0.226	1	inferred	B4FLN3	Uncharacterized protein OS=Zea mays PE=2 SV=1
Zmbt1::MitTPR-ΔTP-ZmBT1/Zmbt1	0.194	0.0464884	83.03	0.226	6	inferred	Q4FZ52	Cysteine proteinase inhibitor OS=Zea mays GN=cc4 PE=2 SV=1
Zmbt1::MitTPR-ΔTP-ZmBT1/Zmbt1	-0.364	0.0464884	83.03	0.226	2	inferred	P04701	Zein-alpha Z4 OS=Zea mays PE=3 SV=2
Zmbt1::MitTPR-ΔTP-ZmBT1/Zmbt1	-0.503	0.0463907	82.85	0.226	1	inferred	B6T872	60S ribosomal protein L32 OS=Zea mays GN=LOC100282508 PE=2 SV=1
Zmbt1::MitTPR-ΔTP-ZmBT1/Zmbt1	0.587	0.0461908	82.5	0.227	1	unresolved	B6T451;C0P5C0;K7VEB9	Importin subunit alpha OS=Zea mays PE=2 SV=1
Zmbt1::MitTPR-ΔTP-ZmBT1/Zmbt1	0.319	0.0472382	84.37	0.229	3	inferred	K7UTR3	Uncharacterized protein OS=Zea mays GN=LOC100383493 PE=4 SV=1
Zmbt1::MitTPR-ΔTP-ZmBT1/Zmbt1	0.198	0.0474881	84.81	0.229	5	unresolved	B6SIL9;P27923	40S ribosomal protein S27a OS=Zea mays GN=Zm.86935 PE=2 SV=1
Zmbt1::MitTPR-ΔTP-ZmBT1/Zmbt1	-0.339	0.0474881	84.81	0.229	2	inferred	A0A096S4K7	Uncharacterized protein OS=Zea mays PE=4 SV=1
Zmbt1::MitTPR-ΔTP-ZmBT1/Zmbt1	0.386	0.047988	85.71	0.23	2	inferred	B4FUJ6	Uncharacterized protein OS=Zea mays GN=LOC100273319 PE=2 SV=1
Zmbt1::MitTPR-ΔTP-ZmBT1/Zmbt1	0.35	0.0482379	86.15	0.23	1	inferred	B4FB35	Translation machinery-associated protein 22 OS=Zea mays PE=2 SV=1
Zmbt1::MitTPR-ΔTP-ZmBT1/Zmbt1	0.207	0.0482379	86.15	0.23	6	inferred	B4FTC8	3-oxoacyl-reductase OS=Zea mays GN=fab1 PE=2 SV=1
Zmbt1::MitTPR-ΔTP-ZmBT1/Zmbt1	-0.422	0.047988	85.71	0.23	1	inferred	B6T5B2	CHCH domain containing protein OS=Zea mays PE=2 SV=1
Zmbt1::MitTPR-ΔTP-ZmBT1/Zmbt1	0.355	0.0492377	87.94	0.231	2	inferred	A0A096QNY2	Uncharacterized protein OS=Zea mays GN=LOC100273396 PE=3 SV=1
Zmbt1::MitTPR-ΔTP-ZmBT1/Zmbt1	0.31	0.0489878	87.49	0.231	3	inferred	A0A096SLQ8	Threonine dehydratase OS=Zea mays GN=Zm.83891 PE=3 SV=1
Zmbt1::MitTPR-ΔTP-ZmBT1/Zmbt1	-0.309	0.0489878	87.49	0.231	1	unresolved	B6U1E4;C4J410;K7VW90;K7WEL8	Heat shock cognate 70 kDa protein 2 OS=Zea mays PE=2 SV=1
Zmbt1::MitTPR-ΔTP-ZmBT1/Zmbt1	-0.339	0.0487378	87.05	0.231	1	unresolved	B6SJ08;B6SJC8	60S ribosomal protein L18 OS=Zea mays GN=pco085865 PE=2 SV=1
Zmbt1::MitTPR-ΔTP-ZmBT1/Zmbt1	-0.288	0.0487378	87.05	0.232	2	inferred	C0PLI2	Uncharacterized protein OS=Zea mays GN=umc1109 PE=2 SV=1
Zmbt1::MitTPR-ΔTP-ZmBT1/Zmbt1	0.336	0.0497376	88.83	0.233	1	unresolved	A0A096U8K2;L7WLJ8;M4QAY6	Uncharacterized protein OS=Zea mays GN=Zm.151028 PE=4 SV=1
Zmbt1::MitTPR-ΔTP-ZmBT1/Zmbt1	-0.546	0.0497376	88.83	0.233	1	inferred	B4FAL1	Serine/threonine-protein phosphatase OS=Zea mays GN=pco069598 PE=2 SV=1
Zmbt1::MitTPR-ΔTP-ZmBT1/Zmbt1	-0.339	0.0502374	89.72	0.234	2	inferred	A0A096PQP5	Uncharacterized protein OS=Zea mays PE=4 SV=1
Zmbt1::MitTPR-ΔTP-ZmBT1/Zmbt1	-0.237	0.0509873	91.06	0.235	4	inferred	A0A096PXP8	Uncharacterized protein OS=Zea mays PE=4 SV=1
Zmbt1::MitTPR-ΔTP-ZmBT1/Zmbt1	-0.294	0.0507373	90.62	0.235	1	unresolved	B4F9U9;B4FUK7;B4G0K5;B6SS31	Uncharacterized protein OS=Zea mays GN=LOC100272926 PE=2 SV=1
Zmbt1::MitTPR-ΔTP-ZmBT1/Zmbt1	-0.374	0.0504874	90.17	0.235	1	inferred	B6SPX7	Uncharacterized protein OS=Zea mays PE=2 SV=1
Zmbt1::MitTPR-ΔTP-ZmBT1/Zmbt1	-0.441	0.0507373	90.62	0.235	1	inferred	B6TLF6	Putative uncharacterized protein OS=Zea mays PE=2 SV=1
Zmbt1::MitTPR-ΔTP-ZmBT1/Zmbt1	-0.479	0.0509873	91.06	0.235	1	inferred	B6TGV8	Uncharacterized protein OS=Zea mays GN=LOC100276716 PE=2 SV=1
Zmbt1::MitTPR-ΔTP-ZmBT1/Zmbt1	0.449	0.0517371	92.4	0.237	2	inferred	B6SXY1	Anthranilate N-benzoyltransferase protein 1 OS=Zea mays PE=2 SV=1
Zmbt1::MitTPR-ΔTP-ZmBT1/Zmbt1	-0.175	0.0522369	93.3	0.237	15	inferred	C0PBR2	Signal recognition particle subunit SRP72 OS=Zea mays PE=2 SV=1
Zmbt1::MitTPR-ΔTP-ZmBT1/Zmbt1	-0.534	0.051987	92.85	0.237	1	inferred	B4FUB9	V-type proton ATPase proteolipid subunit OS=Zea mays GN=Zm.94247 PE=2 SV=1
Zmbt1::MitTPR-ΔTP-ZmBT1/Zmbt1	0.227	0.0517371	92.4	0.238	5	inferred	B4F8P4	Anthranilate synthase component I-1 OS=Zea mays GN=Zm.14469 PE=2 SV=1
Zmbt1::MitTPR-ΔTP-ZmBT1/Zmbt1	-0.206	0.0522369	93.3	0.238	7	inferred	B6T4G7	Fibrillarin-2 OS=Zea mays GN=LOC100191636 PE=2 SV=1
Zmbt1::MitTPR-ΔTP-ZmBT1/Zmbt1	-0.314	0.0529868	94.63	0.24	2	inferred	P29036	Ferritin-1, chloroplastic OS=Zea mays GN=FER1 PE=1 SV=2
Zmbt1::MitTPR-ΔTP-ZmBT1/Zmbt1	0.458	0.0537366	95.97	0.243	1	inferred	B4F8U6	Uncharacterized protein OS=Zea mays GN=LOC100191445 PE=2 SV=1
Zmbt1::MitTPR-ΔTP-ZmBT1/Zmbt1	0.184	0.0547363	97.76	0.246	11	inferred	Q41768	Acetolactate synthase 1, chloroplastic OS=Zea mays GN=ALS1 PE=3 SV=1
Zmbt1::MitTPR-ΔTP-ZmBT1/Zmbt1	-0.181	0.0544864	97.31	0.246	7	inferred	A0A096RA51	Peptidyl-prolyl cis-trans isomerase OS=Zea mays GN=LOC100283475 PE=3 SV=1
Zmbt1::MitTPR-ΔTP-ZmBT1/Zmbt1	-0.213	0.0547363	97.76	0.246	5	unresolved	A0A096T909;B6U5L3	UDP-glucose 6-dehydrogenase OS=Zea mays GN=TIDP3299 PE=3 SV=1
Zmbt1::MitTPR-ΔTP-ZmBT1/Zmbt1	0.205	0.0552362	98.65	0.247	4	unresolved	A0A096TA13;B6TGG2;C0HHU2	Uncharacterized protein OS=Zea mays GN=CNR08 PE=4 SV=1
Zmbt1::MitTPR-ΔTP-ZmBT1/Zmbt1	-0.346	0.0552362	98.65	0.247	2	inferred	C0P727	Uncharacterized protein OS=Zea mays GN=LOC100382378 PE=2 SV=1
Zmbt1::MitTPR-ΔTP-ZmBT1/Zmbt1	0.333	0.055986	99.99	0.248	2	inferred	A0A096QSW5	Uncharacterized protein OS=Zea mays GN=LOC100272519 PE=3 SV=1
Zmbt1::MitTPR-ΔTP-ZmBT1/Zmbt1	-0.435	0.0557361	99.54	0.248	1	inferred	B4F9G0	Uncharacterized protein OS=Zea mays GN=gpm217b PE=2 SV=1
Zmbt1::MitTPR-ΔTP-ZmBT1/Zmbt1	0.329	0.055986	99.99	0.249	2	inferred	A0A0B4J312	Uncharacterized protein OS=Zea mays GN=pco097024a PE=3 SV=1
Zmbt1::MitTPR-ΔTP-ZmBT1/Zmbt1	0.366	0.0567358	101.33	0.251	2	inferred	B6TE57	IQ calmodulin-binding motif family protein OS=Zea mays PE=2 SV=1
Zmbt1::MitTPR-ΔTP-ZmBT1/Zmbt1	0.215	0.0572357	102.22	0.252	5	inferred	K7V686	Eukaryotic translation initiation factor 3 subunit F OS=Zea mays GN=pco062167 PE=3 SV=1
Zmbt1::MitTPR-ΔTP-ZmBT1/Zmbt1	0.474	0.0577356	103.12	0.253	1	inferred	A0A096RGQ0	Uncharacterized protein OS=Zea mays GN=Zm.80657 PE=4 SV=1
Zmbt1::MitTPR-ΔTP-ZmBT1/Zmbt1	-0.206	0.0582354	104.01	0.253	7	inferred	B4FBC9	Uncharacterized protein OS=Zea mays GN=umc1462 PE=2 SV=1
Zmbt1::MitTPR-ΔTP-ZmBT1/Zmbt1	-0.227	0.0579855	103.56	0.253	8	inferred	B6T2R0	Triosephosphate isomerase, cytosolic OS=Zea mays PE=2 SV=1
Zmbt1::MitTPR-ΔTP-ZmBT1/Zmbt1	-0.355	0.0574856	102.67	0.253	1	inferred	B6TIK6	Sarcosine oxidase OS=Zea mays PE=2 SV=1
Zmbt1::MitTPR-ΔTP-ZmBT1/Zmbt1	0.955	0.0579855	103.56	0.254	1	inferred	K7VZS5	Uncharacterized protein OS=Zea mays GN=Zm.65425 PE=3 SV=1
Zmbt1::MitTPR-ΔTP-ZmBT1/Zmbt1	0.432	0.0582354	104.01	0.254	1	inferred	A0A096RYS3	Uncharacterized protein OS=Zea mays GN=LOC100274292 PE=4 SV=1
Zmbt1::MitTPR-ΔTP-ZmBT1/Zmbt1	0.173	0.0597351	106.69	0.259	8	inferred	C0PHH5	Dihydrolipoyl dehydrogenase OS=Zea mays GN=LOC100383599 PE=2 SV=1
Zmbt1::MitTPR-ΔTP-ZmBT1/Zmbt1	0.286	0.0606465	108.31	0.262	3	inferred	B1P123	TRIBOA-glucoside O-methyltransferase BX7 OS=Zea mays GN=BX7 PE=1 SV=1
Zmbt1::MitTPR-ΔTP-ZmBT1/Zmbt1	0.233	0.0604849	108.03	0.262	5	inferred	A0A096S9C5	Uncharacterized protein OS=Zea mays GN=Zm.92923 PE=4 SV=1
Zmbt1::MitTPR-ΔTP-ZmBT1/Zmbt1	0.298	0.0616461	110.1	0.263	2	unresolved	B6TD89;K7VKX8	WD-40 repeat protein MSI4 OS=Zea mays PE=2 SV=1
Zmbt1::MitTPR-ΔTP-ZmBT1/Zmbt1	-0.214	0.0614846	109.81	0.263	8	inferred	K7V1I3	Uncharacterized protein OS=Zea mays GN=pco090876 PE=3 SV=1
Zmbt1::MitTPR-ΔTP-ZmBT1/Zmbt1	-0.276	0.0616461	110.1	0.263	3	inferred	C0PGU8	Uncharacterized protein OS=Zea mays GN=LOC100383563 PE=2 SV=1
Zmbt1::MitTPR-ΔTP-ZmBT1/Zmbt1	-0.52	0.0613129	109.5	0.263	1	inferred	B4FNE5	Uncharacterized protein OS=Zea mays GN=Zm.79735 PE=2 SV=1
Zmbt1::MitTPR-ΔTP-ZmBT1/Zmbt1	-0.385	0.0613129	109.5	0.264	1	inferred	K7VW90	Uncharacterized protein OS=Zea mays GN=ZEAMMB73_366749 PE=3 SV=1
Zmbt1::MitTPR-ΔTP-ZmBT1/Zmbt1	0.32	0.0636455	113.67	0.267	3	inferred	A0A096RLY4	Eukaryotic translation initiation factor 3 subunit D OS=Zea mays GN=cl2592_1 PE=3 SV=1
Zmbt1::MitTPR-ΔTP-ZmBT1/Zmbt1	0.205	0.062979	112.48	0.267	4	unresolved	A0A096QSW5;B4FUZ2	Uncharacterized protein OS=Zea mays GN=LOC100272519 PE=3 SV=1
Zmbt1::MitTPR-ΔTP-ZmBT1/Zmbt1	0.182	0.0636455	113.67	0.267	8	inferred	B6SI41	Leucoanthocyanidin dioxygenase OS=Zea mays PE=2 SV=1
Zmbt1::MitTPR-ΔTP-ZmBT1/Zmbt1	-0.235	0.0633122	113.08	0.267	3	inferred	B4FT85	Isochorismate synthase 1 OS=Zea mays GN=vdac1a PE=2 SV=1
Zmbt1::MitTPR-ΔTP-ZmBT1/Zmbt1	0.27	0.0639787	114.27	0.268	3	inferred	B7ZYW4	Uncharacterized protein OS=Zea mays GN=LOC100193482 PE=2 SV=1
Zmbt1::MitTPR-ΔTP-ZmBT1/Zmbt1	0.253	0.0633122	113.08	0.268	4	inferred	B6SK79	60S ribosomal protein L4 OS=Zea mays PE=2 SV=1
Zmbt1::MitTPR-ΔTP-ZmBT1/Zmbt1	-0.3	0.0636455	113.67	0.268	1	unresolved	B6SK06;Q9M4U5	Histone deacetylase 2b OS=Zea mays GN=hdt103 PE=2 SV=1
Zmbt1::MitTPR-ΔTP-ZmBT1/Zmbt1	-0.507	0.062979	112.48	0.268	1	inferred	C0P6F6	Uncharacterized protein OS=Zea mays GN=umc1369 PE=2 SV=1
Zmbt1::MitTPR-ΔTP-ZmBT1/Zmbt1	-0.215	0.0646451	115.46	0.27	3	unresolved	B4FUK7;B4G0K5;B6SS31	Uncharacterized protein OS=Zea mays GN=LOC100275372 PE=2 SV=1
Zmbt1::MitTPR-ΔTP-ZmBT1/Zmbt1	0.306	0.0653116	116.65	0.271	2	inferred	B6TR40	EARLY flowering 4 protein OS=Zea mays PE=2 SV=1
Zmbt1::MitTPR-ΔTP-ZmBT1/Zmbt1	-0.16	0.0653116	116.65	0.271	14	inferred	C0PC62	Uncharacterized protein OS=Zea mays PE=2 SV=1
Zmbt1::MitTPR-ΔTP-ZmBT1/Zmbt1	-0.418	0.0656448	117.24	0.271	1	inferred	B4FP28	Uncharacterized protein OS=Zea mays GN=LOC100191322 PE=2 SV=1
Zmbt1::MitTPR-ΔTP-ZmBT1/Zmbt1	0.246	0.0653116	116.65	0.272	4	inferred	B4FTJ6	Uncharacterized protein OS=Zea mays GN=Zm.198 PE=2 SV=1
Zmbt1::MitTPR-ΔTP-ZmBT1/Zmbt1	-0.477	0.065978	117.84	0.272	1	inferred	C0PH85	Uncharacterized protein OS=Zea mays GN=AC234515.1_FG003 PE=2 SV=1
Zmbt1::MitTPR-ΔTP-ZmBT1/Zmbt1	0.172	0.0663112	118.43	0.273	8	inferred	B4FPB7	60S ribosomal protein L7a OS=Zea mays GN=LOC100280746 PE=2 SV=1
Zmbt1::MitTPR-ΔTP-ZmBT1/Zmbt1	0.396	0.0673109	120.22	0.276	1	inferred	B4FKG6	Uncharacterized protein OS=Zea mays PE=2 SV=1
Zmbt1::MitTPR-ΔTP-ZmBT1/Zmbt1	-0.151	0.0673109	120.22	0.276	12	unresolved	B4FKM1;B6SJ21	Guanine nucleotide-binding protein beta subunit-like protein OS=Zea mays GN=LOC100216946 PE=2 SV=1
Zmbt1::MitTPR-ΔTP-ZmBT1/Zmbt1	-0.221	0.0676441	120.81	0.276	3	unresolved	B4F817;B4FT31	Dehydroascorbate reductase OS=Zea mays GN=DHAR1 PE=2 SV=1
Zmbt1::MitTPR-ΔTP-ZmBT1/Zmbt1	-0.364	0.0683106	122	0.278	1	inferred	B6TFV4	Glycoprotein OS=Zea mays GN=cl19095_1(597) PE=2 SV=1
Zmbt1::MitTPR-ΔTP-ZmBT1/Zmbt1	-0.364	0.0683106	122	0.279	2	inferred	K7VEH8	Uncharacterized protein OS=Zea mays GN=ZEAMMB73_678347 PE=4 SV=1
Zmbt1::MitTPR-ΔTP-ZmBT1/Zmbt1	-0.315	0.068977	123.19	0.28	2	inferred	K7VAT7	Uncharacterized protein OS=Zea mays GN=pco069828(336) PE=4 SV=1
Zmbt1::MitTPR-ΔTP-ZmBT1/Zmbt1	0.25	0.0696435	124.38	0.282	3	inferred	B6U7Y1	Activator of 90 kDa heat shock protein ATPase OS=Zea mays GN=Zm.83931 PE=2 SV=1
Zmbt1::MitTPR-ΔTP-ZmBT1/Zmbt1	0.311	0.0699767	124.98	0.283	2	inferred	B4F8X5	Uncharacterized protein OS=Zea mays GN=LOC100191471 PE=2 SV=1
Zmbt1::MitTPR-ΔTP-ZmBT1/Zmbt1	0.296	0.0709763	126.76	0.286	2	inferred	B6UI69	Acyl-desaturase OS=Zea mays GN=cl27608_1 PE=2 SV=1
Zmbt1::MitTPR-ΔTP-ZmBT1/Zmbt1	-0.462	0.0713096	127.36	0.287	1	inferred	C0P488	Uncharacterized protein OS=Zea mays GN=LOC100382091 PE=2 SV=1
Zmbt1::MitTPR-ΔTP-ZmBT1/Zmbt1	-0.427	0.0716428	127.95	0.288	1	unresolved	A0A0B4J3C2;B6UHJ4;C4JA47;O50018	Elongation factor 1-alpha OS=Zea mays GN=elfa3 PE=3 SV=1
Zmbt1::MitTPR-ΔTP-ZmBT1/Zmbt1	-0.511	0.071976	128.55	0.288	1	inferred	B6TF33	Circumsporozoite protein OS=Zea mays GN=pco086826a PE=2 SV=1
Zmbt1::MitTPR-ΔTP-ZmBT1/Zmbt1	-0.241	0.0723092	129.14	0.289	2	inferred	B6TFN1	Minor allergen Alt a 7 OS=Zea mays GN=csu690 PE=2 SV=1
Zmbt1::MitTPR-ΔTP-ZmBT1/Zmbt1	0.264	0.0726425	129.74	0.29	1	unresolved	B4F7S2;B4FN23	Jasmonate-induced protein OS=Zea mays GN=LOC100191141 PE=2 SV=1
Zmbt1::MitTPR-ΔTP-ZmBT1/Zmbt1	0.22	0.0733089	130.93	0.292	4	inferred	B6SIM7	Proteasome subunit beta type OS=Zea mays GN=prc2 PE=2 SV=1
Zmbt1::MitTPR-ΔTP-ZmBT1/Zmbt1	0.406	0.0743086	132.72	0.294	1	inferred	K7TYB0	Uncharacterized protein OS=Zea mays GN=ZEAMMB73_251837 PE=4 SV=1
Zmbt1::MitTPR-ΔTP-ZmBT1/Zmbt1	0.289	0.0739753	132.12	0.294	3	inferred	Q5EUD6	Protein disulfide isomerase OS=Zea mays GN=PDIL2-2 PE=2 SV=1
Zmbt1::MitTPR-ΔTP-ZmBT1/Zmbt1	-0.174	0.0746418	133.31	0.295	5	inferred	B6THA1	Grx_C2.2-glutaredoxin subgroup I OS=Zea mays GN=grx1 PE=2 SV=1
Zmbt1::MitTPR-ΔTP-ZmBT1/Zmbt1	0.443	0.074975	133.91	0.296	1	inferred	A0A096S9U7	Uncharacterized protein OS=Zea mays GN=cl584_1b PE=4 SV=1
Zmbt1::MitTPR-ΔTP-ZmBT1/Zmbt1	0.389	0.0756415	135.1	0.296	1	inferred	B4FT34	Uncharacterized protein OS=Zea mays GN=Zm.4554 PE=2 SV=1
Zmbt1::MitTPR-ΔTP-ZmBT1/Zmbt1	0.178	0.0753082	134.5	0.296	5	unresolved	A0A096U7P6;B6TYP7	Uncharacterized protein OS=Zea mays PE=3 SV=1
Zmbt1::MitTPR-ΔTP-ZmBT1/Zmbt1	-0.267	0.0756415	135.1	0.297	1	unresolved	B6SYN0;Q41844;Q8L5C5	Putative uncharacterized protein OS=Zea mays PE=2 SV=1
Zmbt1::MitTPR-ΔTP-ZmBT1/Zmbt1	-0.271	0.0766411	136.88	0.297	1	inferred	B4FG53	Malate dehydrogenase OS=Zea mays GN=pco143139c PE=2 SV=1
Zmbt1::MitTPR-ΔTP-ZmBT1/Zmbt1	0.431	0.0766411	136.88	0.298	1	inferred	B4F886	Cupin, RmlC-type OS=Zea mays GN=LOC100191278 PE=2 SV=1
Zmbt1::MitTPR-ΔTP-ZmBT1/Zmbt1	-0.206	0.0763079	136.29	0.298	3	unresolved	A0A0B4J3C2;B6TWN7;B6UHJ4;C4JA47;O50018	Elongation factor 1-alpha OS=Zea mays GN=elfa3 PE=3 SV=1
Zmbt1::MitTPR-ΔTP-ZmBT1/Zmbt1	-0.214	0.0766411	136.88	0.298	7	unresolved	A0A096Q4Q2;B6SV64	Uncharacterized protein OS=Zea mays GN=LOC100217188 PE=3 SV=1
Zmbt1::MitTPR-ΔTP-ZmBT1/Zmbt1	-0.432	0.0763079	136.29	0.298	1	unresolved	A0A096Q4Q2;B6SV64;B6U237;C4J757	Uncharacterized protein OS=Zea mays GN=LOC100217188 PE=3 SV=1
Zmbt1::MitTPR-ΔTP-ZmBT1/Zmbt1	0.256	0.077974	139.26	0.299	4	inferred	B6T8U5	ER6 protein OS=Zea mays GN=AY104923 PE=2 SV=1
Zmbt1::MitTPR-ΔTP-ZmBT1/Zmbt1	0.252	0.0776408	138.67	0.299	3	inferred	K7TXM3	Stem-specific protein TSJT1 OS=Zea mays GN=pco156628 PE=4 SV=1
Zmbt1::MitTPR-ΔTP-ZmBT1/Zmbt1	0.357	0.0776408	138.67	0.3	1	inferred	B6TIH5	Putative uncharacterized protein OS=Zea mays PE=2 SV=1
Zmbt1::MitTPR-ΔTP-ZmBT1/Zmbt1	-0.556	0.0783072	139.86	0.3	1	inferred	B6TA00	L-allo-threonine aldolase OS=Zea mays GN=LOC100282861 PE=2 SV=1
Zmbt1::MitTPR-ΔTP-ZmBT1/Zmbt1	-0.656	0.077974	139.26	0.3	1	inferred	B6SSE4	Glycosyltransferase OS=Zea mays PE=2 SV=1
Zmbt1::MitTPR-ΔTP-ZmBT1/Zmbt1	0.297	0.0796401	142.24	0.301	2	inferred	K7TJR6	Uncharacterized protein OS=Zea mays GN=LOC100283791 PE=4 SV=1
Zmbt1::MitTPR-ΔTP-ZmBT1/Zmbt1	-0.25	0.0789737	141.05	0.302	2	inferred	A0A096SFW3	Uncharacterized protein OS=Zea mays GN=vdac1b PE=4 SV=1
Zmbt1::MitTPR-ΔTP-ZmBT1/Zmbt1	-0.348	0.0796401	142.24	0.302	2	inferred	A0A096REZ0	Uncharacterized protein OS=Zea mays GN=Zm.87006 PE=4 SV=1
Zmbt1::MitTPR-ΔTP-ZmBT1/Zmbt1	0.187	0.0796401	142.24	0.303	7	unresolved	C0P3S2;C4J692	Uncharacterized protein OS=Zea mays GN=pco070745(700) PE=2 SV=1
Zmbt1::MitTPR-ΔTP-ZmBT1/Zmbt1	-0.197	0.0796401	142.24	0.303	6	inferred	B6UH16	Globulin OS=Zea mays PE=2 SV=1
Zmbt1::MitTPR-ΔTP-ZmBT1/Zmbt1	-0.215	0.0803066	143.43	0.303	4	inferred	B6TJ78	3-N-debenzoyl-2-deoxytaxol N-benzoyltransferase OS=Zea mays PE=2 SV=1
Zmbt1::MitTPR-ΔTP-ZmBT1/Zmbt1	-0.458	0.0793069	141.64	0.303	1	inferred	B6SLU8	Putative uncharacterized protein OS=Zea mays PE=2 SV=1
Zmbt1::MitTPR-ΔTP-ZmBT1/Zmbt1	0.531	0.0816395	145.81	0.308	1	inferred	B6TVM7	4-methyl-5-thiazole monophosphate biosynthesis protein OS=Zea mays GN=Zm.23807 PE=2 SV=1
Zmbt1::MitTPR-ΔTP-ZmBT1/Zmbt1	-0.385	0.0826391	147.59	0.309	1	inferred	A5H8G4	Peroxidase 1 OS=Zea mays GN=PER1 PE=1 SV=1
Zmbt1::MitTPR-ΔTP-ZmBT1/Zmbt1	-0.467	0.0823059	147	0.309	1	inferred	A0A096QR66	Elongation factor G, mitochondrial OS=Zea mays GN=pco134899 PE=3 SV=1
Zmbt1::MitTPR-ΔTP-ZmBT1/Zmbt1	0.166	0.0826391	147.59	0.31	7	unresolved	C0PHH5;K7UW74	Dihydrolipoyl dehydrogenase OS=Zea mays GN=LOC100383599 PE=2 SV=1
Zmbt1::MitTPR-ΔTP-ZmBT1/Zmbt1	0.241	0.0833056	148.78	0.311	3	unresolved	L7WLJ8;M4QAY6	Clathrin heavy chain OS=Zea mays GN=CHC1 PE=3 SV=1
Zmbt1::MitTPR-ΔTP-ZmBT1/Zmbt1	0.461	0.0836388	149.38	0.312	1	inferred	B4FMM6	Small nuclear ribonucleoprotein G OS=Zea mays GN=LOC100282336 PE=2 SV=1
Zmbt1::MitTPR-ΔTP-ZmBT1/Zmbt1	-0.382	0.083972	149.97	0.312	1	inferred	rev_A0A096T9Y4	reversed Uncharacterized protein OS=Zea mays PE=3 SV=1
Zmbt1::MitTPR-ΔTP-ZmBT1/Zmbt1	-0.201	0.0856381	152.95	0.317	4	inferred	B6SLL8	Malate dehydrogenase OS=Zea mays PE=2 SV=1
Zmbt1::MitTPR-ΔTP-ZmBT1/Zmbt1	-0.337	0.0853049	152.35	0.317	1	unresolved	B6U1E4;K7VW90	Heat shock cognate 70 kDa protein 2 OS=Zea mays PE=2 SV=1
Zmbt1::MitTPR-ΔTP-ZmBT1/Zmbt1	0.327	0.0859713	153.54	0.318	2	inferred	B6U2F8	Dolichyl-diphosphooligosaccharide--protein glycosyltransferase subunit 1 OS=Zea mays GN=LOC100285254 PE=2 SV=1
Zmbt1::MitTPR-ΔTP-ZmBT1/Zmbt1	0.194	0.0884558	157.98	0.324	8	inferred	C0P567	Pyrophosphate--fructose 6-phosphate 1-phosphotransferase subunit beta OS=Zea mays GN=gpm74 PE=2 SV=1
Zmbt1::MitTPR-ΔTP-ZmBT1/Zmbt1	-0.502	0.0884558	157.98	0.324	1	inferred	B6TG62	Caffeic acid 3-O-methyltransferase OS=Zea mays PE=2 SV=1
Zmbt1::MitTPR-ΔTP-ZmBT1/Zmbt1	0.227	0.089955	160.66	0.325	4	inferred	B4FX20	AKIN gamma OS=Zea mays GN=pco100151b PE=1 SV=1
Zmbt1::MitTPR-ΔTP-ZmBT1/Zmbt1	0.16	0.0894553	159.77	0.325	8	inferred	B6T5K6	Actin-1 OS=Zea mays PE=2 SV=1
Zmbt1::MitTPR-ΔTP-ZmBT1/Zmbt1	-0.163	0.0883039	157.71	0.325	9	unresolved	A0A0B4J3C4;A1JUJ0	Uncharacterized protein OS=Zea mays GN=lpa1 PE=4 SV=1
Zmbt1::MitTPR-ΔTP-ZmBT1/Zmbt1	-0.466	0.0894553	159.77	0.325	1	inferred	B4G0Y4	Translocase of chloroplast OS=Zea mays GN=Zm.262 PE=2 SV=1
Zmbt1::MitTPR-ΔTP-ZmBT1/Zmbt1	-0.49	0.0889555	158.87	0.325	1	inferred	B6U5T3	Putative uncharacterized protein OS=Zea mays PE=2 SV=1
Zmbt1::MitTPR-ΔTP-ZmBT1/Zmbt1	-0.723	0.0884558	157.98	0.325	1	inferred	B6UHN5	Putative uncharacterized protein OS=Zea mays PE=2 SV=1
Zmbt1::MitTPR-ΔTP-ZmBT1/Zmbt1	0.38	0.0894553	159.77	0.326	1	inferred	A0A096RLB4	Uncharacterized protein OS=Zea mays GN=LOC100279862 PE=4 SV=1
Zmbt1::MitTPR-ΔTP-ZmBT1/Zmbt1	0.34	0.0904548	161.55	0.326	1	inferred	B4FHB3	Polyadenylate-binding protein 2 OS=Zea mays GN=cl6587_1 PE=2 SV=1
Zmbt1::MitTPR-ΔTP-ZmBT1/Zmbt1	0.233	0.0909545	162.44	0.326	4	inferred	B6SIU4	Peroxidase OS=Zea mays GN=Zm.79249 PE=2 SV=1
Zmbt1::MitTPR-ΔTP-ZmBT1/Zmbt1	0.215	0.089955	160.66	0.326	4	inferred	K7USN8	Uncharacterized protein OS=Zea mays GN=Zm.68009 PE=4 SV=1
Zmbt1::MitTPR-ΔTP-ZmBT1/Zmbt1	-0.318	0.0904548	161.55	0.326	2	inferred	A0A096R8C2	Uncharacterized protein OS=Zea mays GN=pco111783(218) PE=4 SV=1
Zmbt1::MitTPR-ΔTP-ZmBT1/Zmbt1	0.177	0.0909545	162.44	0.327	6	inferred	B4FCG9	60S ribosomal protein L11-1 OS=Zea mays GN=pco098395(621) PE=2 SV=1
Zmbt1::MitTPR-ΔTP-ZmBT1/Zmbt1	-0.222	0.0914543	163.34	0.327	3	unresolved	A0A096QZZ3;C0PM03	Uncharacterized protein OS=Zea mays GN=pco105214b PE=4 SV=1
Zmbt1::MitTPR-ΔTP-ZmBT1/Zmbt1	-0.278	0.0913029	163.07	0.327	2	inferred	C0P3V1	Putative D-mannose binding lectin domain related protein OS=Zea mays GN=LOC100382042 PE=2 SV=1
Zmbt1::MitTPR-ΔTP-ZmBT1/Zmbt1	0.269	0.0924538	165.12	0.328	2	inferred	B4FH75	Dihydrodipicolinate reductase OS=Zea mays GN=LOC100194039 PE=2 SV=1
Zmbt1::MitTPR-ΔTP-ZmBT1/Zmbt1	-0.527	0.091954	164.23	0.328	1	inferred	B4FBA5	Sec12-like protein 2 OS=Zea mays GN=LOC100192088 PE=2 SV=1
Zmbt1::MitTPR-ΔTP-ZmBT1/Zmbt1	0.354	0.0924538	165.12	0.329	1	inferred	B4FXK8	40S ribosomal protein S25-1 OS=Zea mays GN=pco097109 PE=2 SV=1
Zmbt1::MitTPR-ΔTP-ZmBT1/Zmbt1	0.177	0.0944528	168.69	0.329	6	unresolved	A0A096TG88;B4FG11	Uncharacterized protein OS=Zea mays GN=Zm.78158 PE=4 SV=1
Zmbt1::MitTPR-ΔTP-ZmBT1/Zmbt1	0.173	0.0929535	166.01	0.329	9	inferred	B4G0F2	Uncharacterized protein OS=Zea mays GN=LOC100274355 PE=2 SV=1
Zmbt1::MitTPR-ΔTP-ZmBT1/Zmbt1	0.152	0.0944528	168.69	0.329	13	inferred	A0A096R0C8	T-complex protein 1 subunit gamma OS=Zea mays GN=Zm.19820 PE=3 SV=1
Zmbt1::MitTPR-ΔTP-ZmBT1/Zmbt1	-0.339	0.0949525	169.59	0.329	1	inferred	Q08704	Chalcone--flavonone isomerase OS=Zea mays GN=CHI PE=2 SV=1
Zmbt1::MitTPR-ΔTP-ZmBT1/Zmbt1	-0.41	0.093953	167.8	0.329	1	inferred	B4G1C1	Uncharacterized protein OS=Zea mays GN=pco134925 PE=2 SV=1
Zmbt1::MitTPR-ΔTP-ZmBT1/Zmbt1	0.516	0.095952	171.37	0.33	1	inferred	B6TPK0	CAK1AT OS=Zea mays GN=LOC100284050 PE=2 SV=1
Zmbt1::MitTPR-ΔTP-ZmBT1/Zmbt1	0.358	0.0936355	167.23	0.33	1	inferred	B6SUV6	Hypersensitive-induced response protein OS=Zea mays PE=2 SV=1
Zmbt1::MitTPR-ΔTP-ZmBT1/Zmbt1	0.324	0.0954523	170.48	0.33	1	inferred	A0A096RDX3	Uncharacterized protein OS=Zea mays GN=Zm.12309 PE=4 SV=1
Zmbt1::MitTPR-ΔTP-ZmBT1/Zmbt1	0.264	0.0949525	169.59	0.33	3	inferred	C0PPD7	Uncharacterized protein OS=Zea mays GN=gpm703 PE=2 SV=1
Zmbt1::MitTPR-ΔTP-ZmBT1/Zmbt1	0.141	0.0954523	170.48	0.33	12	inferred	B6T440	Adenosylhomocysteinase OS=Zea mays PE=2 SV=1
Zmbt1::MitTPR-ΔTP-ZmBT1/Zmbt1	-0.224	0.093953	167.8	0.33	3	inferred	B4FAK9	Glyceraldehyde-3-phosphate dehydrogenase OS=Zea mays GN=LOC100191900 PE=2 SV=1
Zmbt1::MitTPR-ΔTP-ZmBT1/Zmbt1	-0.289	0.0944528	168.69	0.33	2	inferred	P18123	Catalase isozyme 3 OS=Zea mays GN=CAT3 PE=2 SV=2
Zmbt1::MitTPR-ΔTP-ZmBT1/Zmbt1	-0.392	0.093953	167.8	0.33	1	inferred	C0PDM6	Uncharacterized protein OS=Zea mays GN=LOC100383153 PE=2 SV=1
Zmbt1::MitTPR-ΔTP-ZmBT1/Zmbt1	0.229	0.0934533	166.91	0.331	3	inferred	B4FMB1	Uncharacterized protein OS=Zea mays GN=umc1105 PE=2 SV=1
Zmbt1::MitTPR-ΔTP-ZmBT1/Zmbt1	0.174	0.095952	171.37	0.331	9	inferred	Q41742	Su1p (Fragment) OS=Zea mays GN=Sugary1 PE=2 SV=1
Zmbt1::MitTPR-ΔTP-ZmBT1/Zmbt1	-0.169	0.093953	167.8	0.331	5	unresolved	K7UBU3;P08735;Q09054;Q43247	Glyceraldehyde-3-phosphate dehydrogenase OS=Zea mays GN=LOC542367 PE=3 SV=1
Zmbt1::MitTPR-ΔTP-ZmBT1/Zmbt1	-0.372	0.0974513	174.05	0.332	1	inferred	B6TDW6	Cell wall integrity protein scw1 OS=Zea mays GN=pco113818 PE=2 SV=1
Zmbt1::MitTPR-ΔTP-ZmBT1/Zmbt1	0.445	0.0974513	174.05	0.333	1	inferred	A0A096SJN2	Uncharacterized protein OS=Zea mays GN=LOC100283023 PE=4 SV=1
Zmbt1::MitTPR-ΔTP-ZmBT1/Zmbt1	0.378	0.0974513	174.05	0.333	1	inferred	B4FH20	Uncharacterized protein OS=Zea mays GN=IDP2553 PE=2 SV=1
Zmbt1::MitTPR-ΔTP-ZmBT1/Zmbt1	0.23	0.097951	174.94	0.333	3	inferred	B6T938	Ubiquitin-like protein SMT3 OS=Zea mays PE=2 SV=1
Zmbt1::MitTPR-ΔTP-ZmBT1/Zmbt1	-0.195	0.0969515	173.16	0.333	6	inferred	C0PCY1	Uncharacterized protein OS=Zea mays PE=2 SV=1
Zmbt1::MitTPR-ΔTP-ZmBT1/Zmbt1	0.509	0.0984508	175.83	0.334	1	inferred	A0A096TE46	RuvB-like helicase OS=Zea mays PE=3 SV=1
Zmbt1::MitTPR-ΔTP-ZmBT1/Zmbt1	-0.221	0.0984508	175.83	0.334	2	inferred	B6TSH6	60S ribosomal protein L21 OS=Zea mays PE=2 SV=1
Zmbt1::MitTPR-ΔTP-ZmBT1/Zmbt1	-0.24	0.0974513	174.05	0.334	3	inferred	B6TPG2	60S ribosomal protein L26-1 OS=Zea mays GN=pco145463 PE=2 SV=1
Zmbt1::MitTPR-ΔTP-ZmBT1/Zmbt1	-0.296	0.0989505	176.73	0.335	2	inferred	B4F7U1	Uncharacterized protein OS=Zea mays GN=cl19610_1(367) PE=2 SV=1
Zmbt1::MitTPR-ΔTP-ZmBT1/Zmbt1	0.311	0.09995	178.51	0.336	1	inferred	B4FRQ7	Proteasome subunit beta type OS=Zea mays GN=LOC100286342 PE=2 SV=1
Zmbt1::MitTPR-ΔTP-ZmBT1/Zmbt1	0.27	0.0994503	177.62	0.336	1	inferred	P23346	Superoxide dismutase [Cu-Zn] 4AP OS=Zea mays GN=SODCC.2 PE=2 SV=2
Zmbt1::MitTPR-ΔTP-ZmBT1/Zmbt1	0.18	0.09995	178.51	0.336	6	inferred	B4FBV8	Eukaryotic translation initiation factor 3 subunit G OS=Zea mays GN=pco079325 PE=2 SV=1
Zmbt1::MitTPR-ΔTP-ZmBT1/Zmbt1	0.413	0.09995	178.51	0.337	1	inferred	B4FFJ9	Uncharacterized protein OS=Zea mays PE=2 SV=1
Zmbt1::MitTPR-ΔTP-ZmBT1/Zmbt1	0.158	0.10095	180.3	0.338	8	unresolved	A0A0B4J3I7;B6THR9	3-isopropylmalate dehydrogenase OS=Zea mays GN=Zm.138389 PE=3 SV=1
Zmbt1::MitTPR-ΔTP-ZmBT1/Zmbt1	-0.187	0.10095	180.3	0.338	3	inferred	B6SLI1	40S ribosomal protein S30 OS=Zea mays GN=gpm447 PE=2 SV=1
Zmbt1::MitTPR-ΔTP-ZmBT1/Zmbt1	-0.367	0.101949	182.08	0.338	1	inferred	A0A096TYG8	Transmembrane 9 superfamily member OS=Zea mays GN=Zm.95982 PE=3 SV=1
Zmbt1::MitTPR-ΔTP-ZmBT1/Zmbt1	0.295	0.101949	182.08	0.339	2	inferred	Q71RX2	Isopentenyl pyrophosphate isomerase OS=Zea mays PE=2 SV=1
Zmbt1::MitTPR-ΔTP-ZmBT1/Zmbt1	0.223	0.101949	182.08	0.34	2	inferred	B4FGK8	Eukaryotic translation initiation factor 2 alpha subunit OS=Zea mays GN=pco078161 PE=2 SV=1
Zmbt1::MitTPR-ΔTP-ZmBT1/Zmbt1	0.178	0.101949	182.08	0.34	6	inferred	B6TKY3	Putative TCP-1/cpn60 chaperonin family protein OS=Zea mays GN=pco140702 PE=2 SV=1
Zmbt1::MitTPR-ΔTP-ZmBT1/Zmbt1	-0.18	0.103948	185.65	0.344	4	unresolved	B4G0Z5;B6T0Z9	60S ribosomal protein L27a-3 OS=Zea mays GN=LOC100285257 PE=2 SV=1
Zmbt1::MitTPR-ΔTP-ZmBT1/Zmbt1	0.42	0.105947	189.22	0.345	1	inferred	B6U144	SelT-like protein OS=Zea mays GN=Zm.84764 PE=2 SV=1
Zmbt1::MitTPR-ΔTP-ZmBT1/Zmbt1	0.333	0.106447	190.11	0.345	1	inferred	A0A096UA30	Nucleoside diphosphate kinase OS=Zea mays GN=pco069028 PE=3 SV=1
Zmbt1::MitTPR-ΔTP-ZmBT1/Zmbt1	0.271	0.104448	186.54	0.345	2	inferred	K7VCQ4	Malic enzyme OS=Zea mays GN=ZEAMMB73_141959 PE=3 SV=1
Zmbt1::MitTPR-ΔTP-ZmBT1/Zmbt1	-0.198	0.104448	186.54	0.345	4	inferred	B6TNR8	40S ribosomal protein S2 OS=Zea mays GN=pco131882 PE=2 SV=1
Zmbt1::MitTPR-ΔTP-ZmBT1/Zmbt1	0.441	0.105947	189.22	0.346	1	inferred	B6SGI3	Ubiquitin-conjugating enzyme E2 variant 1 OS=Zea mays PE=2 SV=1
Zmbt1::MitTPR-ΔTP-ZmBT1/Zmbt1	0.32	0.106447	190.11	0.346	1	inferred	A0A096T4L3	Uncharacterized protein OS=Zea mays GN=LOC100279918 PE=4 SV=1
Zmbt1::MitTPR-ΔTP-ZmBT1/Zmbt1	0.149	0.106447	190.11	0.346	11	unresolved	B4FWX5;C0P869	Uncharacterized protein OS=Zea mays GN=LOC100273676 PE=2 SV=1
Zmbt1::MitTPR-ΔTP-ZmBT1/Zmbt1	0.249	0.105447	188.33	0.347	3	unresolved	B6SWM0;C0P8I4	2-isopropylmalate synthase B OS=Zea mays PE=2 SV=1
Zmbt1::MitTPR-ΔTP-ZmBT1/Zmbt1	0.213	0.105947	189.22	0.347	4	inferred	K7W2V5	Putative vesicle-associated membrane protein family protein OS=Zea mays GN=LOC100282605 PE=3 SV=1
Zmbt1::MitTPR-ΔTP-ZmBT1/Zmbt1	-0.247	0.105447	188.33	0.347	1	inferred	C0P4U9	Uncharacterized protein OS=Zea mays GN=LOC100382146 PE=2 SV=1
Zmbt1::MitTPR-ΔTP-ZmBT1/Zmbt1	-0.277	0.105947	189.22	0.347	2	inferred	C0P4G2	Putative cytochrome P450 superfamily protein OS=Zea mays GN=aos1 PE=2 SV=1
Zmbt1::MitTPR-ΔTP-ZmBT1/Zmbt1	0.193	0.107946	192.79	0.348	3	inferred	A0A096T178	Uncharacterized protein OS=Zea mays PE=4 SV=1
Zmbt1::MitTPR-ΔTP-ZmBT1/Zmbt1	0.14	0.107446	191.9	0.348	13	inferred	A0A096RJY6	Uncharacterized protein OS=Zea mays GN=Zm.20172 PE=3 SV=1
Zmbt1::MitTPR-ΔTP-ZmBT1/Zmbt1	-0.313	0.105947	189.22	0.348	1	inferred	B4FJT7	Uncharacterized protein OS=Zea mays GN=LOC100216804 PE=2 SV=1
Zmbt1::MitTPR-ΔTP-ZmBT1/Zmbt1	0.215	0.107946	192.79	0.349	3	inferred	A0A096QAR9	Uncharacterized protein OS=Zea mays GN=ae1 PE=4 SV=1
Zmbt1::MitTPR-ΔTP-ZmBT1/Zmbt1	-0.192	0.109445	195.47	0.351	4	unresolved	B4FWD0;B6TFN1	Minor allergen Alt a 7 OS=Zea mays GN=gpm345 PE=2 SV=1
Zmbt1::MitTPR-ΔTP-ZmBT1/Zmbt1	-0.253	0.108946	194.58	0.351	3	inferred	K7W3S4	Uncharacterized protein (Fragment) OS=Zea mays GN=LOC100382290 PE=3 SV=1
Zmbt1::MitTPR-ΔTP-ZmBT1/Zmbt1	-0.245	0.109445	195.47	0.352	2	inferred	B6TG00	Copper ion binding protein OS=Zea mays GN=pco067235 PE=2 SV=1
Zmbt1::MitTPR-ΔTP-ZmBT1/Zmbt1	-0.245	0.110945	198.15	0.355	1	inferred	B6U1D7	Sucrose synthase OS=Zea mays PE=2 SV=1
Zmbt1::MitTPR-ΔTP-ZmBT1/Zmbt1	0.249	0.111944	199.93	0.357	2	inferred	K7UM26	Putative alpha-L-arabinofuranosidase family protein OS=Zea mays GN=cl62603_1 PE=4 SV=1
Zmbt1::MitTPR-ΔTP-ZmBT1/Zmbt1	-0.206	0.111944	199.93	0.358	5	inferred	A0A096SGI5	Uncharacterized protein OS=Zea mays GN=exg1 PE=4 SV=1
Zmbt1::MitTPR-ΔTP-ZmBT1/Zmbt1	-0.116	0.112944	201.72	0.36	28	inferred	K7V6P0	Putative ATPase, V1 complex, subunit A protein OS=Zea mays GN=Zm.6945 PE=3 SV=1
Zmbt1::MitTPR-ΔTP-ZmBT1/Zmbt1	0.203	0.113443	202.61	0.361	4	inferred	B4FD80	Uncharacterized protein OS=Zea mays PE=2 SV=1
Zmbt1::MitTPR-ΔTP-ZmBT1/Zmbt1	-0.248	0.113943	203.5	0.361	2	inferred	B4F925	Superoxide dismutase OS=Zea mays GN=sod3 PE=2 SV=1
Zmbt1::MitTPR-ΔTP-ZmBT1/Zmbt1	0.302	0.114443	204.39	0.362	1	inferred	A0A0F6QI37	SGT1 OS=Zea mays PE=2 SV=1
Zmbt1::MitTPR-ΔTP-ZmBT1/Zmbt1	0.18	0.114443	204.39	0.362	4	unresolved	B4FZN6;B6SHM7	40S ribosomal protein S7 OS=Zea mays GN=LOC100274227 PE=2 SV=1
Zmbt1::MitTPR-ΔTP-ZmBT1/Zmbt1	0.126	0.116442	207.97	0.362	21	inferred	A0A096R1F9	Uncharacterized protein OS=Zea mays GN=Zm.123953 PE=3 SV=1
Zmbt1::MitTPR-ΔTP-ZmBT1/Zmbt1	0.475	0.114943	205.29	0.363	1	inferred	B4FTP9	Uncharacterized protein OS=Zea mays GN=LOC100273219 PE=2 SV=1
Zmbt1::MitTPR-ΔTP-ZmBT1/Zmbt1	0.146	0.115942	207.07	0.363	12	inferred	B4F9G8	Pyruvate kinase OS=Zea mays GN=LOC100191614 PE=2 SV=1
Zmbt1::MitTPR-ΔTP-ZmBT1/Zmbt1	0.14	0.116442	207.97	0.363	10	inferred	B4FDR7	Endosperm specific protein OS=Zea mays GN=LOC100193093 PE=2 SV=1
Zmbt1::MitTPR-ΔTP-ZmBT1/Zmbt1	-0.208	0.115942	207.07	0.363	2	unresolved	A0A096UA30;B6TKC5	Nucleoside diphosphate kinase OS=Zea mays GN=pco069028 PE=3 SV=1
Zmbt1::MitTPR-ΔTP-ZmBT1/Zmbt1	0.321	0.116442	207.97	0.364	1	inferred	B4FT32	Diaminopimelate decarboxylase OS=Zea mays GN=LOC100273126 PE=2 SV=1
Zmbt1::MitTPR-ΔTP-ZmBT1/Zmbt1	0.301	0.115442	206.18	0.364	2	inferred	Q2F7H8	Plastid coproporphyrinogen III oxidase OS=Zea mays GN=cpx1 PE=2 SV=1
Zmbt1::MitTPR-ΔTP-ZmBT1/Zmbt1	0.261	0.115942	207.07	0.364	3	inferred	B6T8I6	Putative uncharacterized protein OS=Zea mays PE=2 SV=1
Zmbt1::MitTPR-ΔTP-ZmBT1/Zmbt1	-0.417	0.117441	209.75	0.364	1	inferred	A0A096TTR7	Uncharacterized protein OS=Zea mays PE=3 SV=1
Zmbt1::MitTPR-ΔTP-ZmBT1/Zmbt1	0.342	0.115942	207.07	0.365	1	inferred	A0A096TRB1	Uncharacterized protein OS=Zea mays GN=Zm.31183 PE=4 SV=1
Zmbt1::MitTPR-ΔTP-ZmBT1/Zmbt1	-0.517	0.117441	209.75	0.365	1	inferred	A0A096SI44	Uncharacterized protein OS=Zea mays PE=4 SV=1
Zmbt1::MitTPR-ΔTP-ZmBT1/Zmbt1	0.392	0.11994	214.21	0.368	1	inferred	B6SNM4	Protein transport protein Sec61 beta subunit OS=Zea mays GN=LOC100280873 PE=2 SV=1
Zmbt1::MitTPR-ΔTP-ZmBT1/Zmbt1	0.367	0.11944	213.32	0.368	1	inferred	B4FKA5	Small nuclear ribonucleoprotein Sm D3 OS=Zea mays GN=pco068141(116) PE=2 SV=1
Zmbt1::MitTPR-ΔTP-ZmBT1/Zmbt1	0.151	0.118941	212.43	0.368	9	inferred	B4FQJ6	Uncharacterized protein OS=Zea mays GN=LOC100272769 PE=2 SV=1
Zmbt1::MitTPR-ΔTP-ZmBT1/Zmbt1	0.116	0.118941	212.43	0.368	27	unresolved	A0A096PNV5;A0A0B4J312	Uncharacterized protein OS=Zea mays GN=LOC100382799 PE=4 SV=1
Zmbt1::MitTPR-ΔTP-ZmBT1/Zmbt1	-0.446	0.11944	213.32	0.368	1	inferred	B4FFZ7	Uncharacterized protein OS=Zea mays GN=LOC100193699 PE=2 SV=1
Zmbt1::MitTPR-ΔTP-ZmBT1/Zmbt1	0.269	0.11994	214.21	0.369	2	inferred	B6TJC7	Membrane steroid-binding protein 1 OS=Zea mays GN=Zm.160652 PE=2 SV=1
Zmbt1::MitTPR-ΔTP-ZmBT1/Zmbt1	0.292	0.121439	216.89	0.371	2	inferred	K7V2N6	Putative USP family protein OS=Zea mays GN=Zm.122145 PE=4 SV=1
Zmbt1::MitTPR-ΔTP-ZmBT1/Zmbt1	-0.551	0.121439	216.89	0.371	1	inferred	A0A060D7D7	Trihelix transcription factor (Fragment) OS=Zea mays GN=THX16 PE=2 SV=1
Zmbt1::MitTPR-ΔTP-ZmBT1/Zmbt1	0.266	0.121439	216.89	0.372	2	inferred	B6T375	Thioredoxin H-type 5 OS=Zea mays PE=2 SV=1
Zmbt1::MitTPR-ΔTP-ZmBT1/Zmbt1	-0.421	0.121939	217.78	0.372	1	inferred	A0A096QSH1	Uncharacterized protein OS=Zea mays GN=cl5026_1 PE=4 SV=1
Zmbt1::MitTPR-ΔTP-ZmBT1/Zmbt1	0.364	0.122939	219.57	0.373	1	inferred	B4FA06	APx4-Peroxisomal Ascorbate Peroxidase OS=Zea mays GN=cl26634_1a PE=2 SV=1
Zmbt1::MitTPR-ΔTP-ZmBT1/Zmbt1	-0.167	0.122939	219.57	0.373	6	inferred	C0P7J4	Uncharacterized protein OS=Zea mays GN=IDP193 PE=2 SV=1
Zmbt1::MitTPR-ΔTP-ZmBT1/Zmbt1	-0.41	0.122439	218.68	0.373	1	inferred	B6TVY3	Peptidyl-prolyl cis-trans isomerase OS=Zea mays PE=2 SV=1
Zmbt1::MitTPR-ΔTP-ZmBT1/Zmbt1	0.441	0.123938	221.35	0.375	1	inferred	B6SGY5	RNA binding protein OS=Zea mays GN=LOC100280485 PE=2 SV=1
Zmbt1::MitTPR-ΔTP-ZmBT1/Zmbt1	0.257	0.123938	221.35	0.375	2	inferred	C0HI51	Uncharacterized protein OS=Zea mays GN=LOC100304311 PE=2 SV=1
Zmbt1::MitTPR-ΔTP-ZmBT1/Zmbt1	0.346	0.125937	224.92	0.38	2	inferred	A0A096RQA9	Uncharacterized protein OS=Zea mays GN=LOC100217157 PE=4 SV=1
Zmbt1::MitTPR-ΔTP-ZmBT1/Zmbt1	-0.158	0.126437	225.82	0.381	12	inferred	B4F861	Uncharacterized protein OS=Zea mays GN=LOC100274316 PE=2 SV=1
Zmbt1::MitTPR-ΔTP-ZmBT1/Zmbt1	0.311	0.127936	228.49	0.384	2	inferred	K7VIL6	Putative translation elongation/initiation factor family protein (Fragment) OS=Zea mays GN=Zm.43566 PE=4 SV=1
Zmbt1::MitTPR-ΔTP-ZmBT1/Zmbt1	-0.35	0.127936	228.49	0.385	1	inferred	B4FSM5	Peroxiredoxin-5 OS=Zea mays GN=LOC100273860 PE=2 SV=1
Zmbt1::MitTPR-ΔTP-ZmBT1/Zmbt1	0.332	0.131934	235.63	0.392	1	inferred	B4FRH5	Succinyl-CoA ligase subunit beta OS=Zea mays GN=LOC100284826 PE=2 SV=1
Zmbt1::MitTPR-ΔTP-ZmBT1/Zmbt1	-0.111	0.131434	234.74	0.392	24	inferred	B4FUH2	Aspartate aminotransferase OS=Zea mays GN=pco118382 PE=2 SV=1
Zmbt1::MitTPR-ΔTP-ZmBT1/Zmbt1	-0.303	0.130935	233.85	0.392	1	unresolved	A0A096Q4Q2;B6U237	Uncharacterized protein OS=Zea mays GN=LOC100217188 PE=3 SV=1
Zmbt1::MitTPR-ΔTP-ZmBT1/Zmbt1	-0.35	0.130935	233.85	0.392	1	inferred	K7UXV6	Uncharacterized protein OS=Zea mays GN=pco103510 PE=4 SV=1
Zmbt1::MitTPR-ΔTP-ZmBT1/Zmbt1	0.157	0.131934	235.63	0.393	7	inferred	A0A096SUU7	Uncharacterized protein OS=Zea mays GN=Zm.13366 PE=4 SV=1
Zmbt1::MitTPR-ΔTP-ZmBT1/Zmbt1	-0.168	0.131434	234.74	0.393	6	inferred	B6SK06	Histone deacetylase 2b OS=Zea mays GN=hdt103 PE=2 SV=1
Zmbt1::MitTPR-ΔTP-ZmBT1/Zmbt1	0.25	0.133933	239.2	0.395	2	inferred	B4FDB1	Uncharacterized protein OS=Zea mays GN=LOC100192966 PE=2 SV=1
Zmbt1::MitTPR-ΔTP-ZmBT1/Zmbt1	0.141	0.133433	238.31	0.395	8	inferred	P49106	14-3-3-like protein GF14-6 OS=Zea mays GN=GRF1 PE=3 SV=1
Zmbt1::MitTPR-ΔTP-ZmBT1/Zmbt1	-0.319	0.133433	238.31	0.395	1	inferred	B4FEB2	NEDD8-activating enzyme E1 regulatory subunit OS=Zea mays PE=2 SV=1
Zmbt1::MitTPR-ΔTP-ZmBT1/Zmbt1	-0.15	0.133433	238.31	0.396	9	inferred	P80607	Alpha-1,4-glucan-protein synthase [UDP-forming] OS=Zea mays GN=UPTG PE=1 SV=2
Zmbt1::MitTPR-ΔTP-ZmBT1/Zmbt1	-0.164	0.134433	240.1	0.396	6	inferred	A0A096QP97	Uncharacterized protein OS=Zea mays GN=Zm.43672 PE=4 SV=1
Zmbt1::MitTPR-ΔTP-ZmBT1/Zmbt1	-0.308	0.136932	244.56	0.4	1	inferred	A0A096Q544	Uncharacterized protein OS=Zea mays GN=Zm.35912 PE=4 SV=1
Zmbt1::MitTPR-ΔTP-ZmBT1/Zmbt1	-0.327	0.135932	242.77	0.4	1	inferred	A0A096TGR9	Uncharacterized protein OS=Zea mays GN=pco070730a PE=4 SV=1
Zmbt1::MitTPR-ΔTP-ZmBT1/Zmbt1	0.22	0.136432	243.67	0.401	3	inferred	B4G0Z7	Uncharacterized protein OS=Zea mays PE=2 SV=1
Zmbt1::MitTPR-ΔTP-ZmBT1/Zmbt1	-0.153	0.136932	244.56	0.401	6	inferred	B4F8B9	S-(hydroxymethyl)glutathione dehydrogenase OS=Zea mays GN=fdh1 PE=2 SV=1
Zmbt1::MitTPR-ΔTP-ZmBT1/Zmbt1	-0.72	0.136932	244.56	0.402	1	inferred	P06674	Zein-alpha 19A2 (Fragment) OS=Zea mays PE=2 SV=1
Zmbt1::MitTPR-ΔTP-ZmBT1/Zmbt1	-0.219	0.137931	246.34	0.403	3	inferred	B4FQK0	Uncharacterized protein OS=Zea mays GN=IDP52 PE=2 SV=1
Zmbt1::MitTPR-ΔTP-ZmBT1/Zmbt1	-0.347	0.138931	248.13	0.405	1	inferred	K7USC0	Calmodulin OS=Zea mays GN=LOC100272455 PE=4 SV=1
Zmbt1::MitTPR-ΔTP-ZmBT1/Zmbt1	0.404	0.13993	249.92	0.407	1	inferred	C0P3Y1	Uncharacterized protein OS=Zea mays GN=LOC100382050 PE=2 SV=1
Zmbt1::MitTPR-ΔTP-ZmBT1/Zmbt1	-0.19	0.14043	250.81	0.407	4	unresolved	B4F925;P09233	Superoxide dismutase OS=Zea mays GN=sod3 PE=2 SV=1
Zmbt1::MitTPR-ΔTP-ZmBT1/Zmbt1	0.203	0.14043	250.81	0.408	2	unresolved	A0A096RLY4;B4FWK0	Eukaryotic translation initiation factor 3 subunit D OS=Zea mays GN=cl2592_1 PE=3 SV=1
Zmbt1::MitTPR-ΔTP-ZmBT1/Zmbt1	0.42	0.141429	252.59	0.409	1	inferred	B6TNN5	Alpha-galactosidase OS=Zea mays PE=2 SV=1
Zmbt1::MitTPR-ΔTP-ZmBT1/Zmbt1	0.242	0.141429	252.59	0.409	2	inferred	B4FK58	Signal recognition particle 19 kDa protein OS=Zea mays GN=LOC100282410 PE=2 SV=1
Zmbt1::MitTPR-ΔTP-ZmBT1/Zmbt1	-0.339	0.141929	253.49	0.409	1	inferred	rev_B4FK65	reversed Uncharacterized protein OS=Zea mays PE=2 SV=1
Zmbt1::MitTPR-ΔTP-ZmBT1/Zmbt1	-0.236	0.141929	253.49	0.41	2	inferred	K7V9P7	Uncharacterized protein OS=Zea mays GN=LOC100279707 PE=3 SV=1
Zmbt1::MitTPR-ΔTP-ZmBT1/Zmbt1	-0.299	0.142929	255.27	0.411	1	inferred	rev_C0P4G7	reversed Uncharacterized protein OS=Zea mays GN=phi064 PE=2 SV=1
Zmbt1::MitTPR-ΔTP-ZmBT1/Zmbt1	0.42	0.143428	256.16	0.412	1	inferred	B8A0V4	Beta-galactosidase OS=Zea mays GN=LOC100279948 PE=2 SV=1
Zmbt1::MitTPR-ΔTP-ZmBT1/Zmbt1	0.269	0.143928	257.06	0.413	2	inferred	B4FYX0	Uncharacterized protein OS=Zea mays GN=LOC100274069 PE=2 SV=1
Zmbt1::MitTPR-ΔTP-ZmBT1/Zmbt1	0.144	0.145427	259.73	0.414	7	unresolved	B4F8K1;B4FTW5	60S ribosomal protein L7-2 OS=Zea mays GN=pco101521(516) PE=2 SV=1
Zmbt1::MitTPR-ΔTP-ZmBT1/Zmbt1	-0.142	0.145427	259.73	0.414	7	unresolved	A0A0B4J330;B6U1E4;B7ZZ42;C4J410;K7VW90;K7WEL8	Uncharacterized protein OS=Zea mays PE=3 SV=1
Zmbt1::MitTPR-ΔTP-ZmBT1/Zmbt1	-0.239	0.144928	258.84	0.414	2	inferred	A0A096R1C1	Branched-chain-amino-acid aminotransferase OS=Zea mays GN=pco098993(576) PE=3 SV=1
Zmbt1::MitTPR-ΔTP-ZmBT1/Zmbt1	0.187	0.144928	258.84	0.415	1	unresolved	A0A096TME2;P14640;P33627	Uncharacterized protein OS=Zea mays PE=4 SV=1
Zmbt1::MitTPR-ΔTP-ZmBT1/Zmbt1	-0.273	0.145427	259.73	0.415	1	unresolved	C4J410;K7VW90;K7WEL8	Heat shock protein1 OS=Zea mays GN=LOC100501536 PE=2 SV=1
Zmbt1::MitTPR-ΔTP-ZmBT1/Zmbt1	-0.165	0.146927	262.41	0.417	6	inferred	B6TH57	Succinyl-CoA ligase alpha-chain 2 OS=Zea mays GN=Zm.12345 PE=2 SV=1
Zmbt1::MitTPR-ΔTP-ZmBT1/Zmbt1	0.249	0.147426	263.3	0.418	2	inferred	B4F957	Uncharacterized protein OS=Zea mays GN=pco091529 PE=2 SV=1
Zmbt1::MitTPR-ΔTP-ZmBT1/Zmbt1	-0.16	0.148426	265.09	0.419	6	inferred	C4J6K9	Rab GDP dissociation inhibitor alpha OS=Zea mays GN=si614088f03a PE=2 SV=1
Zmbt1::MitTPR-ΔTP-ZmBT1/Zmbt1	0.155	0.148926	265.98	0.42	5	unresolved	B4F9B2;B4FSN1	Acetyl-CoA acetyltransferase, cytosolic 1 OS=Zea mays GN=LOC100282283 PE=2 SV=1
Zmbt1::MitTPR-ΔTP-ZmBT1/Zmbt1	-0.444	0.148426	265.09	0.42	1	inferred	B4FD30	Uncharacterized protein OS=Zea mays GN=Zm.83365 PE=2 SV=1
Zmbt1::MitTPR-ΔTP-ZmBT1/Zmbt1	-0.441	0.149425	266.87	0.421	1	inferred	Q08275	17.0 kDa class II heat shock protein OS=Zea mays GN=HSP18 PE=2 SV=1
Zmbt1::MitTPR-ΔTP-ZmBT1/Zmbt1	0.349	0.150425	268.66	0.422	1	inferred	B8A161	Nucleosome/chromatin assembly factor group A OS=Zea mays GN=IDP2365 PE=2 SV=1
Zmbt1::MitTPR-ΔTP-ZmBT1/Zmbt1	-0.163	0.149925	267.77	0.422	5	inferred	C0PG96	Uncharacterized protein OS=Zea mays GN=pco098114(672) PE=2 SV=1
Zmbt1::MitTPR-ΔTP-ZmBT1/Zmbt1	-0.2	0.150425	268.66	0.422	2	unresolved	A0A096RZ23;B6THZ8	Uncharacterized protein OS=Zea mays GN=Zm.6236 PE=4 SV=1
Zmbt1::MitTPR-ΔTP-ZmBT1/Zmbt1	-0.297	0.151424	270.44	0.424	1	unresolved	A0A096T0Z9;B4F917	Uncharacterized protein OS=Zea mays GN=Zm.103993 PE=4 SV=1
Zmbt1::MitTPR-ΔTP-ZmBT1/Zmbt1	0.192	0.152924	273.12	0.426	2	inferred	P24067	Luminal-binding protein 2 OS=Zea mays GN=BIPE2 PE=1 SV=3
Zmbt1::MitTPR-ΔTP-ZmBT1/Zmbt1	-0.177	0.153423	274.01	0.426	4	inferred	C4J938	Uncharacterized protein OS=Zea mays GN=Zm.19961 PE=2 SV=1
Zmbt1::MitTPR-ΔTP-ZmBT1/Zmbt1	0.266	0.152924	273.12	0.427	1	unresolved	A0A096Q8R5;B6T7G7;K7UQT7	Uncharacterized protein OS=Zea mays GN=LOC100381466 PE=4 SV=1
Zmbt1::MitTPR-ΔTP-ZmBT1/Zmbt1	0.224	0.153923	274.91	0.427	3	inferred	B6SWM0	2-isopropylmalate synthase B OS=Zea mays PE=2 SV=1
Zmbt1::MitTPR-ΔTP-ZmBT1/Zmbt1	0.179	0.152924	273.12	0.427	4	inferred	A0A096SS43	Uncharacterized protein OS=Zea mays GN=LOC100304283 PE=4 SV=1
Zmbt1::MitTPR-ΔTP-ZmBT1/Zmbt1	0.171	0.153423	274.01	0.427	7	inferred	B4FKP4	Uncharacterized protein OS=Zea mays GN=IDP1639 PE=2 SV=1
Zmbt1::MitTPR-ΔTP-ZmBT1/Zmbt1	-0.18	0.154423	275.8	0.428	5	inferred	A0A096QF11	Uncharacterized protein OS=Zea mays GN=Zm.40574 PE=4 SV=1
Zmbt1::MitTPR-ΔTP-ZmBT1/Zmbt1	0.245	0.155422	277.58	0.43	2	inferred	B4FTH5	Xyloglucan endotransglucosylase/hydrolase OS=Zea mays GN=gpm554 PE=2 SV=1
Zmbt1::MitTPR-ΔTP-ZmBT1/Zmbt1	0.234	0.155922	278.48	0.43	1	unresolved	A0A096QA11;B6SIK8	Uncharacterized protein OS=Zea mays GN=LOC100282885 PE=3 SV=1
Zmbt1::MitTPR-ΔTP-ZmBT1/Zmbt1	0.148	0.156422	279.37	0.431	5	inferred	A0A096RTH6	Uncharacterized protein OS=Zea mays GN=Zm.62221 PE=3 SV=1
Zmbt1::MitTPR-ΔTP-ZmBT1/Zmbt1	0.134	0.156922	280.26	0.432	8	inferred	A0A096QE21	Uncharacterized protein OS=Zea mays GN=si486068c09 PE=3 SV=1
Zmbt1::MitTPR-ΔTP-ZmBT1/Zmbt1	-0.433	0.157421	281.15	0.433	1	inferred	K7WEL8	Uncharacterized protein OS=Zea mays GN=pco094428 PE=3 SV=1
Zmbt1::MitTPR-ΔTP-ZmBT1/Zmbt1	0.283	0.15992	285.62	0.439	2	inferred	B4FJ28	Signal recognition particle 9 kDa protein OS=Zea mays GN=LOC100216656 PE=2 SV=1
Zmbt1::MitTPR-ΔTP-ZmBT1/Zmbt1	-0.29	0.161919	289.19	0.443	1	inferred	K7V557	Uncharacterized protein OS=Zea mays GN=pco124021 PE=4 SV=1
Zmbt1::MitTPR-ΔTP-ZmBT1/Zmbt1	-0.209	0.162419	290.08	0.444	2	inferred	K7TUB2	Uncharacterized protein OS=Zea mays GN=Zm.108722 PE=4 SV=1
Zmbt1::MitTPR-ΔTP-ZmBT1/Zmbt1	-0.261	0.161919	289.19	0.444	2	inferred	B6SVH7	Putative uncharacterized protein OS=Zea mays PE=2 SV=1
Zmbt1::MitTPR-ΔTP-ZmBT1/Zmbt1	0.228	0.164418	293.65	0.447	2	inferred	B4FST4	SKP1-like protein 1A OS=Zea mays GN=LOC100280388 PE=2 SV=1
Zmbt1::MitTPR-ΔTP-ZmBT1/Zmbt1	-0.188	0.166833	297.96	0.447	3	inferred	A0A096RBT2	Uncharacterized protein OS=Zea mays GN=cl315_1 PE=3 SV=1
Zmbt1::MitTPR-ΔTP-ZmBT1/Zmbt1	-0.241	0.163918	292.76	0.447	1	inferred	B4F917	Putative RAN GTPase activating family protein OS=Zea mays GN=Zm.75200 PE=2 SV=1
Zmbt1::MitTPR-ΔTP-ZmBT1/Zmbt1	-0.278	0.166917	298.11	0.447	1	unresolved	B6T715;Q43274	Aldehyde dehydrogenase OS=Zea mays PE=2 SV=1
Zmbt1::MitTPR-ΔTP-ZmBT1/Zmbt1	0.347	0.164418	293.65	0.448	1	inferred	C0PEX1	Uncharacterized protein OS=Zea mays PE=2 SV=1
Zmbt1::MitTPR-ΔTP-ZmBT1/Zmbt1	0.247	0.167832	299.75	0.448	2	inferred	C0PM03	Uncharacterized protein OS=Zea mays PE=2 SV=1
Zmbt1::MitTPR-ΔTP-ZmBT1/Zmbt1	-0.202	0.165917	296.33	0.448	1	unresolved	B6UHJ4;O50018	Elongation factor 1-alpha OS=Zea mays GN=elf*-uaz7c01f12 PE=2 SV=1
Zmbt1::MitTPR-ΔTP-ZmBT1/Zmbt1	-0.227	0.166833	297.96	0.448	2	inferred	C4J6I7	Uncharacterized protein OS=Zea mays GN=LOC100501865 PE=2 SV=1
Zmbt1::MitTPR-ΔTP-ZmBT1/Zmbt1	-0.317	0.165917	296.33	0.448	1	inferred	B4FSS3	Uncharacterized protein OS=Zea mays GN=LOC100273090 PE=2 SV=1
Zmbt1::MitTPR-ΔTP-ZmBT1/Zmbt1	-0.381	0.166417	297.22	0.448	1	inferred	B4FD03	Uncharacterized protein OS=Zea mays GN=LOC100192890 PE=2 SV=1
Zmbt1::MitTPR-ΔTP-ZmBT1/Zmbt1	0.421	0.168916	301.68	0.449	1	inferred	B4FNL7	MAP3K-like protein kinase OS=Zea mays GN=LOC100272437 PE=2 SV=1
Zmbt1::MitTPR-ΔTP-ZmBT1/Zmbt1	0.332	0.166833	297.96	0.449	1	inferred	K7UST9	RuvB-like helicase OS=Zea mays GN=LOC100191624 PE=3 SV=1
Zmbt1::MitTPR-ΔTP-ZmBT1/Zmbt1	0.247	0.165834	296.18	0.449	2	inferred	A8WES3	Uncharacterized protein OS=Zea mays GN=ZCN11 PE=2 SV=1
Zmbt1::MitTPR-ΔTP-ZmBT1/Zmbt1	0.215	0.167832	299.75	0.449	2	inferred	B4FBF5	Uncharacterized protein OS=Zea mays PE=2 SV=1
Zmbt1::MitTPR-ΔTP-ZmBT1/Zmbt1	0.126	0.168416	300.79	0.449	9	inferred	B4FH44	Thioredoxin OS=Zea mays GN=trh2 PE=2 SV=1
Zmbt1::MitTPR-ΔTP-ZmBT1/Zmbt1	-0.162	0.165834	296.18	0.449	3	inferred	B6TDF8	Glyceraldehyde-3-phosphate dehydrogenase OS=Zea mays GN=pco070235b PE=2 SV=1
Zmbt1::MitTPR-ΔTP-ZmBT1/Zmbt1	-0.296	0.168831	301.53	0.449	1	inferred	B6T5X5	60S ribosomal protein L29 OS=Zea mays GN=Zm.24183 PE=2 SV=1
Zmbt1::MitTPR-ΔTP-ZmBT1/Zmbt1	-0.722	0.165417	295.44	0.449	1	inferred	P04703	Zein-alpha A20 OS=Zea mays PE=2 SV=1
Zmbt1::MitTPR-ΔTP-ZmBT1/Zmbt1	0.297	0.169915	303.47	0.451	1	inferred	B6SUK9	N-acetyltransferase OS=Zea mays GN=Zm.82939 PE=2 SV=1
Zmbt1::MitTPR-ΔTP-ZmBT1/Zmbt1	0.174	0.171828	306.89	0.451	3	unresolved	A0A096QHR4;Q41784	Uncharacterized protein OS=Zea mays GN=tub7 PE=3 SV=1
Zmbt1::MitTPR-ΔTP-ZmBT1/Zmbt1	0.148	0.172827	308.67	0.451	5	inferred	C4JAE0	Uncharacterized protein OS=Zea mays GN=LOC100283145 PE=2 SV=1
Zmbt1::MitTPR-ΔTP-ZmBT1/Zmbt1	-0.143	0.171828	306.89	0.451	2	unresolved	A0A0B4J3C2;B6TWN7;B6UHJ4;C4JA47;O50018;Q9M7E2;Q9M7E4	Elongation factor 1-alpha OS=Zea mays GN=elfa3 PE=3 SV=1
Zmbt1::MitTPR-ΔTP-ZmBT1/Zmbt1	0.481	0.170829	305.1	0.452	1	inferred	B4FR72	Purple acid phosphatase OS=Zea mays GN=Zm.76580 PE=2 SV=1
Zmbt1::MitTPR-ΔTP-ZmBT1/Zmbt1	0.365	0.172827	308.67	0.452	1	inferred	A0A096T7J9	Uncharacterized protein OS=Zea mays GN=gpm405 PE=4 SV=1
Zmbt1::MitTPR-ΔTP-ZmBT1/Zmbt1	-0.195	0.172414	307.93	0.452	4	inferred	B6UI15	Subtilisin-chymotrypsin inhibitor CI-1B OS=Zea mays GN=LOC100286333 PE=2 SV=1
Zmbt1::MitTPR-ΔTP-ZmBT1/Zmbt1	-0.241	0.171828	306.89	0.452	3	inferred	C0PE32	Uncharacterized protein OS=Zea mays GN=LOC100383198 PE=2 SV=1
Zmbt1::MitTPR-ΔTP-ZmBT1/Zmbt1	0.326	0.171828	306.89	0.453	1	unresolved	P22275;P33627	Tubulin alpha-3 chain OS=Zea mays GN=TUBA3 PE=2 SV=1
Zmbt1::MitTPR-ΔTP-ZmBT1/Zmbt1	0.293	0.173826	310.45	0.453	1	inferred	B6TTP4	Stress-inducible membrane pore protein OS=Zea mays GN=gpm462 PE=2 SV=1
Zmbt1::MitTPR-ΔTP-ZmBT1/Zmbt1	0.229	0.173826	310.45	0.453	1	inferred	B6SX73	60S ribosomal protein L35 OS=Zea mays GN=rpl35 PE=2 SV=1
Zmbt1::MitTPR-ΔTP-ZmBT1/Zmbt1	-0.165	0.171828	306.89	0.453	5	unresolved	A0A096TJB2;K7U6F0	Uncharacterized protein OS=Zea mays GN=Zm.94941 PE=4 SV=1
Zmbt1::MitTPR-ΔTP-ZmBT1/Zmbt1	-0.296	0.170829	305.1	0.453	1	inferred	A0A096QHS8	Uncharacterized protein OS=Zea mays GN=Zm.31393 PE=3 SV=1
Zmbt1::MitTPR-ΔTP-ZmBT1/Zmbt1	0.345	0.171828	306.89	0.454	1	inferred	K7V687	Uncharacterized protein OS=Zea mays GN=Zm.13749 PE=4 SV=1
Zmbt1::MitTPR-ΔTP-ZmBT1/Zmbt1	0.143	0.175824	314.02	0.454	6	inferred	B6UE86	Fructose-bisphosphate aldolase OS=Zea mays PE=2 SV=1
Zmbt1::MitTPR-ΔTP-ZmBT1/Zmbt1	-0.157	0.174825	312.24	0.454	5	inferred	B6T2Y5	S-formylglutathione hydrolase OS=Zea mays GN=LOC100282053 PE=2 SV=1
Zmbt1::MitTPR-ΔTP-ZmBT1/Zmbt1	-0.276	0.174825	312.24	0.454	1	unresolved	B4G082;B6TLN5;C4J6K9	Rab GDP dissociation inhibitor alpha OS=Zea mays PE=2 SV=1
Zmbt1::MitTPR-ΔTP-ZmBT1/Zmbt1	0.333	0.176823	315.81	0.455	1	inferred	B4FX94	Uncharacterized protein OS=Zea mays GN=IDP2392 PE=2 SV=1
Zmbt1::MitTPR-ΔTP-ZmBT1/Zmbt1	-0.185	0.175412	313.29	0.455	3	unresolved	B4FBI6;B4FD30	Uncharacterized protein OS=Zea mays GN=LOC100192485 PE=2 SV=1
Zmbt1::MitTPR-ΔTP-ZmBT1/Zmbt1	-0.21	0.175824	314.02	0.455	3	inferred	C0P9F2	Uncharacterized protein OS=Zea mays GN=pco085619 PE=2 SV=1
Zmbt1::MitTPR-ΔTP-ZmBT1/Zmbt1	0.286	0.176823	315.81	0.456	1	inferred	A0A096RHR6	Uncharacterized protein OS=Zea mays PE=4 SV=1
Zmbt1::MitTPR-ΔTP-ZmBT1/Zmbt1	-0.293	0.176823	315.81	0.456	1	inferred	B7ZZN4	Uncharacterized protein OS=Zea mays PE=2 SV=1
Zmbt1::MitTPR-ΔTP-ZmBT1/Zmbt1	-0.294	0.177822	317.59	0.457	1	inferred	C0P4T2	Uncharacterized protein OS=Zea mays GN=Zm.67761 PE=2 SV=1
Zmbt1::MitTPR-ΔTP-ZmBT1/Zmbt1	0.241	0.178411	318.64	0.458	2	inferred	K7UYI3	Uncharacterized protein OS=Zea mays GN=ZEAMMB73_057058 PE=3 SV=1
Zmbt1::MitTPR-ΔTP-ZmBT1/Zmbt1	-0.43	0.178821	319.37	0.458	1	inferred	C0HEE6	Peroxidase OS=Zea mays GN=LOC100381861 PE=2 SV=1
Zmbt1::MitTPR-ΔTP-ZmBT1/Zmbt1	-0.188	0.180819	322.94	0.462	2	inferred	B4FFV3	Malate dehydrogenase OS=Zea mays GN=LOC100193663 PE=2 SV=1
Zmbt1::MitTPR-ΔTP-ZmBT1/Zmbt1	0.259	0.180819	322.94	0.463	1	inferred	A0A096UG05	Uncharacterized protein OS=Zea mays PE=4 SV=1
Zmbt1::MitTPR-ΔTP-ZmBT1/Zmbt1	0.202	0.181818	324.73	0.464	3	inferred	B4FUZ2	Uncharacterized protein OS=Zea mays GN=cl10585_1b PE=2 SV=1
Zmbt1::MitTPR-ΔTP-ZmBT1/Zmbt1	-0.374	0.182817	326.51	0.464	1	inferred	Q10716	Cysteine proteinase 1 OS=Zea mays GN=CCP1 PE=2 SV=1
Zmbt1::MitTPR-ΔTP-ZmBT1/Zmbt1	0.205	0.183816	328.3	0.465	2	inferred	B6TCB8	40S ribosomal protein S12 OS=Zea mays PE=2 SV=1
Zmbt1::MitTPR-ΔTP-ZmBT1/Zmbt1	-0.134	0.182817	326.51	0.465	8	unresolved	B6TSQ9;C0P3K6	Aspartic proteinase oryzasin-1 OS=Zea mays PE=2 SV=1
Zmbt1::MitTPR-ΔTP-ZmBT1/Zmbt1	0.287	0.182817	326.51	0.466	1	inferred	Q05761	40S ribosomal protein S13 OS=Zea mays GN=RPS13 PE=2 SV=1
Zmbt1::MitTPR-ΔTP-ZmBT1/Zmbt1	0.199	0.184815	330.08	0.466	3	inferred	B4FR03	OB-fold nucleic acid binding domain containing protein OS=Zea mays GN=pco079748(219) PE=2 SV=1
Zmbt1::MitTPR-ΔTP-ZmBT1/Zmbt1	0.173	0.183816	328.3	0.466	3	inferred	B6TRR5	Formate dehydrogenase 1 OS=Zea mays PE=2 SV=1
Zmbt1::MitTPR-ΔTP-ZmBT1/Zmbt1	-0.276	0.183816	328.3	0.466	1	inferred	rev_A0A096RQY7	reversed Uncharacterized protein OS=Zea mays GN=Zm.125070 PE=4 SV=1
Zmbt1::MitTPR-ΔTP-ZmBT1/Zmbt1	-0.125	0.185814	331.86	0.467	8	inferred	K7V5L0	UMP synthase OS=Zea mays GN=gpm370 PE=3 SV=1
Zmbt1::MitTPR-ΔTP-ZmBT1/Zmbt1	-0.196	0.184815	330.08	0.467	3	inferred	B6TN68	RNA-binding protein 8A OS=Zea mays GN=pco106378a PE=2 SV=1
Zmbt1::MitTPR-ΔTP-ZmBT1/Zmbt1	-0.173	0.185814	331.86	0.468	3	inferred	B6SRE7	Peptidyl-prolyl cis-trans isomerase OS=Zea mays GN=Zm.6830 PE=2 SV=1
Zmbt1::MitTPR-ΔTP-ZmBT1/Zmbt1	-0.216	0.186813	333.65	0.469	2	inferred	B7ZZM7	Uncharacterized protein OS=Zea mays GN=LOC100279728 PE=2 SV=1
Zmbt1::MitTPR-ΔTP-ZmBT1/Zmbt1	-0.283	0.187812	335.43	0.471	1	unresolved	A0A096S029;Q84LP6	Malic enzyme OS=Zea mays GN=me2 PE=3 SV=1
Zmbt1::MitTPR-ΔTP-ZmBT1/Zmbt1	0.324	0.192807	344.35	0.474	1	inferred	B4FRP8	Plastid-lipid-associated protein 2 OS=Zea mays GN=gpm119 PE=2 SV=1
Zmbt1::MitTPR-ΔTP-ZmBT1/Zmbt1	0.287	0.191808	342.57	0.474	1	inferred	C0PHK1	Uncharacterized protein OS=Zea mays GN=LOC100194251 PE=2 SV=1
Zmbt1::MitTPR-ΔTP-ZmBT1/Zmbt1	0.222	0.190809	340.79	0.474	2	inferred	B4F7V1	2-dehydro-3-deoxyphosphooctonate aldolase OS=Zea mays GN=LOC100191165 PE=2 SV=1
Zmbt1::MitTPR-ΔTP-ZmBT1/Zmbt1	-0.339	0.192807	344.35	0.474	1	inferred	K7TFQ9	Uncharacterized protein (Fragment) OS=Zea mays GN=ZEAMMB73_798083 PE=4 SV=1
Zmbt1::MitTPR-ΔTP-ZmBT1/Zmbt1	-0.365	0.191808	342.57	0.474	1	inferred	K7VPS3	Uncharacterized protein OS=Zea mays GN=Zm.14318 PE=4 SV=1
Zmbt1::MitTPR-ΔTP-ZmBT1/Zmbt1	0.293	0.191808	342.57	0.475	1	unresolved	K7V106;Q8LLS4	Phosphoglycerate kinase OS=Zea mays GN=Zm.42367 PE=3 SV=1
Zmbt1::MitTPR-ΔTP-ZmBT1/Zmbt1	0.288	0.190809	340.79	0.475	1	inferred	Q8W0Q2	Putative aldehyde dehydrogenase MIS1 OS=Zea mays GN=mis1 PE=2 SV=1
Zmbt1::MitTPR-ΔTP-ZmBT1/Zmbt1	0.288	0.192807	344.35	0.475	1	inferred	C0P4Z9	Uncharacterized protein OS=Zea mays GN=cl23834_1 PE=2 SV=1
Zmbt1::MitTPR-ΔTP-ZmBT1/Zmbt1	-0.172	0.190809	340.79	0.475	4	inferred	A0A096PYB4	Uncharacterized protein OS=Zea mays GN=Zm.130885 PE=4 SV=1
Zmbt1::MitTPR-ΔTP-ZmBT1/Zmbt1	-0.206	0.18981	339	0.475	2	inferred	B6U1C5	Uncharacterized protein OS=Zea mays GN=Zm.22334 PE=2 SV=1
Zmbt1::MitTPR-ΔTP-ZmBT1/Zmbt1	-0.228	0.193806	346.14	0.475	2	inferred	B6T8U7	Chaperonin OS=Zea mays GN=cl21464_1 PE=2 SV=1
Zmbt1::MitTPR-ΔTP-ZmBT1/Zmbt1	-0.314	0.194805	347.92	0.475	1	inferred	B6SWC4	AMP-binding protein OS=Zea mays PE=2 SV=1
Zmbt1::MitTPR-ΔTP-ZmBT1/Zmbt1	-0.394	0.193806	346.14	0.475	1	inferred	A0A096SBD7	Uncharacterized protein OS=Zea mays GN=Zm.94398 PE=4 SV=1
Zmbt1::MitTPR-ΔTP-ZmBT1/Zmbt1	0.355	0.192807	344.35	0.476	1	inferred	Q41784	Tubulin beta-7 chain OS=Zea mays GN=TUBB7 PE=2 SV=1
Zmbt1::MitTPR-ΔTP-ZmBT1/Zmbt1	0.151	0.191808	342.57	0.476	6	inferred	A0A096UHG3	Uncharacterized protein OS=Zea mays GN=AY110159 PE=4 SV=1
Zmbt1::MitTPR-ΔTP-ZmBT1/Zmbt1	-0.263	0.190809	340.79	0.476	1	inferred	Q9SWR9	Acetyltransferase component of pyruvate dehydrogenase complex OS=Zea mays GN=LOC541781 PE=2 SV=1
Zmbt1::MitTPR-ΔTP-ZmBT1/Zmbt1	-0.34	0.194805	347.92	0.476	1	inferred	B6T4M0	RuvB-like helicase OS=Zea mays PE=2 SV=1
Zmbt1::MitTPR-ΔTP-ZmBT1/Zmbt1	0.332	0.190809	340.79	0.477	1	inferred	K7TI14	Clathrin heavy chain OS=Zea mays GN=Zm.25638 PE=3 SV=1
Zmbt1::MitTPR-ΔTP-ZmBT1/Zmbt1	0.247	0.196803	351.49	0.477	3	inferred	A0A096TA45	Uncharacterized protein OS=Zea mays GN=LOC100383058 PE=4 SV=1
Zmbt1::MitTPR-ΔTP-ZmBT1/Zmbt1	0.235	0.195804	349.71	0.477	1	unresolved	A0A096SHX1;B6SKP8	Uncharacterized protein OS=Zea mays PE=3 SV=1
Zmbt1::MitTPR-ΔTP-ZmBT1/Zmbt1	0.208	0.190809	340.79	0.477	3	inferred	B6T7G7	Elongation factor 1-gamma 3 OS=Zea mays GN=LOC100282446 PE=2 SV=1
Zmbt1::MitTPR-ΔTP-ZmBT1/Zmbt1	0.14	0.194805	347.92	0.477	5	inferred	B6U1E4	Heat shock cognate 70 kDa protein 2 OS=Zea mays PE=2 SV=1
Zmbt1::MitTPR-ΔTP-ZmBT1/Zmbt1	0.246	0.196803	351.49	0.478	2	inferred	B4G1N4	CsAtPR5 OS=Zea mays GN=Zm.115385 PE=2 SV=1
Zmbt1::MitTPR-ΔTP-ZmBT1/Zmbt1	0.209	0.196803	351.49	0.478	2	unresolved	B6SMQ5;B6T2R0;P12863	Triosephosphate isomerase OS=Zea mays GN=LOC100280823 PE=2 SV=1
Zmbt1::MitTPR-ΔTP-ZmBT1/Zmbt1	0.119	0.200799	358.63	0.479	7	inferred	B4FL17	Translationally-controlled tumor protein OS=Zea mays GN=TCTP PE=2 SV=1
Zmbt1::MitTPR-ΔTP-ZmBT1/Zmbt1	-0.12	0.197802	353.27	0.479	8	inferred	C0P3K6	Uncharacterized protein OS=Zea mays GN=Zm.86992 PE=2 SV=1
Zmbt1::MitTPR-ΔTP-ZmBT1/Zmbt1	-0.309	0.196803	351.49	0.479	1	inferred	A0A096U317	Uncharacterized protein OS=Zea mays PE=4 SV=1
Zmbt1::MitTPR-ΔTP-ZmBT1/Zmbt1	0.433	0.1998	356.84	0.48	1	inferred	B7ZYW2	Uncharacterized protein OS=Zea mays GN=LOC100279582 PE=2 SV=1
Zmbt1::MitTPR-ΔTP-ZmBT1/Zmbt1	0.163	0.201798	360.41	0.48	3	inferred	A0A096SH79	Uncharacterized protein OS=Zea mays PE=4 SV=1
Zmbt1::MitTPR-ΔTP-ZmBT1/Zmbt1	-0.115	0.200799	358.63	0.48	11	inferred	B6TS23	Protein Z OS=Zea mays PE=2 SV=1
Zmbt1::MitTPR-ΔTP-ZmBT1/Zmbt1	-0.344	0.198801	355.06	0.48	1	inferred	B6TYI4	DAG protein OS=Zea mays PE=2 SV=1
Zmbt1::MitTPR-ΔTP-ZmBT1/Zmbt1	0.355	0.200799	358.63	0.481	1	inferred	B4FT69	Uncharacterized protein OS=Zea mays GN=AY110141 PE=2 SV=1
Zmbt1::MitTPR-ΔTP-ZmBT1/Zmbt1	0.242	0.200799	358.63	0.481	2	inferred	A0A096T0B7	Aconitate hydratase OS=Zea mays GN=IDP553 PE=3 SV=1
Zmbt1::MitTPR-ΔTP-ZmBT1/Zmbt1	-0.135	0.201798	360.41	0.481	7	inferred	C0P820	Uncharacterized protein OS=Zea mays GN=pco082145 PE=2 SV=1
Zmbt1::MitTPR-ΔTP-ZmBT1/Zmbt1	-0.232	0.1998	356.84	0.481	2	inferred	A0A096REM3	Uncharacterized protein OS=Zea mays GN=Zm.67038 PE=4 SV=1
Zmbt1::MitTPR-ΔTP-ZmBT1/Zmbt1	-0.581	0.201798	360.41	0.481	1	inferred	A0A096PSF4	Serine/threonine-protein phosphatase OS=Zea mays GN=pco121275a PE=3 SV=1
Zmbt1::MitTPR-ΔTP-ZmBT1/Zmbt1	0.309	0.1998	356.84	0.482	1	inferred	A0A096Q6E2	Uncharacterized protein OS=Zea mays GN=Zm.87115 PE=4 SV=1
Zmbt1::MitTPR-ΔTP-ZmBT1/Zmbt1	0.311	0.203796	363.98	0.483	1	inferred	A0A096PLV2	Uncharacterized protein OS=Zea mays GN=Zm.54751 PE=3 SV=1
Zmbt1::MitTPR-ΔTP-ZmBT1/Zmbt1	0.255	0.204795	365.76	0.484	1	unresolved	B6SI42;P21641	Oleosin OS=Zea mays GN=LOC100280594 PE=2 SV=1
Zmbt1::MitTPR-ΔTP-ZmBT1/Zmbt1	0.229	0.203796	363.98	0.484	2	inferred	B6TE60	Uncharacterized protein OS=Zea mays GN=pco081460 PE=2 SV=1
Zmbt1::MitTPR-ΔTP-ZmBT1/Zmbt1	0.213	0.204795	365.76	0.484	1	inferred	P05022	ATP synthase subunit alpha, chloroplastic OS=Zea mays GN=atpA PE=1 SV=1
Zmbt1::MitTPR-ΔTP-ZmBT1/Zmbt1	0.124	0.205794	367.55	0.484	8	inferred	A0A096T536	Uncharacterized protein OS=Zea mays GN=Zm.81027 PE=3 SV=1
Zmbt1::MitTPR-ΔTP-ZmBT1/Zmbt1	0.13	0.205794	367.55	0.485	4	inferred	B4F9G6	60S ribosomal protein L6 OS=Zea mays GN=pco112591 PE=2 SV=1
Zmbt1::MitTPR-ΔTP-ZmBT1/Zmbt1	-0.194	0.204795	365.76	0.485	2	unresolved	B6T5R1;B6T8F4	Ran-binding protein 1 OS=Zea mays GN=LOC100282282 PE=2 SV=1
Zmbt1::MitTPR-ΔTP-ZmBT1/Zmbt1	0.346	0.205794	367.55	0.486	1	inferred	B6U8P6	ABA-responsive protein OS=Zea mays PE=2 SV=1
Zmbt1::MitTPR-ΔTP-ZmBT1/Zmbt1	0.366	0.210789	376.47	0.493	1	inferred	A0A096QYC7	Uncharacterized protein OS=Zea mays GN=LOC100381984 PE=4 SV=1
Zmbt1::MitTPR-ΔTP-ZmBT1/Zmbt1	-0.234	0.20979	374.69	0.493	3	inferred	C0PH29	Uncharacterized protein OS=Zea mays GN=LOC100383560 PE=2 SV=1
Zmbt1::MitTPR-ΔTP-ZmBT1/Zmbt1	0.14	0.211788	378.25	0.494	6	inferred	A0A096RX71	Uncharacterized protein OS=Zea mays GN=TIDP3513 PE=3 SV=1
Zmbt1::MitTPR-ΔTP-ZmBT1/Zmbt1	-0.333	0.210789	376.47	0.494	2	inferred	P33627	Tubulin alpha-6 chain OS=Zea mays GN=TUBA6 PE=2 SV=1
Zmbt1::MitTPR-ΔTP-ZmBT1/Zmbt1	0.118	0.211788	378.25	0.495	9	unresolved	B4FBF6;B4FRG8	Uncharacterized protein OS=Zea mays GN=pco074099(177) PE=2 SV=1
Zmbt1::MitTPR-ΔTP-ZmBT1/Zmbt1	-0.357	0.210789	376.47	0.495	1	inferred	O48558	60S ribosomal protein L30 OS=Zea mays GN=RPL30 PE=3 SV=1
Zmbt1::MitTPR-ΔTP-ZmBT1/Zmbt1	-0.216	0.212787	380.04	0.496	2	inferred	C0PIR4	Uncharacterized protein OS=Zea mays GN=LOC100191877 PE=2 SV=1
Zmbt1::MitTPR-ΔTP-ZmBT1/Zmbt1	-0.223	0.213786	381.82	0.498	2	inferred	A0A096TLD8	Uncharacterized protein OS=Zea mays GN=LOC100279448 PE=4 SV=1
Zmbt1::MitTPR-ΔTP-ZmBT1/Zmbt1	-0.25	0.214785	383.61	0.498	1	inferred	B6UHJ4	Elongation factor 1-alpha OS=Zea mays GN=elf*-uaz7c01f12 PE=2 SV=1
Zmbt1::MitTPR-ΔTP-ZmBT1/Zmbt1	0.324	0.214785	383.61	0.499	1	inferred	B4FAE1	Ras protein RIC1 OS=Zea mays GN=LOC100191848 PE=2 SV=1
Zmbt1::MitTPR-ΔTP-ZmBT1/Zmbt1	-0.32	0.214785	383.61	0.499	1	inferred	B6SKS5	3-oxoacyl-synthase III OS=Zea mays GN=pco142704 PE=2 SV=1
Zmbt1::MitTPR-ΔTP-ZmBT1/Zmbt1	0.11	0.217782	388.96	0.504	11	inferred	B6T8X5	T-complex protein 1 subunit beta OS=Zea mays PE=2 SV=1
Zmbt1::MitTPR-ΔTP-ZmBT1/Zmbt1	-0.175	0.218781	390.74	0.504	3	inferred	B4FFR7	Uncharacterized protein OS=Zea mays GN=TIDP3612 PE=2 SV=1
Zmbt1::MitTPR-ΔTP-ZmBT1/Zmbt1	-0.323	0.217782	388.96	0.504	1	inferred	A0A096U0H7	Uncharacterized protein OS=Zea mays GN=Zm.24177 PE=4 SV=1
Zmbt1::MitTPR-ΔTP-ZmBT1/Zmbt1	0.306	0.218781	390.74	0.505	1	inferred	B6TM50	PDIL5-1-Zea mays protein disulfide isomerase OS=Zea mays PE=2 SV=1
Zmbt1::MitTPR-ΔTP-ZmBT1/Zmbt1	-0.096	0.218781	390.74	0.505	21	unresolved	Q946V2;Q948J8	Legumin 1 OS=Zea mays GN=leg1 PE=2 SV=1
Zmbt1::MitTPR-ΔTP-ZmBT1/Zmbt1	0.255	0.21978	392.53	0.506	1	inferred	B6SZ64	60S ribosomal protein L35 OS=Zea mays PE=2 SV=1
Zmbt1::MitTPR-ΔTP-ZmBT1/Zmbt1	-0.137	0.220779	394.31	0.507	5	inferred	A0A096RI41	Uncharacterized protein OS=Zea mays GN=Zm.11697 PE=4 SV=1
Zmbt1::MitTPR-ΔTP-ZmBT1/Zmbt1	0.26	0.221778	396.1	0.508	2	inferred	B6TNK0	Uncharacterized protein OS=Zea mays GN=LOC100283962 PE=2 SV=1
Zmbt1::MitTPR-ΔTP-ZmBT1/Zmbt1	-0.302	0.221778	396.1	0.509	1	inferred	A0A096QCS1	Uncharacterized protein OS=Zea mays GN=LOC100282771 PE=4 SV=1
Zmbt1::MitTPR-ΔTP-ZmBT1/Zmbt1	-0.236	0.222777	397.88	0.51	1	inferred	A0A096T0Z9	Uncharacterized protein OS=Zea mays GN=Zm.103993 PE=4 SV=1
Zmbt1::MitTPR-ΔTP-ZmBT1/Zmbt1	0.374	0.226773	405.02	0.511	1	inferred	C4IYX8	AAA domain-containing protein 3, ATPase family OS=Zea mays GN=si946027f07 PE=2 SV=1
Zmbt1::MitTPR-ΔTP-ZmBT1/Zmbt1	0.184	0.225774	403.23	0.511	3	inferred	A0A096SXG9	Uncharacterized protein OS=Zea mays GN=Zm.77743 PE=4 SV=1
Zmbt1::MitTPR-ΔTP-ZmBT1/Zmbt1	0.153	0.226773	405.02	0.511	5	inferred	B6SLS0	ATP-dependent RNA helicase DBP5 OS=Zea mays PE=2 SV=1
Zmbt1::MitTPR-ΔTP-ZmBT1/Zmbt1	-0.183	0.224775	401.45	0.511	2	inferred	B4FPP1	Uncharacterized protein OS=Zea mays GN=LOC100193621 PE=2 SV=1
Zmbt1::MitTPR-ΔTP-ZmBT1/Zmbt1	-0.213	0.224775	401.45	0.511	2	inferred	A0A096RNV5	Uncharacterized protein OS=Zea mays GN=LOC100284977 PE=4 SV=1
Zmbt1::MitTPR-ΔTP-ZmBT1/Zmbt1	0.361	0.225774	403.23	0.512	1	inferred	C0P576	Uncharacterized protein OS=Zea mays GN=LOC100191462 PE=2 SV=1
Zmbt1::MitTPR-ΔTP-ZmBT1/Zmbt1	0.217	0.226773	405.02	0.512	3	inferred	B6U4D9	Protein ROOT HAIR DEFECTIVE 3 homolog OS=Zea mays PE=2 SV=1
Zmbt1::MitTPR-ΔTP-ZmBT1/Zmbt1	0.192	0.225774	403.23	0.512	2	inferred	B4FCX3	Proteasome subunit beta type OS=Zea mays GN=LOC100192865 PE=2 SV=1
Zmbt1::MitTPR-ΔTP-ZmBT1/Zmbt1	0.185	0.223776	399.66	0.512	3	inferred	A0A096S3Y4	Uncharacterized protein OS=Zea mays GN=Zm.82464 PE=3 SV=1
Zmbt1::MitTPR-ΔTP-ZmBT1/Zmbt1	0.173	0.227772	406.8	0.512	1	unresolved	A0A096QSW5;A0A096ST65;B4FUZ2	Uncharacterized protein OS=Zea mays GN=LOC100272519 PE=3 SV=1
Zmbt1::MitTPR-ΔTP-ZmBT1/Zmbt1	-0.174	0.227772	406.8	0.512	3	unresolved	A0A0B4J349;B6TCE9	Peptidyl-prolyl cis-trans isomerase OS=Zea mays PE=3 SV=1
Zmbt1::MitTPR-ΔTP-ZmBT1/Zmbt1	-0.192	0.224775	401.45	0.512	2	inferred	Q5XLE1	Peptidyl-prolyl cis-trans isomerase OS=Zea mays GN=pco108516 PE=2 SV=1
Zmbt1::MitTPR-ΔTP-ZmBT1/Zmbt1	-0.534	0.228771	408.59	0.512	1	inferred	C0PG78	Uncharacterized protein OS=Zea mays GN=LOC100383470 PE=2 SV=1
Zmbt1::MitTPR-ΔTP-ZmBT1/Zmbt1	0.183	0.228771	408.59	0.513	3	inferred	P25460	40S ribosomal protein S11 OS=Zea mays GN=RPS11 PE=2 SV=1
Zmbt1::MitTPR-ΔTP-ZmBT1/Zmbt1	0.151	0.228771	408.59	0.513	4	inferred	K7U869	Eucaryotic translation initiation factor5 OS=Zea mays GN=EIF5 PE=4 SV=1
Zmbt1::MitTPR-ΔTP-ZmBT1/Zmbt1	0.14	0.224775	401.45	0.513	5	inferred	B6T4E6	Mo-molybdopterin cofactor sulfurase OS=Zea mays GN=LOC100282161 PE=2 SV=1
Zmbt1::MitTPR-ΔTP-ZmBT1/Zmbt1	0.14	0.224775	401.45	0.513	5	inferred	C0PGB5	Pyruvate kinase OS=Zea mays GN=Zm.5190 PE=2 SV=1
Zmbt1::MitTPR-ΔTP-ZmBT1/Zmbt1	-0.197	0.226773	405.02	0.513	2	inferred	A0A096PQI6	Uncharacterized protein OS=Zea mays PE=4 SV=1
Zmbt1::MitTPR-ΔTP-ZmBT1/Zmbt1	0.104	0.22977	410.37	0.514	14	inferred	B4FUE0	Obg-like ATPase 1 OS=Zea mays GN=Zm.968 PE=2 SV=1
Zmbt1::MitTPR-ΔTP-ZmBT1/Zmbt1	-0.313	0.230769	412.15	0.515	1	inferred	B6SI86	TPR domain containing protein OS=Zea mays PE=2 SV=1
Zmbt1::MitTPR-ΔTP-ZmBT1/Zmbt1	-0.152	0.231768	413.94	0.516	3	inferred	A0A096TB53	Uncharacterized protein OS=Zea mays GN=pco148543(450) PE=4 SV=1
Zmbt1::MitTPR-ΔTP-ZmBT1/Zmbt1	0.109	0.231768	413.94	0.517	8	unresolved	A0A096RZA0;B8A161	Uncharacterized protein OS=Zea mays GN=Zm.65054 PE=4 SV=1
Zmbt1::MitTPR-ΔTP-ZmBT1/Zmbt1	-0.209	0.232767	415.72	0.518	2	inferred	B4FN73	Uncharacterized protein OS=Zea mays GN=cl5678_1 PE=2 SV=1
Zmbt1::MitTPR-ΔTP-ZmBT1/Zmbt1	-0.143	0.233766	417.51	0.519	6	inferred	B8A0F1	Uncharacterized protein OS=Zea mays GN=TIDP2729 PE=2 SV=1
Zmbt1::MitTPR-ΔTP-ZmBT1/Zmbt1	0.098	0.234765	419.29	0.521	17	unresolved	A0A096UDB8;K7TS88	Uncharacterized protein OS=Zea mays PE=4 SV=1
Zmbt1::MitTPR-ΔTP-ZmBT1/Zmbt1	-0.316	0.235764	421.07	0.521	1	inferred	K7VWC1	Uncharacterized protein OS=Zea mays GN=Zm.27248 PE=4 SV=1
Zmbt1::MitTPR-ΔTP-ZmBT1/Zmbt1	0.233	0.236763	422.86	0.522	1	inferred	Q49HD9	12-oxo-phytodienoic acid reductase OS=Zea mays GN=OPR6 PE=2 SV=1
Zmbt1::MitTPR-ΔTP-ZmBT1/Zmbt1	0.181	0.235764	421.07	0.522	2	inferred	K7W249	Cysteine proteinase inhibitor OS=Zea mays GN=Zm.13209 PE=3 SV=1
Zmbt1::MitTPR-ΔTP-ZmBT1/Zmbt1	0.163	0.235764	421.07	0.522	2	inferred	B6UH15	60S ribosomal protein L34 OS=Zea mays PE=2 SV=1
Zmbt1::MitTPR-ΔTP-ZmBT1/Zmbt1	0.193	0.238761	426.43	0.523	3	inferred	B6SHE0	Eukaryotic translation initiation factor 3 subunit H OS=Zea mays PE=2 SV=1
Zmbt1::MitTPR-ΔTP-ZmBT1/Zmbt1	0.163	0.237762	424.64	0.523	4	inferred	A0A096TIX9	Lysine--tRNA ligase OS=Zea mays GN=Zm.95819 PE=3 SV=1
Zmbt1::MitTPR-ΔTP-ZmBT1/Zmbt1	0.107	0.236763	422.86	0.523	6	inferred	A0A096TDC4	GTP-binding nuclear protein OS=Zea mays GN=LOC100193260 PE=3 SV=1
Zmbt1::MitTPR-ΔTP-ZmBT1/Zmbt1	0.281	0.237762	424.64	0.524	1	inferred	K7UCA4	Uncharacterized protein OS=Zea mays GN=Zm.119165 PE=4 SV=1
Zmbt1::MitTPR-ΔTP-ZmBT1/Zmbt1	0.128	0.238761	426.43	0.524	6	inferred	A0A096QJW7	Uncharacterized protein OS=Zea mays GN=LOC100383320 PE=3 SV=1
Zmbt1::MitTPR-ΔTP-ZmBT1/Zmbt1	0.229	0.241758	431.78	0.525	2	inferred	A0A096TN19	Uncharacterized protein OS=Zea mays GN=Zm.19610 PE=4 SV=1
Zmbt1::MitTPR-ΔTP-ZmBT1/Zmbt1	-0.175	0.238761	426.43	0.525	3	inferred	B6TKF2	RanBP1 domain containing protein OS=Zea mays PE=2 SV=1
Zmbt1::MitTPR-ΔTP-ZmBT1/Zmbt1	0.12	0.241758	431.78	0.526	8	inferred	A0A096QA11	Uncharacterized protein OS=Zea mays GN=LOC100282885 PE=3 SV=1
Zmbt1::MitTPR-ΔTP-ZmBT1/Zmbt1	0.326	0.241758	431.78	0.527	1	inferred	B4F7Y3	Uncharacterized protein OS=Zea mays GN=pco124661 PE=2 SV=1
Zmbt1::MitTPR-ΔTP-ZmBT1/Zmbt1	0.223	0.242757	433.56	0.527	1	unresolved	B4FN23;B4FV87	Uncharacterized protein OS=Zea mays GN=Zm.68129 PE=2 SV=1
Zmbt1::MitTPR-ΔTP-ZmBT1/Zmbt1	-0.135	0.241758	431.78	0.527	5	unresolved	B4FL36;P49104	Uncharacterized protein OS=Zea mays GN=LOC100217047 PE=2 SV=1
Zmbt1::MitTPR-ΔTP-ZmBT1/Zmbt1	-0.257	0.240759	430	0.527	1	inferred	B6SJ08	60S ribosomal protein L18 OS=Zea mays GN=pco085865 PE=2 SV=1
Zmbt1::MitTPR-ΔTP-ZmBT1/Zmbt1	-0.12	0.243756	435.35	0.528	7	inferred	Q08062	Malate dehydrogenase, cytoplasmic OS=Zea mays PE=2 SV=2
Zmbt1::MitTPR-ΔTP-ZmBT1/Zmbt1	-0.19	0.241758	431.78	0.528	2	inferred	B4FTE1	Signal peptidase complex subunit 2 OS=Zea mays GN=pco090513 PE=2 SV=1
Zmbt1::MitTPR-ΔTP-ZmBT1/Zmbt1	-0.316	0.241758	431.78	0.528	1	inferred	B6TE22	Cylicin-1 OS=Zea mays PE=2 SV=1
Zmbt1::MitTPR-ΔTP-ZmBT1/Zmbt1	0.209	0.244755	437.13	0.53	1	inferred	C4IYM7	Uncharacterized protein OS=Zea mays GN=Zm.161668 PE=2 SV=1
Zmbt1::MitTPR-ΔTP-ZmBT1/Zmbt1	0.126	0.245754	438.92	0.531	5	inferred	Q4TZJ2	Pyrroline-5-carboxylate reductase OS=Zea mays GN=p5cr PE=2 SV=1
Zmbt1::MitTPR-ΔTP-ZmBT1/Zmbt1	0.115	0.246753	440.7	0.533	4	inferred	B4FW07	60S ribosomal protein L36 OS=Zea mays GN=magi92568 PE=2 SV=1
Zmbt1::MitTPR-ΔTP-ZmBT1/Zmbt1	0.597	0.24975	446.05	0.534	1	inferred	B6SXM5	Kinesin-like protein OS=Zea mays GN=Zm.7332 PE=2 SV=1
Zmbt1::MitTPR-ΔTP-ZmBT1/Zmbt1	0.233	0.248751	444.27	0.534	1	inferred	C0PA88	Uncharacterized protein OS=Zea mays PE=2 SV=1
Zmbt1::MitTPR-ΔTP-ZmBT1/Zmbt1	0.562	0.24975	446.05	0.535	1	inferred	C0PG82	Uncharacterized protein OS=Zea mays GN=LOC100279323 PE=2 SV=1
Zmbt1::MitTPR-ΔTP-ZmBT1/Zmbt1	-0.118	0.24975	446.05	0.535	3	unresolved	B6TWN7;B6UHJ4;C4JA47;O50018	Elongation factor 1-alpha OS=Zea mays GN=LOC100284707 PE=2 SV=1
Zmbt1::MitTPR-ΔTP-ZmBT1/Zmbt1	-0.124	0.248751	444.27	0.535	5	inferred	B6TFF6	Enoyl-[acyl-carrier-protein] reductase [NADH] OS=Zea mays PE=2 SV=1
Zmbt1::MitTPR-ΔTP-ZmBT1/Zmbt1	-0.285	0.251748	449.62	0.535	1	inferred	K7V0B9	Putative DUF1296 domain containing family protein OS=Zea mays GN=Zm.29684 PE=4 SV=1
Zmbt1::MitTPR-ΔTP-ZmBT1/Zmbt1	-0.521	0.248751	444.27	0.535	1	inferred	A0A096Q7U7	Uncharacterized protein OS=Zea mays GN=Zm.158248 PE=3 SV=1
Zmbt1::MitTPR-ΔTP-ZmBT1/Zmbt1	0.289	0.248751	444.27	0.536	1	inferred	B6SK13	Ribose-phosphate pyrophosphokinase 4 OS=Zea mays PE=2 SV=1
Zmbt1::MitTPR-ΔTP-ZmBT1/Zmbt1	0.172	0.252747	451.41	0.536	4	inferred	K7TJV6	Uncharacterized protein OS=Zea mays GN=TIDP3354 PE=4 SV=1
Zmbt1::MitTPR-ΔTP-ZmBT1/Zmbt1	0.112	0.251748	449.62	0.536	9	inferred	B6U118	T-complex protein 1 subunit zeta OS=Zea mays PE=2 SV=1
Zmbt1::MitTPR-ΔTP-ZmBT1/Zmbt1	0.226	0.251748	449.62	0.537	1	inferred	Q8LLS4	Phosphoglycerate kinase (Fragment) OS=Zea mays GN=Pgk-1 PE=3 SV=1
Zmbt1::MitTPR-ΔTP-ZmBT1/Zmbt1	0.165	0.251748	449.62	0.537	3	inferred	B2Y0K4	Tryptophan synthase alpha OS=Zea mays GN=TSA PE=2 SV=1
Zmbt1::MitTPR-ΔTP-ZmBT1/Zmbt1	0.126	0.248751	444.27	0.537	6	unresolved	A0A096U7A7;K7V364	Uncharacterized protein OS=Zea mays GN=LOC100279992 PE=3 SV=1
Zmbt1::MitTPR-ΔTP-ZmBT1/Zmbt1	-0.2	0.252747	451.41	0.537	2	inferred	B6UGS8	Anthranilate synthase component II OS=Zea mays GN=LOC100286252 PE=2 SV=1
Zmbt1::MitTPR-ΔTP-ZmBT1/Zmbt1	-0.262	0.253746	453.19	0.537	1	inferred	C0PA71	Uncharacterized protein OS=Zea mays PE=2 SV=1
Zmbt1::MitTPR-ΔTP-ZmBT1/Zmbt1	0.242	0.253746	453.19	0.538	1	inferred	C0HGZ0	Putative argonaute family protein OS=Zea mays GN=LOC100381552 PE=2 SV=1
Zmbt1::MitTPR-ΔTP-ZmBT1/Zmbt1	-0.09	0.251748	449.62	0.538	23	unresolved	B6SVV9;P19023	ATP synthase subunit beta OS=Zea mays PE=2 SV=1
Zmbt1::MitTPR-ΔTP-ZmBT1/Zmbt1	-0.106	0.256743	458.54	0.538	9	inferred	K7V1W5	S-adenosylmethionine synthase OS=Zea mays GN=cl2757_5c PE=3 SV=1
Zmbt1::MitTPR-ΔTP-ZmBT1/Zmbt1	-0.25	0.255744	456.76	0.538	1	inferred	B8A0E5	Uncharacterized protein OS=Zea mays GN=IDP634 PE=2 SV=1
Zmbt1::MitTPR-ΔTP-ZmBT1/Zmbt1	-0.271	0.254745	454.98	0.538	1	inferred	B6SKN3	1,2-dihydroxy-3-keto-5-methylthiopentene dioxygenase OS=Zea mays GN=Zm.3612 PE=2 SV=1
Zmbt1::MitTPR-ΔTP-ZmBT1/Zmbt1	0.142	0.255744	456.76	0.539	3	inferred	A0A096QI23	Uncharacterized protein OS=Zea mays PE=4 SV=1
Zmbt1::MitTPR-ΔTP-ZmBT1/Zmbt1	0.099	0.256743	458.54	0.539	13	inferred	B6TL91	Hsc70-interacting protein OS=Zea mays GN=LOC100283738 PE=2 SV=1
Zmbt1::MitTPR-ΔTP-ZmBT1/Zmbt1	-0.165	0.255744	456.76	0.539	1	inferred	A0A096TME2	Uncharacterized protein OS=Zea mays PE=4 SV=1
Zmbt1::MitTPR-ΔTP-ZmBT1/Zmbt1	-0.318	0.256743	458.54	0.539	1	inferred	A0A096Q6A8	Uncharacterized protein OS=Zea mays PE=4 SV=1
Zmbt1::MitTPR-ΔTP-ZmBT1/Zmbt1	0.11	0.255744	456.76	0.54	8	inferred	B6T3D4	Methionyl-tRNA synthetase OS=Zea mays GN=cl12627_1 PE=2 SV=1
Zmbt1::MitTPR-ΔTP-ZmBT1/Zmbt1	-0.128	0.258741	462.11	0.542	2	unresolved	A0A0B4J3C2;Q9M7E2	Elongation factor 1-alpha OS=Zea mays GN=elfa3 PE=3 SV=1
Zmbt1::MitTPR-ΔTP-ZmBT1/Zmbt1	-0.14	0.261738	467.46	0.542	4	unresolved	A0A096QP97;A0A096RIV3	Uncharacterized protein OS=Zea mays GN=Zm.43672 PE=4 SV=1
Zmbt1::MitTPR-ΔTP-ZmBT1/Zmbt1	0.165	0.25974	463.9	0.543	3	unresolved	A0A096Q8R5;A0A096S0A2;B6T7G7;K7UQT7	Uncharacterized protein OS=Zea mays GN=LOC100381466 PE=4 SV=1
Zmbt1::MitTPR-ΔTP-ZmBT1/Zmbt1	-0.15	0.25974	463.9	0.543	4	inferred	Q9ZT66	Endo-1,3;1,4-beta-D-glucanase OS=Zea mays PE=1 SV=1
Zmbt1::MitTPR-ΔTP-ZmBT1/Zmbt1	-0.3	0.261738	467.46	0.543	1	inferred	A0A096QZZ3	Uncharacterized protein OS=Zea mays GN=pco105214b PE=4 SV=1
Zmbt1::MitTPR-ΔTP-ZmBT1/Zmbt1	0.164	0.261738	467.46	0.544	2	inferred	A0A096U9V0	Uncharacterized protein OS=Zea mays GN=pco087396 PE=4 SV=1
Zmbt1::MitTPR-ΔTP-ZmBT1/Zmbt1	0.122	0.262737	469.25	0.544	7	inferred	A0A096PW86	Coatomer subunit alpha OS=Zea mays GN=LOC100384351 PE=4 SV=1
Zmbt1::MitTPR-ΔTP-ZmBT1/Zmbt1	-0.154	0.261738	467.46	0.544	5	inferred	B4FQL2	SEC13-related protein OS=Zea mays GN=LOC100283613 PE=2 SV=1
Zmbt1::MitTPR-ΔTP-ZmBT1/Zmbt1	-0.181	0.260739	465.68	0.544	3	unresolved	C4J410;K7VW90	Heat shock protein1 OS=Zea mays GN=LOC100501536 PE=2 SV=1
Zmbt1::MitTPR-ΔTP-ZmBT1/Zmbt1	0.271	0.261738	467.46	0.545	1	inferred	B6TJ85	Ubiquinone biosynthesis protein COQ9 OS=Zea mays PE=2 SV=1
Zmbt1::MitTPR-ΔTP-ZmBT1/Zmbt1	0.211	0.261738	467.46	0.545	1	unresolved	B6TXN7;B6U998	60S ribosomal protein L22-2 OS=Zea mays PE=2 SV=1
Zmbt1::MitTPR-ΔTP-ZmBT1/Zmbt1	-0.165	0.263736	471.03	0.545	3	inferred	B6TK50	Armadillo/beta-catenin-like repeat family protein OS=Zea mays PE=2 SV=1
Zmbt1::MitTPR-ΔTP-ZmBT1/Zmbt1	0.205	0.264735	472.82	0.547	2	inferred	K7TTR6	Uncharacterized protein OS=Zea mays GN=csu334 PE=4 SV=1
Zmbt1::MitTPR-ΔTP-ZmBT1/Zmbt1	-0.318	0.265734	474.6	0.547	1	inferred	C0P4B5	Serine/threonine-protein phosphatase 2A 55 kDa regulatory subunit B OS=Zea mays GN=LOC100193694 PE=2 SV=1
Zmbt1::MitTPR-ΔTP-ZmBT1/Zmbt1	0.118	0.265734	474.6	0.548	7	inferred	A0A096PZ84	Uncharacterized protein OS=Zea mays GN=LOC100194235 PE=3 SV=1
Zmbt1::MitTPR-ΔTP-ZmBT1/Zmbt1	-0.261	0.266733	476.39	0.548	1	inferred	B4FQ58	Uncharacterized protein OS=Zea mays PE=2 SV=1
Zmbt1::MitTPR-ΔTP-ZmBT1/Zmbt1	0.132	0.266733	476.39	0.549	3	inferred	B7ZZ42	Uncharacterized protein OS=Zea mays GN=Zm.46914 PE=2 SV=1
Zmbt1::MitTPR-ΔTP-ZmBT1/Zmbt1	0.117	0.267732	478.17	0.549	9	unresolved	B6TGG2;C0HHU2	2,3-bisphosphoglycerate-independent phosphoglycerate mutase OS=Zea mays PE=2 SV=1
Zmbt1::MitTPR-ΔTP-ZmBT1/Zmbt1	-0.11	0.267732	478.17	0.55	8	inferred	B6UEQ3	Dynamin-2A OS=Zea mays PE=2 SV=1
Zmbt1::MitTPR-ΔTP-ZmBT1/Zmbt1	-0.246	0.270729	483.52	0.551	1	inferred	B4G0E0	Uncharacterized protein OS=Zea mays GN=LOC100282107 PE=2 SV=1
Zmbt1::MitTPR-ΔTP-ZmBT1/Zmbt1	0.286	0.26973	481.74	0.552	1	inferred	B4F8V5	Uncharacterized protein OS=Zea mays GN=LOC100191453 PE=2 SV=1
Zmbt1::MitTPR-ΔTP-ZmBT1/Zmbt1	-0.184	0.270729	483.52	0.552	2	inferred	B4FSY4	Uncharacterized protein OS=Zea mays GN=LOC100274376 PE=2 SV=1
Zmbt1::MitTPR-ΔTP-ZmBT1/Zmbt1	-0.207	0.26973	481.74	0.552	1	unresolved	A0A0B4J3C2;B6TWN7;B6UHJ4;C4JA47;O50018;Q9M7E4	Elongation factor 1-alpha OS=Zea mays GN=elfa3 PE=3 SV=1
Zmbt1::MitTPR-ΔTP-ZmBT1/Zmbt1	0.187	0.270729	483.52	0.553	1	unresolved	B6SIV4;B6SPK5	60S ribosomal protein L38 OS=Zea mays PE=2 SV=1
Zmbt1::MitTPR-ΔTP-ZmBT1/Zmbt1	0.106	0.270729	483.52	0.553	10	inferred	B6T7B2	40S ribosomal protein S9 OS=Zea mays GN=LOC100282862 PE=2 SV=1
Zmbt1::MitTPR-ΔTP-ZmBT1/Zmbt1	-0.094	0.272727	487.09	0.554	11	inferred	A0A096R6Z8	Uncharacterized protein OS=Zea mays GN=LOC100280354 PE=3 SV=1
Zmbt1::MitTPR-ΔTP-ZmBT1/Zmbt1	0.228	0.276723	494.23	0.555	1	inferred	B6TNG9	Aminoacylase-1 OS=Zea mays PE=2 SV=1
Zmbt1::MitTPR-ΔTP-ZmBT1/Zmbt1	0.185	0.272727	487.09	0.555	2	inferred	A0A096TL93	Cysteine proteinase inhibitor OS=Zea mays PE=3 SV=1
Zmbt1::MitTPR-ΔTP-ZmBT1/Zmbt1	0.099	0.276723	494.23	0.555	12	inferred	P05494	ATP synthase subunit alpha, mitochondrial OS=Zea mays GN=ATPA PE=3 SV=1
Zmbt1::MitTPR-ΔTP-ZmBT1/Zmbt1	-0.124	0.274725	490.66	0.555	5	inferred	B6SX76	60S ribosomal protein L18a OS=Zea mays PE=2 SV=1
Zmbt1::MitTPR-ΔTP-ZmBT1/Zmbt1	0.201	0.275724	492.44	0.556	2	inferred	A0A096R7Y4	Uncharacterized protein OS=Zea mays GN=Zm.122350 PE=3 SV=1
Zmbt1::MitTPR-ΔTP-ZmBT1/Zmbt1	0.194	0.275724	492.44	0.556	3	inferred	Q84Y01	Inositol-tetrakisphosphate 1-kinase 1 OS=Zea mays GN=ITPK1 PE=2 SV=1
Zmbt1::MitTPR-ΔTP-ZmBT1/Zmbt1	0.188	0.274725	490.66	0.556	2	inferred	K7V1U2	Uncharacterized protein OS=Zea mays GN=pco073635 PE=4 SV=1
Zmbt1::MitTPR-ΔTP-ZmBT1/Zmbt1	0.138	0.274725	490.66	0.556	3	inferred	B6T3J2	Eukaryotic translation initiation factor 2 beta subunit OS=Zea mays GN=Zm.10061 PE=2 SV=1
Zmbt1::MitTPR-ΔTP-ZmBT1/Zmbt1	-0.098	0.276723	494.23	0.556	12	unresolved	A0A096Q4Q2;B6SV64;B6U237	Uncharacterized protein OS=Zea mays GN=LOC100217188 PE=3 SV=1
Zmbt1::MitTPR-ΔTP-ZmBT1/Zmbt1	-0.147	0.273726	488.88	0.556	3	inferred	B4G043	Ferredoxin--NADP reductase OS=Zea mays GN=Zm.4068 PE=2 SV=1
Zmbt1::MitTPR-ΔTP-ZmBT1/Zmbt1	-0.16	0.277722	496.01	0.556	3	inferred	A0A096QVM7	Uncharacterized protein OS=Zea mays GN=Zm.12714 PE=4 SV=1
Zmbt1::MitTPR-ΔTP-ZmBT1/Zmbt1	0.327	0.274725	490.66	0.557	1	inferred	K7VWF2	Uncharacterized protein OS=Zea mays GN=TIDP3511 PE=4 SV=1
Zmbt1::MitTPR-ΔTP-ZmBT1/Zmbt1	0.244	0.278721	497.8	0.557	2	unresolved	Q5EUD8;Q5EUD9	Protein disulfide-isomerase OS=Zea mays GN=PDIL1-4 PE=2 SV=1
Zmbt1::MitTPR-ΔTP-ZmBT1/Zmbt1	0.208	0.276723	494.23	0.557	2	inferred	B6SPK5	60S ribosomal protein L38 OS=Zea mays PE=2 SV=1
Zmbt1::MitTPR-ΔTP-ZmBT1/Zmbt1	-0.107	0.278721	497.8	0.557	7	inferred	C4J410	Heat shock protein1 OS=Zea mays GN=LOC100501536 PE=2 SV=1
Zmbt1::MitTPR-ΔTP-ZmBT1/Zmbt1	-0.175	0.276723	494.23	0.557	2	inferred	C4JAI1	Arginine/serine-rich splicing factor RS2Z37A transcript I OS=Zea mays GN=LOC100382130 PE=2 SV=1
Zmbt1::MitTPR-ΔTP-ZmBT1/Zmbt1	-0.096	0.27972	499.58	0.558	14	inferred	K7UVD7	Uncharacterized protein OS=Zea mays GN=cl152_1 PE=4 SV=1
Zmbt1::MitTPR-ΔTP-ZmBT1/Zmbt1	-0.142	0.281718	503.15	0.56	1	unresolved	A0A0B4J3C2;C4JA47;O50018	Elongation factor 1-alpha OS=Zea mays GN=elfa3 PE=3 SV=1
Zmbt1::MitTPR-ΔTP-ZmBT1/Zmbt1	-0.14	0.281718	503.15	0.561	4	inferred	B4FTW4	Uncharacterized protein OS=Zea mays GN=pco104090b PE=2 SV=1
Zmbt1::MitTPR-ΔTP-ZmBT1/Zmbt1	-0.157	0.282717	504.93	0.561	3	inferred	B6TAJ3	Proteasome subunit alpha type OS=Zea mays GN=LOC100282706 PE=2 SV=1
Zmbt1::MitTPR-ΔTP-ZmBT1/Zmbt1	0.183	0.283716	506.72	0.562	2	inferred	A0A096QC57	Uncharacterized protein OS=Zea mays GN=Zm.122344 PE=3 SV=1
Zmbt1::MitTPR-ΔTP-ZmBT1/Zmbt1	0.145	0.281718	503.15	0.562	3	inferred	K7TR93	Orange pericarp2 OS=Zea mays GN=Zm.82337 PE=3 SV=1
Zmbt1::MitTPR-ΔTP-ZmBT1/Zmbt1	-0.283	0.282717	504.93	0.562	1	inferred	B6T2P8	Chloroplastic quinone-oxidoreductase OS=Zea mays PE=2 SV=1
Zmbt1::MitTPR-ΔTP-ZmBT1/Zmbt1	-0.263	0.284715	508.5	0.563	1	inferred	C0P5G8	Uncharacterized protein OS=Zea mays GN=LOC100284355 PE=2 SV=1
Zmbt1::MitTPR-ΔTP-ZmBT1/Zmbt1	0.199	0.284715	508.5	0.564	1	unresolved	A0A096Q783;A0A096QE21;B4FTV9;K7V5W9	Uncharacterized protein OS=Zea mays GN=AY105910 PE=3 SV=1
Zmbt1::MitTPR-ΔTP-ZmBT1/Zmbt1	-0.107	0.285714	510.29	0.564	7	inferred	K7TZ51	Argininosuccinate synthase OS=Zea mays GN=LOC100274106 PE=3 SV=1
Zmbt1::MitTPR-ΔTP-ZmBT1/Zmbt1	-0.225	0.285714	510.29	0.564	1	inferred	B4FAF0	Uncharacterized protein OS=Zea mays GN=pco093291 PE=2 SV=1
Zmbt1::MitTPR-ΔTP-ZmBT1/Zmbt1	-0.3	0.287712	513.85	0.566	1	inferred	B6SLE7	Legumin-like protein OS=Zea mays GN=LOC100283693 PE=2 SV=1
Zmbt1::MitTPR-ΔTP-ZmBT1/Zmbt1	0.332	0.287712	513.85	0.567	1	inferred	A0A096R0B9	Uncharacterized protein OS=Zea mays GN=Zm.3752 PE=4 SV=1
Zmbt1::MitTPR-ΔTP-ZmBT1/Zmbt1	0.246	0.288711	515.64	0.567	1	inferred	B6UE68	EMB1374 OS=Zea mays PE=2 SV=1
Zmbt1::MitTPR-ΔTP-ZmBT1/Zmbt1	-0.127	0.287712	513.85	0.567	4	inferred	A0A096TXA8	Dihydrolipoyl dehydrogenase OS=Zea mays PE=4 SV=1
Zmbt1::MitTPR-ΔTP-ZmBT1/Zmbt1	0.109	0.28971	517.42	0.568	5	unresolved	B4FUS2;B4G286	40S ribosomal protein S18 OS=Zea mays GN=LOC100273341 PE=2 SV=1
Zmbt1::MitTPR-ΔTP-ZmBT1/Zmbt1	-0.168	0.28971	517.42	0.569	2	unresolved	A0A096PPZ7;B4FL79	Uncharacterized protein OS=Zea mays GN=Zm.80618 PE=4 SV=1
Zmbt1::MitTPR-ΔTP-ZmBT1/Zmbt1	0.182	0.292707	522.78	0.573	2	inferred	P52855	60S acidic ribosomal protein P1 OS=Zea mays GN=RPP1A PE=1 SV=1
Zmbt1::MitTPR-ΔTP-ZmBT1/Zmbt1	0.127	0.292707	522.78	0.573	4	inferred	B4FN24	Peroxiredoxin-5 OS=Zea mays GN=LOC100272334 PE=2 SV=1
Zmbt1::MitTPR-ΔTP-ZmBT1/Zmbt1	0.273	0.293706	524.56	0.574	1	inferred	B4FX39	Mov34/MPN/PAD-1 family protein OS=Zea mays GN=LOC100284313 PE=2 SV=1
Zmbt1::MitTPR-ΔTP-ZmBT1/Zmbt1	0.218	0.298701	533.48	0.575	1	inferred	B4FLN7	PUR ALPHA-1 OS=Zea mays GN=LOC100283497 PE=2 SV=1
Zmbt1::MitTPR-ΔTP-ZmBT1/Zmbt1	-0.155	0.294705	526.34	0.575	2	unresolved	B6U4M0;K7UK34	Polyadenylate-binding protein OS=Zea mays GN=Zm.87253 PE=2 SV=1
Zmbt1::MitTPR-ΔTP-ZmBT1/Zmbt1	0.255	0.297702	531.7	0.576	1	inferred	B6TXZ8	Alanine aminotransferase 2 OS=Zea mays PE=2 SV=1
Zmbt1::MitTPR-ΔTP-ZmBT1/Zmbt1	0.119	0.2997	535.26	0.576	5	unresolved	B6SXV4;K7U9T3	Peroxisomal fatty acid beta-oxidation multifunctional protein OS=Zea mays PE=2 SV=1
Zmbt1::MitTPR-ΔTP-ZmBT1/Zmbt1	-0.126	0.296703	529.91	0.576	5	inferred	B4G0F3	Probable bifunctional methylthioribulose-1-phosphate dehydratase/enolase-phosphatase E1 OS=Zea mays PE=2 SV=1
Zmbt1::MitTPR-ΔTP-ZmBT1/Zmbt1	-0.34	0.298701	533.48	0.576	1	inferred	A0A096RYJ7	Uncharacterized protein OS=Zea mays GN=Zm.13620 PE=4 SV=1
Zmbt1::MitTPR-ΔTP-ZmBT1/Zmbt1	0.155	0.297702	531.7	0.577	2	inferred	K7TL34	Uncharacterized protein OS=Zea mays GN=LOC100280344 PE=3 SV=1
Zmbt1::MitTPR-ΔTP-ZmBT1/Zmbt1	0.11	0.2997	535.26	0.577	6	inferred	C0PHP3	Putative TCP-1/cpn60 chaperonin family protein OS=Zea mays GN=Zm.3461 PE=2 SV=1
Zmbt1::MitTPR-ΔTP-ZmBT1/Zmbt1	0.102	0.300699	537.05	0.577	7	inferred	B6U9I3	Eukaryotic translation initiation factor 3 subunit J OS=Zea mays GN=Zm.83652 PE=2 SV=1
Zmbt1::MitTPR-ΔTP-ZmBT1/Zmbt1	0.095	0.300699	537.05	0.577	9	inferred	P80639	Eukaryotic translation initiation factor 5A OS=Zea mays GN=TIF5A PE=1 SV=2
Zmbt1::MitTPR-ΔTP-ZmBT1/Zmbt1	-0.112	0.296703	529.91	0.577	6	inferred	B4F9K2	Uncharacterized protein OS=Zea mays GN=AC210204.3_FG002 PE=2 SV=1
Zmbt1::MitTPR-ΔTP-ZmBT1/Zmbt1	-0.137	0.297702	531.7	0.577	3	inferred	B6T737	Allene oxide cyclase 4 OS=Zea mays PE=2 SV=1
Zmbt1::MitTPR-ΔTP-ZmBT1/Zmbt1	-0.187	0.298701	533.48	0.577	1	unresolved	B4FUJ1;C4J6C7	Eukaryotic translation initiation factor 1A OS=Zea mays GN=IDP121 PE=2 SV=1
Zmbt1::MitTPR-ΔTP-ZmBT1/Zmbt1	-0.243	0.296703	529.91	0.577	1	unresolved	K7VW90;K7WEL8	Uncharacterized protein OS=Zea mays GN=ZEAMMB73_366749 PE=3 SV=1
Zmbt1::MitTPR-ΔTP-ZmBT1/Zmbt1	-0.291	0.298701	533.48	0.577	1	unresolved	B4FBI4;C0P9Q6	Uncharacterized protein OS=Zea mays PE=2 SV=1
Zmbt1::MitTPR-ΔTP-ZmBT1/Zmbt1	-0.128	0.296703	529.91	0.578	4	inferred	C0P861	Uncharacterized protein OS=Zea mays GN=Zm.19953 PE=2 SV=1
Zmbt1::MitTPR-ΔTP-ZmBT1/Zmbt1	-0.151	0.301698	538.83	0.578	3	inferred	P49080	Bifunctional aspartokinase/homoserine dehydrogenase 2, chloroplastic OS=Zea mays GN=AKHSDH2 PE=2 SV=1
Zmbt1::MitTPR-ΔTP-ZmBT1/Zmbt1	-0.206	0.296703	529.91	0.579	1	inferred	C0HEE8	Uncharacterized protein OS=Zea mays GN=Zm.82994 PE=2 SV=1
Zmbt1::MitTPR-ΔTP-ZmBT1/Zmbt1	-0.136	0.304695	544.19	0.583	4	inferred	C0PFX0	Glucose-6-phosphate 1-dehydrogenase OS=Zea mays GN=gpm742 PE=2 SV=1
Zmbt1::MitTPR-ΔTP-ZmBT1/Zmbt1	-0.165	0.305694	545.97	0.583	2	inferred	B6TEP3	Mitochondrial import receptor subunit TOM40 OS=Zea mays GN=cl3204_1 PE=2 SV=1
Zmbt1::MitTPR-ΔTP-ZmBT1/Zmbt1	-0.207	0.305694	545.97	0.584	1	inferred	B6U0C2	Phenazine biosynthesis protein OS=Zea mays GN=cl17031_1 PE=2 SV=1
Zmbt1::MitTPR-ΔTP-ZmBT1/Zmbt1	0.222	0.305694	545.97	0.585	1	inferred	B6SQL3	Uncharacterized protein OS=Zea mays GN=Zm.101741 PE=2 SV=1
Zmbt1::MitTPR-ΔTP-ZmBT1/Zmbt1	0.147	0.306693	547.75	0.585	3	inferred	A0A096TKH4	Delta-aminolevulinic acid dehydratase OS=Zea mays GN=LOC100501691 PE=3 SV=1
Zmbt1::MitTPR-ΔTP-ZmBT1/Zmbt1	-0.131	0.307692	549.54	0.585	4	inferred	B6SP06	Glycine-rich protein 2b OS=Zea mays PE=2 SV=1
Zmbt1::MitTPR-ΔTP-ZmBT1/Zmbt1	0.484	0.307692	549.54	0.586	1	inferred	K7VI69	Histone deacetylase OS=Zea mays GN=pco095363 PE=3 SV=1
Zmbt1::MitTPR-ΔTP-ZmBT1/Zmbt1	-0.231	0.308691	551.32	0.587	1	inferred	B4FU40	Cytosolic Fe-S cluster assembly factor NBP35 OS=Zea mays GN=LOC100282965 PE=2 SV=1
Zmbt1::MitTPR-ΔTP-ZmBT1/Zmbt1	0.286	0.30969	553.11	0.588	1	inferred	A0A096Q5A6	Uncharacterized protein OS=Zea mays GN=pco065682a PE=4 SV=1
Zmbt1::MitTPR-ΔTP-ZmBT1/Zmbt1	-0.192	0.313686	560.24	0.59	2	inferred	C0PHI0	Uncharacterized protein OS=Zea mays GN=LOC100383602 PE=2 SV=1
Zmbt1::MitTPR-ΔTP-ZmBT1/Zmbt1	-0.239	0.311688	556.68	0.59	1	unresolved	B4F848;B6T8U7	Chaperonin OS=Zea mays GN=pco135715c PE=2 SV=1
Zmbt1::MitTPR-ΔTP-ZmBT1/Zmbt1	0.133	0.314685	562.03	0.591	3	inferred	B4FZ10	Dolichyl-diphosphooligosaccharide--protein glycosyltransferase 48 kDa subunit OS=Zea mays GN=LOC100272358 PE=2 SV=1
Zmbt1::MitTPR-ΔTP-ZmBT1/Zmbt1	-0.102	0.312687	558.46	0.591	7	inferred	B6UHU1	Catalase OS=Zea mays GN=LOC100857004 PE=2 SV=1
Zmbt1::MitTPR-ΔTP-ZmBT1/Zmbt1	-0.161	0.313686	560.24	0.591	1	inferred	B4FXE8	Uncharacterized protein OS=Zea mays PE=2 SV=1
Zmbt1::MitTPR-ΔTP-ZmBT1/Zmbt1	-0.269	0.311688	556.68	0.591	1	inferred	B4FMS0	NHP2-like protein 1 OS=Zea mays GN=LOC100282785 PE=2 SV=1
Zmbt1::MitTPR-ΔTP-ZmBT1/Zmbt1	0.132	0.312687	558.46	0.592	3	unresolved	B6TC23;B6TSH1	Co-chaperone protein SBA1 OS=Zea mays PE=2 SV=1
Zmbt1::MitTPR-ΔTP-ZmBT1/Zmbt1	-0.138	0.313686	560.24	0.592	3	inferred	B4FL64	Ribosomal protein L19 OS=Zea mays GN=LOC100282430 PE=2 SV=1
Zmbt1::MitTPR-ΔTP-ZmBT1/Zmbt1	-0.213	0.314685	562.03	0.592	1	inferred	B6SIV4	60S ribosomal protein L38 OS=Zea mays PE=2 SV=1
Zmbt1::MitTPR-ΔTP-ZmBT1/Zmbt1	-0.237	0.313686	560.24	0.592	1	inferred	A0A096QNL6	Uncharacterized protein OS=Zea mays GN=Zm.13703 PE=3 SV=1
Zmbt1::MitTPR-ΔTP-ZmBT1/Zmbt1	-0.21	0.316683	565.6	0.594	1	unresolved	A0A096PSR5;B4FSZ7	Uncharacterized protein OS=Zea mays GN=pco071606 PE=3 SV=1
Zmbt1::MitTPR-ΔTP-ZmBT1/Zmbt1	-0.16	0.317682	567.38	0.595	2	inferred	B6T6B3	Eukaryotic translation initiation factor 3 subunit M OS=Zea mays PE=2 SV=1
Zmbt1::MitTPR-ΔTP-ZmBT1/Zmbt1	0.22	0.318681	569.16	0.596	1	inferred	B4FMD6	Uncharacterized protein OS=Zea mays GN=Zm.6369 PE=2 SV=1
Zmbt1::MitTPR-ΔTP-ZmBT1/Zmbt1	0.28	0.31968	570.95	0.597	1	inferred	A0A096Q225	Uncharacterized protein OS=Zea mays GN=pco095940 PE=4 SV=1
Zmbt1::MitTPR-ΔTP-ZmBT1/Zmbt1	0.209	0.321678	574.52	0.597	1	inferred	B6TXN6	40S ribosomal protein S26 OS=Zea mays PE=2 SV=1
Zmbt1::MitTPR-ΔTP-ZmBT1/Zmbt1	0.186	0.322677	576.3	0.597	3	inferred	K7UCN0	Uncharacterized protein OS=Zea mays GN=LOC100194261 PE=4 SV=1
Zmbt1::MitTPR-ΔTP-ZmBT1/Zmbt1	0.163	0.326673	583.44	0.597	3	inferred	A0A096RY98	Uncharacterized protein OS=Zea mays GN=Zm.95463 PE=3 SV=1
Zmbt1::MitTPR-ΔTP-ZmBT1/Zmbt1	0.162	0.320679	572.73	0.597	2	inferred	A0A096SDT4	Uncharacterized protein OS=Zea mays GN=si946088d04 PE=4 SV=1
Zmbt1::MitTPR-ΔTP-ZmBT1/Zmbt1	-0.097	0.323676	578.09	0.597	7	inferred	B4FI86	Proteasome subunit beta type OS=Zea mays GN=pco130904 PE=2 SV=1
Zmbt1::MitTPR-ΔTP-ZmBT1/Zmbt1	-0.19	0.31968	570.95	0.597	2	inferred	B4FBF2	Carboxypeptidase OS=Zea mays PE=2 SV=1
Zmbt1::MitTPR-ΔTP-ZmBT1/Zmbt1	-0.219	0.318681	569.16	0.597	1	inferred	K7UBU3	Glyceraldehyde-3-phosphate dehydrogenase OS=Zea mays GN=LOC542367 PE=3 SV=1
Zmbt1::MitTPR-ΔTP-ZmBT1/Zmbt1	0.348	0.321678	574.52	0.598	1	inferred	A0A096TJF3	Uncharacterized protein OS=Zea mays GN=cl46173_1 PE=4 SV=1
Zmbt1::MitTPR-ΔTP-ZmBT1/Zmbt1	0.258	0.326673	583.44	0.598	1	inferred	A0A096TEF9	Uncharacterized protein OS=Zea mays PE=4 SV=1
Zmbt1::MitTPR-ΔTP-ZmBT1/Zmbt1	0.171	0.328671	587.01	0.598	2	unresolved	A0A096U7A7;C0PDG3;K7V364	Uncharacterized protein OS=Zea mays GN=LOC100279992 PE=3 SV=1
Zmbt1::MitTPR-ΔTP-ZmBT1/Zmbt1	0.155	0.324675	579.87	0.598	4	inferred	B4FUF3	Bifunctional polymyxin resistance arnA protein OS=Zea mays GN=LOC100282841 PE=2 SV=1
Zmbt1::MitTPR-ΔTP-ZmBT1/Zmbt1	0.121	0.323676	578.09	0.598	3	unresolved	B4FJ27;C0PNT2	40S ribosomal protein S24 OS=Zea mays GN=Zm.81456 PE=2 SV=1
Zmbt1::MitTPR-ΔTP-ZmBT1/Zmbt1	0.1	0.322677	576.3	0.598	6	unresolved	A0A096SKA7;B8A0F1	Uncharacterized protein OS=Zea mays PE=4 SV=1
Zmbt1::MitTPR-ΔTP-ZmBT1/Zmbt1	0.094	0.322677	576.3	0.598	9	inferred	A0A096PUL1	Uncharacterized protein OS=Zea mays GN=LOC100381801 PE=4 SV=1
Zmbt1::MitTPR-ΔTP-ZmBT1/Zmbt1	-0.092	0.327672	585.22	0.598	6	inferred	C0HHC4	Nucleoside diphosphate kinase OS=Zea mays GN=LOC100381602 PE=2 SV=1
Zmbt1::MitTPR-ΔTP-ZmBT1/Zmbt1	-0.099	0.326673	583.44	0.598	11	inferred	A0A096T241	Uncharacterized protein OS=Zea mays GN=pco101682(581) PE=3 SV=1
Zmbt1::MitTPR-ΔTP-ZmBT1/Zmbt1	-0.119	0.321678	574.52	0.598	6	inferred	A0A096PPR2	Uncharacterized protein OS=Zea mays GN=Zm.25861 PE=3 SV=1
Zmbt1::MitTPR-ΔTP-ZmBT1/Zmbt1	-0.123	0.327672	585.22	0.598	2	inferred	B6SRL2	Aconitate hydratase OS=Zea mays GN=aco2 PE=2 SV=1
Zmbt1::MitTPR-ΔTP-ZmBT1/Zmbt1	-0.201	0.325674	581.65	0.598	1	inferred	K7VH64	Uncharacterized protein OS=Zea mays GN=Zm.98035 PE=4 SV=1
Zmbt1::MitTPR-ΔTP-ZmBT1/Zmbt1	-0.203	0.323676	578.09	0.598	3	inferred	A0A096Q1S0	Uncharacterized protein OS=Zea mays GN=LOC100382096 PE=4 SV=1
Zmbt1::MitTPR-ΔTP-ZmBT1/Zmbt1	-0.267	0.320679	572.73	0.598	1	inferred	C0PDH6	DNA helicase OS=Zea mays GN=LOC100383139 PE=2 SV=1
Zmbt1::MitTPR-ΔTP-ZmBT1/Zmbt1	0.15	0.325674	581.65	0.599	3	inferred	B4F8J8	Pyruvate kinase OS=Zea mays GN=pco109318 PE=2 SV=1
Zmbt1::MitTPR-ΔTP-ZmBT1/Zmbt1	0.147	0.326673	583.44	0.599	3	inferred	B6SQG1	Nudix hydrolase 13 OS=Zea mays GN=pco136830b PE=2 SV=1
Zmbt1::MitTPR-ΔTP-ZmBT1/Zmbt1	-0.107	0.328671	587.01	0.599	8	unresolved	B6SNC1;B6TYP2	Acyl-desaturase OS=Zea mays PE=2 SV=1
Zmbt1::MitTPR-ΔTP-ZmBT1/Zmbt1	0.185	0.332667	594.14	0.6	1	inferred	K7VBG5	Histone H3 OS=Zea mays GN=LOC100192746 PE=3 SV=1
Zmbt1::MitTPR-ΔTP-ZmBT1/Zmbt1	0.114	0.32967	588.79	0.6	6	unresolved	C0P5C0;K7VEB9	Importin subunit alpha OS=Zea mays GN=Zm.94147 PE=2 SV=1
Zmbt1::MitTPR-ΔTP-ZmBT1/Zmbt1	0.082	0.326673	583.44	0.6	15	inferred	Q43712	Calcium-binding protein OS=Zea mays GN=CRT1 PE=2 SV=1
Zmbt1::MitTPR-ΔTP-ZmBT1/Zmbt1	-0.091	0.325674	581.65	0.6	9	inferred	Q9M4U5	Histone deacetylase HDT2 OS=Zea mays GN=HDT2 PE=1 SV=1
Zmbt1::MitTPR-ΔTP-ZmBT1/Zmbt1	0.297	0.334665	597.71	0.601	1	inferred	B4FT82	Uncharacterized protein OS=Zea mays GN=LOC100276453 PE=2 SV=1
Zmbt1::MitTPR-ΔTP-ZmBT1/Zmbt1	0.286	0.332667	594.14	0.601	1	inferred	A0A096TY27	Uncharacterized protein OS=Zea mays GN=LOC100272900 PE=4 SV=1
Zmbt1::MitTPR-ΔTP-ZmBT1/Zmbt1	0.201	0.331668	592.36	0.601	1	inferred	A0A096QYB5	Uncharacterized protein OS=Zea mays GN=LOC541940 PE=4 SV=1
Zmbt1::MitTPR-ΔTP-ZmBT1/Zmbt1	0.118	0.335664	599.5	0.601	4	unresolved	B6T5H6;K7UZN5	Auxin-induced protein PCNT115 OS=Zea mays PE=2 SV=1
Zmbt1::MitTPR-ΔTP-ZmBT1/Zmbt1	0.093	0.333666	595.93	0.601	10	inferred	A0A096TN76	Uncharacterized protein OS=Zea mays GN=Zm.84905 PE=4 SV=1
Zmbt1::MitTPR-ΔTP-ZmBT1/Zmbt1	-0.111	0.331668	592.36	0.601	5	inferred	B6T451	Importin subunit alpha OS=Zea mays PE=2 SV=1
Zmbt1::MitTPR-ΔTP-ZmBT1/Zmbt1	-0.141	0.334665	597.71	0.601	2	inferred	B4FAY8	Negatively light-regulated protein OS=Zea mays PE=2 SV=1
Zmbt1::MitTPR-ΔTP-ZmBT1/Zmbt1	-0.156	0.333666	595.93	0.601	3	inferred	B7ZY51	Uncharacterized protein OS=Zea mays GN=LOC100279440 PE=2 SV=1
Zmbt1::MitTPR-ΔTP-ZmBT1/Zmbt1	-0.178	0.332667	594.14	0.601	2	inferred	K7VGK6	Uncharacterized protein OS=Zea mays GN=LOC100502456 PE=4 SV=1
Zmbt1::MitTPR-ΔTP-ZmBT1/Zmbt1	0.103	0.332667	594.14	0.602	7	unresolved	B4F932;B6TG70	Uncharacterized protein OS=Zea mays GN=LOC100191520 PE=2 SV=1
Zmbt1::MitTPR-ΔTP-ZmBT1/Zmbt1	-0.128	0.331668	592.36	0.602	2	inferred	B4F817	Dehydroascorbate reductase OS=Zea mays GN=DHAR1 PE=2 SV=1
Zmbt1::MitTPR-ΔTP-ZmBT1/Zmbt1	-0.134	0.336663	601.28	0.602	2	inferred	B6TB83	Vesicle-associated membrane protein 725 OS=Zea mays PE=2 SV=1
Zmbt1::MitTPR-ΔTP-ZmBT1/Zmbt1	-0.173	0.335664	599.5	0.602	2	inferred	C0PHE3	Uncharacterized protein OS=Zea mays GN=Zm.162933 PE=2 SV=1
Zmbt1::MitTPR-ΔTP-ZmBT1/Zmbt1	-0.219	0.334665	597.71	0.602	1	inferred	A0A096QPA4	Uncharacterized protein OS=Zea mays GN=LOC100285710 PE=4 SV=1
Zmbt1::MitTPR-ΔTP-ZmBT1/Zmbt1	0.206	0.331668	592.36	0.603	1	inferred	B6U4S2	Tubulin--tyrosine ligase-like protein 12 OS=Zea mays PE=2 SV=1
Zmbt1::MitTPR-ΔTP-ZmBT1/Zmbt1	0.23	0.338661	604.85	0.604	1	inferred	K7U3S1	Sucrose cleavage protein-like protein OS=Zea mays GN=Zm.118082 PE=4 SV=1
Zmbt1::MitTPR-ΔTP-ZmBT1/Zmbt1	0.12	0.33966	606.63	0.604	3	inferred	B4F8G5	NADH-cytochrome b5 reductase OS=Zea mays PE=2 SV=1
Zmbt1::MitTPR-ΔTP-ZmBT1/Zmbt1	-0.122	0.337662	603.06	0.604	5	inferred	K7US39	Dihydrolipoyl dehydrogenase OS=Zea mays GN=LOC100501719 PE=4 SV=1
Zmbt1::MitTPR-ΔTP-ZmBT1/Zmbt1	-0.288	0.338661	604.85	0.604	1	inferred	K7TZV2	Uncharacterized protein OS=Zea mays GN=LOC100280157 PE=4 SV=1
Zmbt1::MitTPR-ΔTP-ZmBT1/Zmbt1	0.278	0.33966	606.63	0.605	1	inferred	A0A096RDX9	Uncharacterized protein OS=Zea mays GN=Zm.34463 PE=4 SV=1
Zmbt1::MitTPR-ΔTP-ZmBT1/Zmbt1	-0.142	0.338661	604.85	0.605	4	inferred	Q41739	Thiamine thiazole synthase 2, chloroplastic OS=Zea mays GN=THI1-2 PE=2 SV=1
Zmbt1::MitTPR-ΔTP-ZmBT1/Zmbt1	0.078	0.341658	610.2	0.607	15	unresolved	A0A0B4J303;C0PHE3	Uncharacterized protein OS=Zea mays GN=pco074340a PE=3 SV=1
Zmbt1::MitTPR-ΔTP-ZmBT1/Zmbt1	-0.128	0.341658	610.2	0.607	3	inferred	B6SPL7	Copper chaperone OS=Zea mays GN=Zm.5707 PE=2 SV=1
Zmbt1::MitTPR-ΔTP-ZmBT1/Zmbt1	-0.135	0.342657	611.99	0.608	2	unresolved	B4FRH8;B6SI11;B6TQ08;K7VII1	Actin-7 OS=Zea mays GN=pco095216b PE=2 SV=1
Zmbt1::MitTPR-ΔTP-ZmBT1/Zmbt1	0.072	0.344655	615.55	0.609	19	inferred	K7UDG5	Uncharacterized protein OS=Zea mays GN=LOC100272402 PE=3 SV=1
Zmbt1::MitTPR-ΔTP-ZmBT1/Zmbt1	-0.091	0.343656	613.77	0.609	8	inferred	B6TRW8	Dihydrolipoyllysine-residue succinyltransferase component of 2-oxoglutarate dehydrogenase complex OS=Zea mays GN=LOC100284269 PE=2 SV=1
Zmbt1::MitTPR-ΔTP-ZmBT1/Zmbt1	0.246	0.344655	615.55	0.61	1	inferred	B6UI23	Pectinesterase inhibitor domain containing protein OS=Zea mays GN=AC233850.1_FG002 PE=2 SV=1
Zmbt1::MitTPR-ΔTP-ZmBT1/Zmbt1	0.169	0.346653	619.12	0.611	1	unresolved	A0A096QHR4;A0A096UCQ5;C0PH85;Q41784	Uncharacterized protein OS=Zea mays GN=tub7 PE=3 SV=1
Zmbt1::MitTPR-ΔTP-ZmBT1/Zmbt1	-0.211	0.345654	617.34	0.611	1	inferred	A0A096QCW0	Uncharacterized protein OS=Zea mays PE=3 SV=1
Zmbt1::MitTPR-ΔTP-ZmBT1/Zmbt1	0.245	0.347652	620.91	0.612	1	unresolved	A0A096U8K2;M4QAY6	Uncharacterized protein OS=Zea mays GN=Zm.151028 PE=4 SV=1
Zmbt1::MitTPR-ΔTP-ZmBT1/Zmbt1	0.124	0.346653	619.12	0.612	8	unresolved	B6SWM0;K7UB17	2-isopropylmalate synthase B OS=Zea mays PE=2 SV=1
Zmbt1::MitTPR-ΔTP-ZmBT1/Zmbt1	-0.101	0.347652	620.91	0.612	8	inferred	C0P5E7	Uncharacterized protein OS=Zea mays GN=pco135148 PE=2 SV=1
Zmbt1::MitTPR-ΔTP-ZmBT1/Zmbt1	-0.228	0.348651	622.69	0.612	1	inferred	B6SVG7	Chitin-inducible gibberellin-responsive protein 2 OS=Zea mays PE=2 SV=1
Zmbt1::MitTPR-ΔTP-ZmBT1/Zmbt1	0.236	0.354645	633.4	0.613	1	inferred	P04709	ADP,ATP carrier protein 1, mitochondrial OS=Zea mays GN=ANT1 PE=2 SV=3
Zmbt1::MitTPR-ΔTP-ZmBT1/Zmbt1	0.151	0.352647	629.83	0.613	3	inferred	C0PGL4	Uncharacterized protein OS=Zea mays GN=Zm.8024 PE=2 SV=1
Zmbt1::MitTPR-ΔTP-ZmBT1/Zmbt1	0.121	0.348651	622.69	0.613	3	inferred	B4FUX9	Uncharacterized protein OS=Zea mays GN=LOC100273359 PE=2 SV=1
Zmbt1::MitTPR-ΔTP-ZmBT1/Zmbt1	0.104	0.352647	629.83	0.613	3	inferred	B6T1H0	40S ribosomal protein S6 OS=Zea mays GN=rps6 PE=2 SV=1
Zmbt1::MitTPR-ΔTP-ZmBT1/Zmbt1	-0.074	0.350649	626.26	0.613	20	inferred	K7URE0	Aconitate hydratase OS=Zea mays GN=LOC100216599 PE=3 SV=1
Zmbt1::MitTPR-ΔTP-ZmBT1/Zmbt1	-0.134	0.353646	631.61	0.613	1	inferred	P27923	Ubiquitin-40S ribosomal protein S27a OS=Zea mays GN=UBF9 PE=2 SV=2
Zmbt1::MitTPR-ΔTP-ZmBT1/Zmbt1	-0.149	0.350649	626.26	0.613	2	inferred	B4FZU9	Uncharacterized protein OS=Zea mays GN=cl32009_1b PE=2 SV=1
Zmbt1::MitTPR-ΔTP-ZmBT1/Zmbt1	-0.206	0.351648	628.04	0.613	1	inferred	K7UAY1	Uncharacterized protein OS=Zea mays GN=STY2 PE=4 SV=1
Zmbt1::MitTPR-ΔTP-ZmBT1/Zmbt1	-0.225	0.34965	624.48	0.613	1	inferred	A0A096R5D9	Uncharacterized protein OS=Zea mays GN=Zm.68096 PE=4 SV=1
Zmbt1::MitTPR-ΔTP-ZmBT1/Zmbt1	-0.237	0.353646	631.61	0.613	1	inferred	B4FIE5	Nascent polypeptide-associated complex subunit beta OS=Zea mays GN=pco126681b PE=2 SV=1
Zmbt1::MitTPR-ΔTP-ZmBT1/Zmbt1	-0.257	0.355644	635.18	0.613	1	inferred	B4FZW5	Malate dehydrogenase OS=Zea mays PE=2 SV=1
Zmbt1::MitTPR-ΔTP-ZmBT1/Zmbt1	0.384	0.351648	628.04	0.614	1	inferred	Q5YLM2	Roothairless 3 OS=Zea mays GN=rth3 PE=4 SV=1
Zmbt1::MitTPR-ΔTP-ZmBT1/Zmbt1	0.212	0.350649	626.26	0.614	1	inferred	B6TEL3	PHD finger protein OS=Zea mays PE=2 SV=1
Zmbt1::MitTPR-ΔTP-ZmBT1/Zmbt1	0.211	0.355644	635.18	0.614	1	inferred	Q43261	Histone H2B.3 OS=Zea mays PE=3 SV=3
Zmbt1::MitTPR-ΔTP-ZmBT1/Zmbt1	0.205	0.356643	636.97	0.614	1	inferred	L7WLJ8	Clathrin heavy chain OS=Zea mays GN=CHC1 PE=3 SV=1
Zmbt1::MitTPR-ΔTP-ZmBT1/Zmbt1	0.143	0.355644	635.18	0.614	2	unresolved	A0A096U8K2;K7TI14;L7WLJ8;M4QAY6	Uncharacterized protein OS=Zea mays GN=Zm.151028 PE=4 SV=1
Zmbt1::MitTPR-ΔTP-ZmBT1/Zmbt1	0.112	0.353646	631.61	0.614	1	unresolved	A0A0B4J3C2;B6UHJ4;C4JA47;O50018;Q9M7E2;Q9M7E4	Elongation factor 1-alpha OS=Zea mays GN=elfa3 PE=3 SV=1
Zmbt1::MitTPR-ΔTP-ZmBT1/Zmbt1	0.106	0.352647	629.83	0.614	5	unresolved	A0A096Q7X1;K7TJH6	Uncharacterized protein OS=Zea mays GN=Zm.94831 PE=4 SV=1
Zmbt1::MitTPR-ΔTP-ZmBT1/Zmbt1	0.07	0.354645	633.4	0.614	13	unresolved	A0A096R091;A0A096RTH6;C3UZ63	Uncharacterized protein OS=Zea mays GN=Zm.92404 PE=3 SV=1
Zmbt1::MitTPR-ΔTP-ZmBT1/Zmbt1	-0.073	0.352647	629.83	0.614	17	unresolved	B4FQM2;C0P567	Pyrophosphate--fructose 6-phosphate 1-phosphotransferase subunit beta OS=Zea mays GN=PFP-BETA PE=2 SV=1
Zmbt1::MitTPR-ΔTP-ZmBT1/Zmbt1	-0.245	0.356643	636.97	0.614	1	inferred	B6SKG0	Non-cyanogenic beta-glucosidase OS=Zea mays PE=2 SV=1
Zmbt1::MitTPR-ΔTP-ZmBT1/Zmbt1	0.176	0.357642	638.75	0.615	1	inferred	B4FN28	Ribosomal protein OS=Zea mays PE=2 SV=1
Zmbt1::MitTPR-ΔTP-ZmBT1/Zmbt1	0.097	0.358641	640.53	0.615	9	inferred	B6SV32	Coatomer subunit gamma OS=Zea mays GN=pco132830 PE=2 SV=1
Zmbt1::MitTPR-ΔTP-ZmBT1/Zmbt1	-0.095	0.350649	626.26	0.615	6	unresolved	B6SLL8;Q08062	Malate dehydrogenase OS=Zea mays PE=2 SV=1
Zmbt1::MitTPR-ΔTP-ZmBT1/Zmbt1	-0.138	0.358641	640.53	0.616	3	inferred	B6T7Q7	Serine hydroxymethyltransferase OS=Zea mays GN=Zm.4908 PE=2 SV=1
Zmbt1::MitTPR-ΔTP-ZmBT1/Zmbt1	0.205	0.362637	647.67	0.618	1	inferred	A0A096RT35	Uncharacterized protein OS=Zea mays GN=Zm.9043 PE=4 SV=1
Zmbt1::MitTPR-ΔTP-ZmBT1/Zmbt1	-0.128	0.360639	644.1	0.618	5	unresolved	B4F8Q2;C4JBB8	Uncharacterized protein OS=Zea mays PE=2 SV=1
Zmbt1::MitTPR-ΔTP-ZmBT1/Zmbt1	0.17	0.362637	647.67	0.619	1	unresolved	B4FZM9;B6TB61;B6TKL2	DNA repair protein RAD23 OS=Zea mays GN=LOC100274222 PE=2 SV=1
Zmbt1::MitTPR-ΔTP-ZmBT1/Zmbt1	0.154	0.362637	647.67	0.619	2	inferred	B8A0J3	Uncharacterized protein OS=Zea mays GN=LOC100194153 PE=2 SV=1
Zmbt1::MitTPR-ΔTP-ZmBT1/Zmbt1	-0.101	0.361638	645.89	0.619	6	inferred	K7VT74	Uncharacterized protein OS=Zea mays GN=pco130711 PE=4 SV=1
Zmbt1::MitTPR-ΔTP-ZmBT1/Zmbt1	-0.162	0.363636	649.45	0.619	2	inferred	B6TC70	Acid phosphatase OS=Zea mays GN=pco091084 PE=2 SV=1
Zmbt1::MitTPR-ΔTP-ZmBT1/Zmbt1	-0.181	0.363636	649.45	0.619	1	inferred	B6TSH1	Co-chaperone protein SBA1 OS=Zea mays GN=pco102485 PE=2 SV=1
Zmbt1::MitTPR-ΔTP-ZmBT1/Zmbt1	0.145	0.362637	647.67	0.62	1	inferred	B6TGJ7	Ras-related protein Rab-18 OS=Zea mays PE=2 SV=1
Zmbt1::MitTPR-ΔTP-ZmBT1/Zmbt1	0.112	0.362637	647.67	0.62	4	inferred	B4FJD7	Uncharacterized protein OS=Zea mays GN=LOC100216713 PE=2 SV=1
Zmbt1::MitTPR-ΔTP-ZmBT1/Zmbt1	-0.102	0.364635	651.24	0.62	3	unresolved	B7ZYP6;Q42368	Uncharacterized protein OS=Zea mays PE=2 SV=1
Zmbt1::MitTPR-ΔTP-ZmBT1/Zmbt1	-0.264	0.365634	653.02	0.621	1	inferred	B6T213	Uncharacterized protein OS=Zea mays GN=Zm.22643 PE=2 SV=1
Zmbt1::MitTPR-ΔTP-ZmBT1/Zmbt1	-0.131	0.36963	660.16	0.622	3	inferred	B4FKM1	Guanine nucleotide-binding protein beta subunit-like protein OS=Zea mays GN=LOC100216946 PE=2 SV=1
Zmbt1::MitTPR-ΔTP-ZmBT1/Zmbt1	-0.168	0.366633	654.81	0.622	2	inferred	B6TDH1	DAG protein OS=Zea mays PE=2 SV=1
Zmbt1::MitTPR-ΔTP-ZmBT1/Zmbt1	0.191	0.370629	661.94	0.623	1	inferred	B4FBD6	Ribonuclease 3 OS=Zea mays GN=pco076023 PE=2 SV=1
Zmbt1::MitTPR-ΔTP-ZmBT1/Zmbt1	0.189	0.371628	663.73	0.623	1	inferred	B4FYG3	Aldehyde dehydrogenase OS=Zea mays GN=Zm.25403 PE=2 SV=1
Zmbt1::MitTPR-ΔTP-ZmBT1/Zmbt1	0.167	0.370629	661.94	0.623	2	inferred	K7VNS9	AT-rich element binding factor 3 OS=Zea mays GN=PYL8 PE=2 SV=1
Zmbt1::MitTPR-ΔTP-ZmBT1/Zmbt1	0.144	0.36963	660.16	0.623	1	unresolved	A0A096S6X8;B6TCB8	40S ribosomal protein S12 OS=Zea mays GN=pco068483 PE=3 SV=1
Zmbt1::MitTPR-ΔTP-ZmBT1/Zmbt1	0.124	0.372627	665.51	0.623	1	unresolved	B4FZM9;B6TB61;B6TKL2;K7UB90	DNA repair protein RAD23 OS=Zea mays GN=LOC100274222 PE=2 SV=1
Zmbt1::MitTPR-ΔTP-ZmBT1/Zmbt1	-0.085	0.368631	658.38	0.623	8	inferred	B6T969	Proteasome subunit alpha type OS=Zea mays GN=pco151018c PE=2 SV=1
Zmbt1::MitTPR-ΔTP-ZmBT1/Zmbt1	-0.118	0.36963	660.16	0.623	5	inferred	A0A096U3P0	Uncharacterized protein OS=Zea mays GN=pco131239 PE=4 SV=1
Zmbt1::MitTPR-ΔTP-ZmBT1/Zmbt1	-0.194	0.367632	656.59	0.623	1	inferred	K7TTF7	Uncharacterized protein OS=Zea mays GN=Zm.3148 PE=4 SV=1
Zmbt1::MitTPR-ΔTP-ZmBT1/Zmbt1	-0.197	0.371628	663.73	0.623	1	inferred	A0A096Q6Z5	Uncharacterized protein OS=Zea mays GN=Zm.13214 PE=3 SV=1
Zmbt1::MitTPR-ΔTP-ZmBT1/Zmbt1	0.182	0.36963	660.16	0.624	1	inferred	K7V106	Phosphoglycerate kinase OS=Zea mays GN=Zm.42367 PE=3 SV=1
Zmbt1::MitTPR-ΔTP-ZmBT1/Zmbt1	0.18	0.372627	665.51	0.624	2	inferred	K7VVS6	Serine-threonine kinase receptor-associated protein OS=Zea mays GN=pco119890 PE=4 SV=1
Zmbt1::MitTPR-ΔTP-ZmBT1/Zmbt1	0.116	0.373626	667.3	0.624	3	inferred	A0A096QR93	Uncharacterized protein OS=Zea mays GN=csu378 PE=4 SV=1
Zmbt1::MitTPR-ΔTP-ZmBT1/Zmbt1	-0.138	0.368631	658.38	0.624	3	inferred	A0A096U5G0	Uncharacterized protein OS=Zea mays PE=4 SV=1
Zmbt1::MitTPR-ΔTP-ZmBT1/Zmbt1	-0.192	0.371628	663.73	0.624	1	inferred	A0A096SUN3	Pectinesterase OS=Zea mays GN=LOC100501441 PE=4 SV=1
Zmbt1::MitTPR-ΔTP-ZmBT1/Zmbt1	0.207	0.37962	678	0.625	1	inferred	K7W8A6	Uncharacterized protein OS=Zea mays GN=Zm.161927 PE=4 SV=1
Zmbt1::MitTPR-ΔTP-ZmBT1/Zmbt1	0.121	0.36963	660.16	0.625	3	unresolved	A0A096QK67;B8A0C4	Uncharacterized protein OS=Zea mays GN=LOC100273789 PE=4 SV=1
Zmbt1::MitTPR-ΔTP-ZmBT1/Zmbt1	0.09	0.374625	669.08	0.625	8	inferred	A0A096Q0Q0	Uncharacterized protein OS=Zea mays GN=LOC100282385 PE=3 SV=1
Zmbt1::MitTPR-ΔTP-ZmBT1/Zmbt1	-0.074	0.375624	670.87	0.625	16	unresolved	K7UB20;K7V1I3	Uncharacterized protein OS=Zea mays GN=LOC100381933 PE=3 SV=1
Zmbt1::MitTPR-ΔTP-ZmBT1/Zmbt1	-0.105	0.374625	669.08	0.625	5	inferred	K7UQT7	Elongation factor 1-gamma 2 OS=Zea mays GN=Zm.68089 PE=4 SV=1
Zmbt1::MitTPR-ΔTP-ZmBT1/Zmbt1	-0.288	0.375624	670.87	0.625	1	inferred	B6T4T1	Uncharacterized protein OS=Zea mays GN=LOC100276098 PE=2 SV=1
Zmbt1::MitTPR-ΔTP-ZmBT1/Zmbt1	0.263	0.377622	674.43	0.626	1	inferred	K7VBJ9	Uncharacterized protein OS=Zea mays GN=ZEAMMB73_694445 PE=4 SV=1
Zmbt1::MitTPR-ΔTP-ZmBT1/Zmbt1	0.114	0.37962	678	0.626	2	inferred	A0A096PRG4	60S ribosomal protein L6 OS=Zea mays PE=3 SV=1
Zmbt1::MitTPR-ΔTP-ZmBT1/Zmbt1	0.111	0.375624	670.87	0.626	3	inferred	B6T1L8	60S ribosomal protein L33-B OS=Zea mays PE=2 SV=1
Zmbt1::MitTPR-ΔTP-ZmBT1/Zmbt1	0.088	0.376623	672.65	0.626	8	inferred	A0A096QGH9	Uncharacterized protein OS=Zea mays GN=LOC100501808 PE=3 SV=1
Zmbt1::MitTPR-ΔTP-ZmBT1/Zmbt1	-0.206	0.380619	679.79	0.626	1	inferred	A0A096TYA3	Uncharacterized protein OS=Zea mays PE=4 SV=1
Zmbt1::MitTPR-ΔTP-ZmBT1/Zmbt1	-0.247	0.377622	674.43	0.626	1	unresolved	B4G0G4;B6U5T3	Putative HSP20-like chaperone domain family protein OS=Zea mays GN=pco115355 PE=2 SV=1
Zmbt1::MitTPR-ΔTP-ZmBT1/Zmbt1	0.139	0.377622	674.43	0.627	2	inferred	B8A0Q9	Uncharacterized protein OS=Zea mays GN=Zm.533 PE=2 SV=1
Zmbt1::MitTPR-ΔTP-ZmBT1/Zmbt1	-0.08	0.37962	678	0.627	9	inferred	C4IYE1	Uncharacterized protein OS=Zea mays GN=Zm.80133 PE=2 SV=1
Zmbt1::MitTPR-ΔTP-ZmBT1/Zmbt1	-0.113	0.378621	676.22	0.627	4	inferred	A0A096SXN7	Uncharacterized protein OS=Zea mays GN=Zm.99628 PE=4 SV=1
Zmbt1::MitTPR-ΔTP-ZmBT1/Zmbt1	-0.132	0.37962	678	0.627	2	inferred	B6SJN3	Protein mago nashi OS=Zea mays GN=LOC100279432 PE=2 SV=1
Zmbt1::MitTPR-ΔTP-ZmBT1/Zmbt1	-0.195	0.380619	679.79	0.627	1	inferred	K7US79	GTP-binding protein SAR1A OS=Zea mays GN=LOC100279736 PE=3 SV=1
Zmbt1::MitTPR-ΔTP-ZmBT1/Zmbt1	-0.097	0.382617	683.35	0.628	5	inferred	A0A096R4G6	Uncharacterized protein OS=Zea mays GN=LOC100274535 PE=4 SV=1
Zmbt1::MitTPR-ΔTP-ZmBT1/Zmbt1	-0.104	0.37962	678	0.628	5	inferred	B4FVB2	Elongation factor Tu OS=Zea mays GN=LOC100273405 PE=2 SV=1
Zmbt1::MitTPR-ΔTP-ZmBT1/Zmbt1	0.083	0.383616	685.14	0.629	9	inferred	K7U818	Putative TCP-1/cpn60 chaperonin family protein OS=Zea mays GN=LOC100272855 PE=3 SV=1
Zmbt1::MitTPR-ΔTP-ZmBT1/Zmbt1	0.075	0.382617	683.35	0.629	10	unresolved	B4FA63;C4J4W3	Uncharacterized protein OS=Zea mays PE=2 SV=1
Zmbt1::MitTPR-ΔTP-ZmBT1/Zmbt1	0.111	0.384615	686.92	0.63	1	inferred	A0A0B4J330	Uncharacterized protein OS=Zea mays PE=3 SV=1
Zmbt1::MitTPR-ΔTP-ZmBT1/Zmbt1	0.217	0.385614	688.71	0.631	1	inferred	K7UYK8	Uncharacterized protein OS=Zea mays GN=pco072185 PE=3 SV=1
Zmbt1::MitTPR-ΔTP-ZmBT1/Zmbt1	0.225	0.387612	692.28	0.632	1	inferred	A0A096RE53	Uncharacterized protein OS=Zea mays GN=Zm.146135 PE=4 SV=1
Zmbt1::MitTPR-ΔTP-ZmBT1/Zmbt1	0.153	0.386613	690.49	0.632	2	inferred	B4FVB1	Uncharacterized protein OS=Zea mays GN=umc2243 PE=2 SV=1
Zmbt1::MitTPR-ΔTP-ZmBT1/Zmbt1	-0.175	0.386613	690.49	0.632	1	inferred	B6SGF4	Nonspecific lipid-transfer protein OS=Zea mays GN=Zm.142752 PE=2 SV=1
Zmbt1::MitTPR-ΔTP-ZmBT1/Zmbt1	-0.248	0.390609	697.63	0.632	1	inferred	A0A096QJR7	Uncharacterized protein OS=Zea mays GN=LOC100280306 PE=3 SV=1
Zmbt1::MitTPR-ΔTP-ZmBT1/Zmbt1	0.212	0.392607	701.2	0.633	1	inferred	Q41852	40S ribosomal protein S21 OS=Zea mays GN=RPS21 PE=3 SV=1
Zmbt1::MitTPR-ΔTP-ZmBT1/Zmbt1	0.095	0.390609	697.63	0.633	5	inferred	B4F8V9	T-complex protein 1 subunit delta OS=Zea mays GN=umc1329 PE=2 SV=1
Zmbt1::MitTPR-ΔTP-ZmBT1/Zmbt1	-0.092	0.38961	695.84	0.633	3	inferred	K7TTK5	Uncharacterized protein OS=Zea mays GN=Zm.5731 PE=4 SV=1
Zmbt1::MitTPR-ΔTP-ZmBT1/Zmbt1	-0.112	0.395604	706.55	0.633	5	inferred	B4FT54	Uncharacterized protein OS=Zea mays GN=Zm.123586 PE=2 SV=1
Zmbt1::MitTPR-ΔTP-ZmBT1/Zmbt1	-0.115	0.388611	694.06	0.633	1	unresolved	A0A0B4J3C2;Q9M7E4	Elongation factor 1-alpha OS=Zea mays GN=elfa3 PE=3 SV=1
Zmbt1::MitTPR-ΔTP-ZmBT1/Zmbt1	-0.137	0.387612	692.28	0.633	2	inferred	B4G1Y5	Uncharacterized protein OS=Zea mays GN=gpm720 PE=2 SV=1
Zmbt1::MitTPR-ΔTP-ZmBT1/Zmbt1	-0.251	0.388611	694.06	0.633	1	inferred	A0A096R1Y9	Carboxypeptidase OS=Zea mays GN=LOC100383183 PE=3 SV=1
Zmbt1::MitTPR-ΔTP-ZmBT1/Zmbt1	0.182	0.395604	706.55	0.634	1	inferred	B4FFP2	Glutamate dehydrogenase OS=Zea mays GN=LOC100193614 PE=2 SV=1
Zmbt1::MitTPR-ΔTP-ZmBT1/Zmbt1	0.074	0.394605	704.77	0.634	8	unresolved	B6T3P9;P26301	Enolase OS=Zea mays PE=2 SV=1
Zmbt1::MitTPR-ΔTP-ZmBT1/Zmbt1	0.074	0.391608	699.41	0.634	19	inferred	A0A096SHX7	Uncharacterized protein OS=Zea mays PE=3 SV=1
Zmbt1::MitTPR-ΔTP-ZmBT1/Zmbt1	-0.078	0.38961	695.84	0.634	8	inferred	B6TS84	Transaldolase 2 OS=Zea mays PE=2 SV=1
Zmbt1::MitTPR-ΔTP-ZmBT1/Zmbt1	-0.106	0.396603	708.33	0.634	4	inferred	P13689	Auxin-binding protein 1 OS=Zea mays GN=ABP1 PE=1 SV=1
Zmbt1::MitTPR-ΔTP-ZmBT1/Zmbt1	-0.111	0.395604	706.55	0.634	3	inferred	A0A096SXV7	Alpha-mannosidase OS=Zea mays GN=Zm.13425 PE=3 SV=1
Zmbt1::MitTPR-ΔTP-ZmBT1/Zmbt1	-0.124	0.394605	704.77	0.634	2	inferred	C0P558	Uncharacterized protein OS=Zea mays GN=LOC100382178 PE=2 SV=1
Zmbt1::MitTPR-ΔTP-ZmBT1/Zmbt1	-0.125	0.393606	702.98	0.634	3	inferred	C4J692	Uncharacterized protein OS=Zea mays PE=2 SV=1
Zmbt1::MitTPR-ΔTP-ZmBT1/Zmbt1	-0.133	0.390609	697.63	0.634	2	unresolved	B6TF69;C0PC62	Ketol-acid reductoisomerase OS=Zea mays PE=2 SV=1
Zmbt1::MitTPR-ΔTP-ZmBT1/Zmbt1	-0.141	0.393606	702.98	0.634	1	unresolved	B4FJT7;K7UVJ7	Uncharacterized protein OS=Zea mays GN=LOC100216804 PE=2 SV=1
Zmbt1::MitTPR-ΔTP-ZmBT1/Zmbt1	-0.214	0.392607	701.2	0.634	1	inferred	B6TQ97	Peptidyl-prolyl cis-trans isomerase OS=Zea mays PE=2 SV=1
Zmbt1::MitTPR-ΔTP-ZmBT1/Zmbt1	-0.242	0.390609	697.63	0.634	1	inferred	A0A096R7Q6	Uncharacterized protein OS=Zea mays GN=LOC100191477 PE=4 SV=1
Zmbt1::MitTPR-ΔTP-ZmBT1/Zmbt1	0.229	0.392607	701.2	0.635	1	inferred	A0A096S0N9	Uncharacterized protein OS=Zea mays GN=LOC100191938 PE=4 SV=1
Zmbt1::MitTPR-ΔTP-ZmBT1/Zmbt1	0.136	0.397602	710.12	0.635	2	inferred	A0A096S1N0	Uncharacterized protein OS=Zea mays GN=LOC100383977 PE=4 SV=1
Zmbt1::MitTPR-ΔTP-ZmBT1/Zmbt1	0.086	0.395604	706.55	0.635	8	inferred	A0A096SHX1	Uncharacterized protein OS=Zea mays PE=3 SV=1
Zmbt1::MitTPR-ΔTP-ZmBT1/Zmbt1	-0.197	0.394605	704.77	0.635	1	inferred	A0A096PJ14	Uncharacterized protein OS=Zea mays GN=pco130633 PE=4 SV=1
Zmbt1::MitTPR-ΔTP-ZmBT1/Zmbt1	0.14	0.398601	711.9	0.636	3	inferred	B4FS26	Uncharacterized protein OS=Zea mays GN=LOC100272979 PE=2 SV=1
Zmbt1::MitTPR-ΔTP-ZmBT1/Zmbt1	-0.105	0.398601	711.9	0.636	5	inferred	P93805	Phosphoglucomutase, cytoplasmic 2 OS=Zea mays PE=2 SV=2
Zmbt1::MitTPR-ΔTP-ZmBT1/Zmbt1	-0.111	0.3996	713.69	0.636	2	inferred	P21641	Oleosin Zm-II OS=Zea mays GN=OLE18 PE=1 SV=1
Zmbt1::MitTPR-ΔTP-ZmBT1/Zmbt1	-0.127	0.3996	713.69	0.636	3	inferred	B6T4R0	3,4-dihydroxy-2-butanone kinase OS=Zea mays PE=2 SV=1
Zmbt1::MitTPR-ΔTP-ZmBT1/Zmbt1	-0.134	0.400599	715.47	0.636	1	inferred	A0A096R5X8	Uncharacterized protein OS=Zea mays GN=LOC100284994 PE=3 SV=1
Zmbt1::MitTPR-ΔTP-ZmBT1/Zmbt1	0.384	0.3996	713.69	0.637	1	inferred	B6T286	60S ribosomal protein L18A OS=Zea mays GN=LOC100281992 PE=2 SV=1
Zmbt1::MitTPR-ΔTP-ZmBT1/Zmbt1	0.164	0.400599	715.47	0.637	1	unresolved	B4FAE1;Q05737	Ras protein RIC1 OS=Zea mays GN=LOC100191848 PE=2 SV=1
Zmbt1::MitTPR-ΔTP-ZmBT1/Zmbt1	0.147	0.403596	720.82	0.64	1	unresolved	B4FR03;B6SHT0	OB-fold nucleic acid binding domain containing protein OS=Zea mays GN=pco079748(219) PE=2 SV=1
Zmbt1::MitTPR-ΔTP-ZmBT1/Zmbt1	-0.2	0.403596	720.82	0.64	1	inferred	B8A0C4	Uncharacterized protein OS=Zea mays GN=LOC100279855 PE=2 SV=1
Zmbt1::MitTPR-ΔTP-ZmBT1/Zmbt1	0.084	0.405594	724.39	0.642	7	inferred	A0A0B4J3F8	Phospho-2-dehydro-3-deoxyheptonate aldolase OS=Zea mays GN=LOC100501272 PE=3 SV=1
Zmbt1::MitTPR-ΔTP-ZmBT1/Zmbt1	0.084	0.40959	731.53	0.645	6	inferred	B6SVU1	Asparaginyl-tRNA synthetase, cytoplasmic 3 OS=Zea mays GN=pco123869 PE=2 SV=1
Zmbt1::MitTPR-ΔTP-ZmBT1/Zmbt1	0.08	0.408591	729.74	0.645	8	inferred	A0A096Q7M0	Glucose-1-phosphate adenylyltransferase OS=Zea mays GN=AGP2 PE=3 SV=1
Zmbt1::MitTPR-ΔTP-ZmBT1/Zmbt1	0.213	0.40959	731.53	0.646	1	inferred	A0A096PY48	Uncharacterized protein OS=Zea mays GN=LOC100384506 PE=4 SV=1
Zmbt1::MitTPR-ΔTP-ZmBT1/Zmbt1	0.201	0.413586	738.67	0.646	1	inferred	A0A096R3H9	Uncharacterized protein OS=Zea mays GN=Zm.162702 PE=4 SV=1
Zmbt1::MitTPR-ΔTP-ZmBT1/Zmbt1	0.086	0.40959	731.53	0.646	9	inferred	B6STY9	Salt tolerance protein OS=Zea mays PE=2 SV=1
Zmbt1::MitTPR-ΔTP-ZmBT1/Zmbt1	-0.094	0.408591	729.74	0.646	6	inferred	A0A096UFY0	Uncharacterized protein OS=Zea mays GN=Zm.3487 PE=4 SV=1
Zmbt1::MitTPR-ΔTP-ZmBT1/Zmbt1	-0.102	0.408591	729.74	0.646	1	unresolved	A0A0B4J330;B4F8Q2;B6U1E4;B7ZZ42;C4J410;C4JBB8;K7VW90;K7WEL8	Uncharacterized protein OS=Zea mays PE=3 SV=1
Zmbt1::MitTPR-ΔTP-ZmBT1/Zmbt1	-0.114	0.412587	736.88	0.646	4	inferred	A0A096U6H0	Uncharacterized protein OS=Zea mays GN=Zm.13555 PE=4 SV=1
Zmbt1::MitTPR-ΔTP-ZmBT1/Zmbt1	-0.215	0.412587	736.88	0.646	1	inferred	C0P9S2	Uncharacterized protein OS=Zea mays GN=LOC100382683 PE=2 SV=1
Zmbt1::MitTPR-ΔTP-ZmBT1/Zmbt1	0.114	0.411588	735.1	0.647	3	inferred	A0A0B4J3A0	Uncharacterized protein OS=Zea mays GN=Zm.89212 PE=4 SV=1
Zmbt1::MitTPR-ΔTP-ZmBT1/Zmbt1	0.091	0.411588	735.1	0.647	5	inferred	A0A096QNT9	Uncharacterized protein OS=Zea mays GN=Zm.73159 PE=4 SV=1
Zmbt1::MitTPR-ΔTP-ZmBT1/Zmbt1	0.078	0.412587	736.88	0.647	9	inferred	O22453	40S ribosomal protein S4 OS=Zea mays GN=rps4 PE=2 SV=1
Zmbt1::MitTPR-ΔTP-ZmBT1/Zmbt1	-0.111	0.413586	738.67	0.647	3	inferred	A0A096PZ72	Uncharacterized protein OS=Zea mays GN=Zm.25559 PE=4 SV=1
Zmbt1::MitTPR-ΔTP-ZmBT1/Zmbt1	-0.213	0.414585	740.45	0.647	1	inferred	B6T7X0	GNAT transcription factor OS=Zea mays GN=GNAT26 PE=2 SV=1
Zmbt1::MitTPR-ΔTP-ZmBT1/Zmbt1	0.117	0.415584	742.23	0.648	3	inferred	C4JA40	Phosphoribosylformylglycinamidine cyclo-ligase OS=Zea mays GN=Zm.12249 PE=2 SV=1
Zmbt1::MitTPR-ΔTP-ZmBT1/Zmbt1	0.104	0.412587	736.88	0.648	3	inferred	A0A096SXT9	Uncharacterized protein OS=Zea mays GN=Zm.13920 PE=3 SV=1
Zmbt1::MitTPR-ΔTP-ZmBT1/Zmbt1	0.095	0.411588	735.1	0.648	4	inferred	B6UC34	Glutaminyl-tRNA synthetase OS=Zea mays GN=Zm.64662 PE=2 SV=1
Zmbt1::MitTPR-ΔTP-ZmBT1/Zmbt1	-0.21	0.415584	742.23	0.648	1	inferred	A0A096TE64	Uncharacterized protein OS=Zea mays GN=si946084h12 PE=4 SV=1
Zmbt1::MitTPR-ΔTP-ZmBT1/Zmbt1	0.163	0.417582	745.8	0.649	1	inferred	K7U0G7	Uncharacterized protein OS=Zea mays GN=ZEAMMB73_459329 PE=4 SV=1
Zmbt1::MitTPR-ΔTP-ZmBT1/Zmbt1	-0.097	0.417582	745.8	0.649	2	inferred	B4FDT0	40S ribosomal protein S20 OS=Zea mays GN=Zm.92654 PE=2 SV=1
Zmbt1::MitTPR-ΔTP-ZmBT1/Zmbt1	-0.105	0.416583	744.02	0.649	4	inferred	A2T1W7	Aldose reductase OS=Zea mays PE=2 SV=1
Zmbt1::MitTPR-ΔTP-ZmBT1/Zmbt1	-0.159	0.417582	745.8	0.65	2	inferred	A0A096RQJ0	Uncharacterized protein OS=Zea mays GN=LOC100501766 PE=4 SV=1
Zmbt1::MitTPR-ΔTP-ZmBT1/Zmbt1	0.134	0.41958	749.37	0.651	2	inferred	B4FQ98	NADH-ubiquinone oxidoreductase 51 kDa subunit OS=Zea mays GN=LOC100273176 PE=2 SV=1
Zmbt1::MitTPR-ΔTP-ZmBT1/Zmbt1	0.132	0.428571	765.43	0.651	3	unresolved	A0A096QR93;B6SK03	Uncharacterized protein OS=Zea mays GN=csu378 PE=4 SV=1
Zmbt1::MitTPR-ΔTP-ZmBT1/Zmbt1	0.062	0.432567	772.57	0.651	13	inferred	C0P790	Eukaryotic translation initiation factor 3 subunit B OS=Zea mays GN=LOC100216593 PE=2 SV=1
Zmbt1::MitTPR-ΔTP-ZmBT1/Zmbt1	-0.071	0.42957	767.21	0.651	13	inferred	B6T5H6	Auxin-induced protein PCNT115 OS=Zea mays PE=2 SV=1
Zmbt1::MitTPR-ΔTP-ZmBT1/Zmbt1	-0.092	0.430569	769	0.651	3	inferred	P14640	Tubulin alpha-1 chain OS=Zea mays GN=TUBA1 PE=3 SV=1
Zmbt1::MitTPR-ΔTP-ZmBT1/Zmbt1	-0.092	0.431568	770.78	0.651	6	inferred	A0A096S4I9	Uncharacterized protein OS=Zea mays GN=LOC100383931 PE=3 SV=1
Zmbt1::MitTPR-ΔTP-ZmBT1/Zmbt1	0.236	0.426573	761.86	0.652	1	inferred	Q9SBX0	Translocase of chloroplast OS=Zea mays GN=toc34A PE=2 SV=1
Zmbt1::MitTPR-ΔTP-ZmBT1/Zmbt1	0.195	0.427572	763.64	0.652	1	inferred	C0PGV5	Uncharacterized protein OS=Zea mays GN=LOC100274566 PE=2 SV=1
Zmbt1::MitTPR-ΔTP-ZmBT1/Zmbt1	0.145	0.422577	754.72	0.652	2	inferred	K7VKH1	Uncharacterized protein OS=Zea mays GN=Zm.128873 PE=3 SV=1
Zmbt1::MitTPR-ΔTP-ZmBT1/Zmbt1	0.141	0.430569	769	0.652	2	inferred	C0PFV4	Cytokinin inducible protease1 OS=Zea mays GN=uaz98 PE=2 SV=1
Zmbt1::MitTPR-ΔTP-ZmBT1/Zmbt1	0.135	0.42957	767.21	0.652	2	inferred	B4FGM4	Endothelial differentiation-related factor 1 OS=Zea mays GN=umc2064 PE=2 SV=1
Zmbt1::MitTPR-ΔTP-ZmBT1/Zmbt1	0.132	0.431568	770.78	0.652	4	inferred	C0PB60	Uncharacterized protein OS=Zea mays PE=2 SV=1
Zmbt1::MitTPR-ΔTP-ZmBT1/Zmbt1	0.116	0.427572	763.64	0.652	3	inferred	B6TFK5	Elongation factor Tu OS=Zea mays PE=2 SV=1
Zmbt1::MitTPR-ΔTP-ZmBT1/Zmbt1	0.093	0.425574	760.08	0.652	5	inferred	K7V067	Isocitrate dehydrogenase [NADP] OS=Zea mays GN=gpm541 PE=3 SV=1
Zmbt1::MitTPR-ΔTP-ZmBT1/Zmbt1	0.09	0.428571	765.43	0.652	5	inferred	C0HHU2	Uncharacterized protein OS=Zea mays GN=LOC100381658 PE=2 SV=1
Zmbt1::MitTPR-ΔTP-ZmBT1/Zmbt1	0.08	0.430569	769	0.652	7	inferred	B6TJW0	Putative uncharacterized protein OS=Zea mays PE=2 SV=1
Zmbt1::MitTPR-ΔTP-ZmBT1/Zmbt1	-0.113	0.424575	758.29	0.652	2	unresolved	B4FGK8;B7ZZM7	Eukaryotic translation initiation factor 2 alpha subunit OS=Zea mays GN=pco078161 PE=2 SV=1
Zmbt1::MitTPR-ΔTP-ZmBT1/Zmbt1	-0.118	0.432567	772.57	0.652	2	inferred	C0PFA7	Ubiquilin-1 OS=Zea mays GN=LOC100282238 PE=2 SV=1
Zmbt1::MitTPR-ΔTP-ZmBT1/Zmbt1	-0.157	0.425574	760.08	0.652	1	inferred	A0A096SK23	Uncharacterized protein OS=Zea mays GN=cl30719_1 PE=4 SV=1
Zmbt1::MitTPR-ΔTP-ZmBT1/Zmbt1	-0.164	0.42957	767.21	0.652	1	unresolved	B4G072;Q8W2B7	DIMBOA UDP-glucosyltransferase BX9 OS=Zea mays GN=BX9 PE=1 SV=1
Zmbt1::MitTPR-ΔTP-ZmBT1/Zmbt1	-0.177	0.431568	770.78	0.652	1	inferred	B4FAU8	Uncharacterized protein OS=Zea mays PE=2 SV=1
Zmbt1::MitTPR-ΔTP-ZmBT1/Zmbt1	0.186	0.428571	765.43	0.653	1	inferred	B4FQJ5	Uncharacterized protein OS=Zea mays GN=pco119600 PE=2 SV=1
Zmbt1::MitTPR-ΔTP-ZmBT1/Zmbt1	0.145	0.434565	776.13	0.653	2	inferred	K7TS88	Uncharacterized protein OS=Zea mays GN=Zm.85051 PE=4 SV=1
Zmbt1::MitTPR-ΔTP-ZmBT1/Zmbt1	0.144	0.423576	756.51	0.653	2	inferred	A0A096TZ49	Uncharacterized protein OS=Zea mays GN=LOC100273212 PE=4 SV=1
Zmbt1::MitTPR-ΔTP-ZmBT1/Zmbt1	0.142	0.434565	776.13	0.653	1	inferred	P40280	Histone H2A OS=Zea mays PE=2 SV=1
Zmbt1::MitTPR-ΔTP-ZmBT1/Zmbt1	0.107	0.421578	752.94	0.653	4	inferred	Q43274	Aldehyde dehydrogenase OS=Zea mays GN=rf2 PE=2 SV=1
Zmbt1::MitTPR-ΔTP-ZmBT1/Zmbt1	0.093	0.423576	756.51	0.653	3	unresolved	P11428;P23345;P23346	Superoxide dismutase [Cu-Zn] 2 OS=Zea mays GN=SODCC.1 PE=2 SV=2
Zmbt1::MitTPR-ΔTP-ZmBT1/Zmbt1	-0.104	0.424575	758.29	0.653	3	inferred	B4FSU4	Uncharacterized protein OS=Zea mays GN=pco073788 PE=2 SV=1
Zmbt1::MitTPR-ΔTP-ZmBT1/Zmbt1	-0.111	0.425574	760.08	0.653	2	inferred	A0A096R091	Uncharacterized protein OS=Zea mays GN=Zm.92404 PE=3 SV=1
Zmbt1::MitTPR-ΔTP-ZmBT1/Zmbt1	-0.114	0.427572	763.64	0.653	1	unresolved	B6UHU1;P18123	Catalase OS=Zea mays GN=LOC100857004 PE=2 SV=1
Zmbt1::MitTPR-ΔTP-ZmBT1/Zmbt1	-0.157	0.426573	761.86	0.653	2	inferred	O24573	60S acidic ribosomal protein P0 OS=Zea mays GN=RP-P0 PE=1 SV=3
Zmbt1::MitTPR-ΔTP-ZmBT1/Zmbt1	-0.158	0.424575	758.29	0.653	1	inferred	B4FT61	Uncharacterized protein OS=Zea mays GN=umc2711 PE=2 SV=1
Zmbt1::MitTPR-ΔTP-ZmBT1/Zmbt1	-0.166	0.422577	754.72	0.653	2	inferred	K7V802	Uncharacterized protein OS=Zea mays GN=IDP248 PE=4 SV=1
Zmbt1::MitTPR-ΔTP-ZmBT1/Zmbt1	-0.224	0.427572	763.64	0.653	1	unresolved	B4F9U9;B4FUK7;B6SS31	Uncharacterized protein OS=Zea mays GN=LOC100272926 PE=2 SV=1
Zmbt1::MitTPR-ΔTP-ZmBT1/Zmbt1	-0.23	0.422577	754.72	0.653	1	inferred	Q6PLR9	14-3-3-like protein OS=Zea mays PE=2 SV=1
Zmbt1::MitTPR-ΔTP-ZmBT1/Zmbt1	0.089	0.422577	754.72	0.654	6	inferred	K7UCH1	Putative TCP-1/cpn60 chaperonin family protein OS=Zea mays GN=Zm.44750 PE=3 SV=1
Zmbt1::MitTPR-ΔTP-ZmBT1/Zmbt1	0.078	0.434565	776.13	0.654	9	inferred	A0A096Q7X1	Uncharacterized protein OS=Zea mays GN=Zm.94831 PE=4 SV=1
Zmbt1::MitTPR-ΔTP-ZmBT1/Zmbt1	0.069	0.421578	752.94	0.654	16	inferred	B6U0V6	Endoplasmin OS=Zea mays PE=2 SV=1
Zmbt1::MitTPR-ΔTP-ZmBT1/Zmbt1	-0.07	0.435564	777.92	0.654	10	inferred	B4FSQ4	40S ribosomal protein SA OS=Zea mays GN=arpp40 PE=2 SV=1
Zmbt1::MitTPR-ΔTP-ZmBT1/Zmbt1	-0.144	0.424575	758.29	0.654	2	inferred	A0A096R9H4	Uncharacterized protein OS=Zea mays GN=pco120183 PE=4 SV=1
Zmbt1::MitTPR-ΔTP-ZmBT1/Zmbt1	0.083	0.436563	779.7	0.655	6	inferred	P49076	ADP-ribosylation factor OS=Zea mays GN=ARF1 PE=2 SV=2
Zmbt1::MitTPR-ΔTP-ZmBT1/Zmbt1	-0.202	0.438561	783.27	0.657	1	inferred	B6T0C0	Heme-binding protein 2 OS=Zea mays PE=2 SV=1
Zmbt1::MitTPR-ΔTP-ZmBT1/Zmbt1	0.157	0.43956	785.05	0.658	1	inferred	A0A096SBU1	Uncharacterized protein OS=Zea mays GN=Zm.39612 PE=4 SV=1
Zmbt1::MitTPR-ΔTP-ZmBT1/Zmbt1	0.248	0.443556	792.19	0.659	1	inferred	K7TND7	Uncharacterized protein OS=Zea mays GN=LOC100384278 PE=4 SV=1
Zmbt1::MitTPR-ΔTP-ZmBT1/Zmbt1	0.098	0.444555	793.98	0.659	4	inferred	B4FQK5	Eukaryotic peptide chain release factor subunit 1-1 OS=Zea mays GN=LOC100272775 PE=2 SV=1
Zmbt1::MitTPR-ΔTP-ZmBT1/Zmbt1	-0.193	0.443556	792.19	0.659	1	inferred	A0A096TUS3	Uncharacterized protein OS=Zea mays GN=Zm.28648 PE=4 SV=1
Zmbt1::MitTPR-ΔTP-ZmBT1/Zmbt1	0.135	0.441558	788.62	0.66	3	inferred	B4F9M9	Isocitrate dehydrogenase [NADP] OS=Zea mays PE=2 SV=1
Zmbt1::MitTPR-ΔTP-ZmBT1/Zmbt1	0.114	0.445554	795.76	0.66	2	unresolved	A0A096QNY2;B4FRH8;B4FVB1;B6SI11;B6TQ08;P93634	Uncharacterized protein OS=Zea mays GN=LOC100273396 PE=3 SV=1
Zmbt1::MitTPR-ΔTP-ZmBT1/Zmbt1	0.066	0.441558	788.62	0.66	12	inferred	C0P5R8	Uncharacterized protein OS=Zea mays GN=LOC100279195 PE=2 SV=1
Zmbt1::MitTPR-ΔTP-ZmBT1/Zmbt1	-0.088	0.443556	792.19	0.66	5	inferred	B4G066	Uncharacterized protein OS=Zea mays PE=2 SV=1
Zmbt1::MitTPR-ΔTP-ZmBT1/Zmbt1	-0.114	0.443556	792.19	0.66	1	inferred	O50018	Elongation factor 1-alpha OS=Zea mays GN=EF1-A PE=2 SV=1
Zmbt1::MitTPR-ΔTP-ZmBT1/Zmbt1	0.149	0.446553	797.54	0.661	2	inferred	Q5QPY4	Glycosyltransferase OS=Zea mays GN=a4 PE=2 SV=1
Zmbt1::MitTPR-ΔTP-ZmBT1/Zmbt1	0.11	0.443556	792.19	0.661	2	unresolved	B4FAF8;B6SR23	Uncharacterized protein OS=Zea mays PE=2 SV=1
Zmbt1::MitTPR-ΔTP-ZmBT1/Zmbt1	0.098	0.443556	792.19	0.661	3	inferred	B6SZE0	Ubiquitin-conjugating enzyme E2-17 kDa OS=Zea mays GN=LOC100281830 PE=2 SV=1
Zmbt1::MitTPR-ΔTP-ZmBT1/Zmbt1	-0.16	0.442557	790.41	0.661	2	inferred	B6TK54	Strictosidine synthase OS=Zea mays PE=2 SV=1
Zmbt1::MitTPR-ΔTP-ZmBT1/Zmbt1	0.22	0.443556	792.19	0.662	1	inferred	B6UHW9	Oleosin Zm-II OS=Zea mays PE=2 SV=1
Zmbt1::MitTPR-ΔTP-ZmBT1/Zmbt1	-0.201	0.448551	801.11	0.663	1	inferred	B6SL82	Putative uncharacterized protein OS=Zea mays PE=2 SV=1
Zmbt1::MitTPR-ΔTP-ZmBT1/Zmbt1	-0.228	0.448551	801.11	0.663	1	unresolved	B6STA5;B6TDT8	Glycine-rich RNA-binding protein 2 OS=Zea mays GN=GRP PE=2 SV=1
Zmbt1::MitTPR-ΔTP-ZmBT1/Zmbt1	-0.16	0.448551	801.11	0.664	1	inferred	B6U5L3	UDP-glucose 6-dehydrogenase OS=Zea mays GN=LOC100285497 PE=2 SV=1
Zmbt1::MitTPR-ΔTP-ZmBT1/Zmbt1	-0.14	0.450549	804.68	0.665	2	inferred	Q9SPD7	Outer mitochondrial membrane protein porin OS=Zea mays GN=vdac2 PE=2 SV=1
Zmbt1::MitTPR-ΔTP-ZmBT1/Zmbt1	0.186	0.452547	808.25	0.667	1	inferred	K7UH13	Uncharacterized protein OS=Zea mays GN=ZEAMMB73_497854 PE=4 SV=1
Zmbt1::MitTPR-ΔTP-ZmBT1/Zmbt1	0.135	0.452547	808.25	0.667	2	inferred	A0A096S682	Uncharacterized protein OS=Zea mays GN=LOC100281304 PE=4 SV=1
Zmbt1::MitTPR-ΔTP-ZmBT1/Zmbt1	-0.154	0.453546	810.03	0.668	1	unresolved	C0PFV4;K7TSX2;K7VD78	Cytokinin inducible protease1 OS=Zea mays GN=uaz98 PE=2 SV=1
Zmbt1::MitTPR-ΔTP-ZmBT1/Zmbt1	-0.071	0.456543	815.39	0.669	8	inferred	B6SIK8	Elongation factor 1-beta OS=Zea mays PE=2 SV=1
Zmbt1::MitTPR-ΔTP-ZmBT1/Zmbt1	0.351	0.457542	817.17	0.67	1	inferred	B4FPA3	Uncharacterized protein OS=Zea mays GN=LOC100272560 PE=2 SV=1
Zmbt1::MitTPR-ΔTP-ZmBT1/Zmbt1	0.234	0.457542	817.17	0.67	1	inferred	B4G218	Uncharacterized protein OS=Zea mays GN=LOC100274577 PE=2 SV=1
Zmbt1::MitTPR-ΔTP-ZmBT1/Zmbt1	0.186	0.456543	815.39	0.67	1	inferred	B6TC23	Co-chaperone protein SBA1 OS=Zea mays PE=2 SV=1
Zmbt1::MitTPR-ΔTP-ZmBT1/Zmbt1	0.139	0.455544	813.6	0.67	2	inferred	Q6XZ79	Fructokinase-1 OS=Zea mays GN=FRK1 PE=1 SV=1
Zmbt1::MitTPR-ΔTP-ZmBT1/Zmbt1	-0.134	0.455544	813.6	0.67	2	inferred	K7UTM3	Protein-L-isoaspartate O-methyltransferase OS=Zea mays GN=gpm529 PE=3 SV=1
Zmbt1::MitTPR-ΔTP-ZmBT1/Zmbt1	0.084	0.456543	815.39	0.671	5	inferred	C0P455	Uncharacterized protein OS=Zea mays GN=LOC100382075 PE=2 SV=1
Zmbt1::MitTPR-ΔTP-ZmBT1/Zmbt1	-0.102	0.461538	824.31	0.672	3	inferred	A0A096RTY5	Methionine aminopeptidase 1 OS=Zea mays GN=LOC100274208 PE=3 SV=1
Zmbt1::MitTPR-ΔTP-ZmBT1/Zmbt1	0.195	0.462537	826.09	0.673	1	unresolved	B6SV64;C4J757	Heat shock 70 kDa protein 4 OS=Zea mays PE=2 SV=1
Zmbt1::MitTPR-ΔTP-ZmBT1/Zmbt1	0.084	0.460539	822.52	0.673	4	unresolved	C0PKD2;K7VVS6	Uncharacterized protein OS=Zea mays PE=2 SV=1
Zmbt1::MitTPR-ΔTP-ZmBT1/Zmbt1	0.078	0.461538	824.31	0.673	7	inferred	C0PD27	Isocitrate dehydrogenase [NADP] OS=Zea mays GN=idh2 PE=2 SV=1
Zmbt1::MitTPR-ΔTP-ZmBT1/Zmbt1	-0.106	0.461538	824.31	0.673	2	inferred	P19023	ATP synthase subunit beta, mitochondrial OS=Zea mays GN=ATPB PE=2 SV=1
Zmbt1::MitTPR-ΔTP-ZmBT1/Zmbt1	-0.24	0.460539	822.52	0.673	1	unresolved	A0A0B4J330;B7ZZ42;C4J410;K7VW90;K7WEL8	Uncharacterized protein OS=Zea mays PE=3 SV=1
Zmbt1::MitTPR-ΔTP-ZmBT1/Zmbt1	0.096	0.463536	827.88	0.674	1	unresolved	B4FIA6;B4FXB2;B6SI29;B6T0Q2;B6T3J3;B6T543;P40280	Histone H2A OS=Zea mays GN=LOC100194327 PE=2 SV=1
Zmbt1::MitTPR-ΔTP-ZmBT1/Zmbt1	-0.164	0.460539	822.52	0.674	1	inferred	B6TEX0	Inositol monophosphatase 3 OS=Zea mays PE=2 SV=1
Zmbt1::MitTPR-ΔTP-ZmBT1/Zmbt1	-0.174	0.466533	833.23	0.676	1	inferred	A0A096RC17	Uncharacterized protein OS=Zea mays PE=4 SV=1
Zmbt1::MitTPR-ΔTP-ZmBT1/Zmbt1	0.141	0.466533	833.23	0.677	1	inferred	B6TCE9	Peptidyl-prolyl cis-trans isomerase OS=Zea mays GN=Zm.24946 PE=2 SV=1
Zmbt1::MitTPR-ΔTP-ZmBT1/Zmbt1	0.108	0.466533	833.23	0.677	3	inferred	B6TBM1	Alpha-soluble NSF attachment protein OS=Zea mays GN=LOC100282813 PE=2 SV=1
Zmbt1::MitTPR-ΔTP-ZmBT1/Zmbt1	-0.086	0.465534	831.44	0.677	5	inferred	Q84TC2	DIBOA-glucoside dioxygenase BX6 OS=Zea mays GN=BX6 PE=1 SV=1
Zmbt1::MitTPR-ΔTP-ZmBT1/Zmbt1	0.114	0.468531	836.8	0.679	3	inferred	A0A096PX74	Protein arginine N-methyltransferase OS=Zea mays GN=LOC100273548 PE=3 SV=1
Zmbt1::MitTPR-ΔTP-ZmBT1/Zmbt1	0.088	0.470529	840.37	0.681	4	inferred	O65160	DnaJ protein OS=Zea mays GN=mdJ1 PE=2 SV=1
Zmbt1::MitTPR-ΔTP-ZmBT1/Zmbt1	0.11	0.474525	847.5	0.682	1	unresolved	B6U284;Q6PLR9	14-3-3-like protein OS=Zea mays GN=csu614a PE=2 SV=1
Zmbt1::MitTPR-ΔTP-ZmBT1/Zmbt1	0.093	0.471528	842.15	0.682	4	inferred	C0P7E7	Uncharacterized protein OS=Zea mays GN=LOC100382413 PE=2 SV=1
Zmbt1::MitTPR-ΔTP-ZmBT1/Zmbt1	-0.07	0.473526	845.72	0.682	11	unresolved	P25892;P28522	Ribosome-inactivating protein 9 OS=Zea mays GN=CRIP9 PE=1 SV=1
Zmbt1::MitTPR-ΔTP-ZmBT1/Zmbt1	-0.073	0.472527	843.93	0.682	3	inferred	O22655	Profilin-4 OS=Zea mays GN=PRO4 PE=1 SV=1
Zmbt1::MitTPR-ΔTP-ZmBT1/Zmbt1	-0.099	0.472527	843.93	0.682	3	inferred	K7TZG6	Uncharacterized protein OS=Zea mays GN=LOC100273215 PE=4 SV=1
Zmbt1::MitTPR-ΔTP-ZmBT1/Zmbt1	0.197	0.476523	851.07	0.683	1	inferred	A0A096U2F7	Uncharacterized protein OS=Zea mays PE=4 SV=1
Zmbt1::MitTPR-ΔTP-ZmBT1/Zmbt1	0.139	0.477522	852.86	0.683	1	unresolved	B6TCC9;B6U2F8	Dolichyl-diphosphooligosaccharide--protein glycosyltransferase subunit 1 OS=Zea mays GN=umc2627 PE=2 SV=1
Zmbt1::MitTPR-ΔTP-ZmBT1/Zmbt1	0.092	0.475524	849.29	0.683	2	inferred	B4FQM3	Uncharacterized protein OS=Zea mays GN=hmg3 PE=2 SV=1
Zmbt1::MitTPR-ΔTP-ZmBT1/Zmbt1	-0.08	0.474525	847.5	0.683	6	inferred	K7UEU8	Uncharacterized protein OS=Zea mays GN=Zm.4224 PE=4 SV=1
Zmbt1::MitTPR-ΔTP-ZmBT1/Zmbt1	-0.1	0.473526	845.72	0.683	1	unresolved	A0A096RCF3;B4FG03;B6TBZ8;Q5GAU1	Uncharacterized protein OS=Zea mays GN=Zm.87285 PE=4 SV=1
Zmbt1::MitTPR-ΔTP-ZmBT1/Zmbt1	-0.126	0.477522	852.86	0.683	1	unresolved	A0A096RM05;B6U4M0;C0HGT6;K7TLV1	Polyadenylate-binding protein OS=Zea mays GN=LOC100381794 PE=3 SV=1
Zmbt1::MitTPR-ΔTP-ZmBT1/Zmbt1	-0.13	0.472527	843.93	0.683	2	unresolved	B6SI11;K7VII1	Actin-2 OS=Zea mays GN=Zm.98155 PE=2 SV=1
Zmbt1::MitTPR-ΔTP-ZmBT1/Zmbt1	0.312	0.476523	851.07	0.684	1	inferred	A0A096PYV5	Acyl-coenzyme A oxidase OS=Zea mays GN=Zm.85545 PE=3 SV=1
Zmbt1::MitTPR-ΔTP-ZmBT1/Zmbt1	0.093	0.478521	854.64	0.684	3	inferred	A0A0B4J3C7	Reticulon-like protein OS=Zea mays GN=Zm.13171 PE=4 SV=1
Zmbt1::MitTPR-ΔTP-ZmBT1/Zmbt1	0.085	0.477522	852.86	0.684	5	unresolved	A0A096S2H5;B4F8V5	Uncharacterized protein OS=Zea mays GN=LOC100280404 PE=3 SV=1
Zmbt1::MitTPR-ΔTP-ZmBT1/Zmbt1	-0.217	0.476523	851.07	0.684	1	inferred	B4FPX5	Uncharacterized protein OS=Zea mays PE=2 SV=1
Zmbt1::MitTPR-ΔTP-ZmBT1/Zmbt1	0.158	0.495504	884.97	0.685	1	inferred	P56330	Protein translation factor SUI1 homolog OS=Zea mays GN=TIF PE=3 SV=1
Zmbt1::MitTPR-ΔTP-ZmBT1/Zmbt1	0.106	0.480519	858.21	0.685	4	unresolved	A0A0B4J3C1;B6U284;Q6PLR9	Uncharacterized protein OS=Zea mays GN=IDP1950 PE=3 SV=1
Zmbt1::MitTPR-ΔTP-ZmBT1/Zmbt1	0.084	0.496503	886.76	0.685	4	inferred	B4FBF6	Uncharacterized protein OS=Zea mays GN=pco074099(177) PE=2 SV=1
Zmbt1::MitTPR-ΔTP-ZmBT1/Zmbt1	0.163	0.481518	859.99	0.686	1	inferred	B6TLS0	Ubiquitin carboxyl-terminal hydrolase OS=Zea mays GN=cl23489_1b PE=2 SV=1
Zmbt1::MitTPR-ΔTP-ZmBT1/Zmbt1	0.151	0.496503	886.76	0.686	1	unresolved	A0A096TEF9;A0A0B4J3B1;B4FAE1;Q05737	Uncharacterized protein OS=Zea mays PE=4 SV=1
Zmbt1::MitTPR-ΔTP-ZmBT1/Zmbt1	0.127	0.486513	868.91	0.686	1	unresolved	A0A096RF51;K7U9C9	Uncharacterized protein OS=Zea mays GN=LOC100279527 PE=4 SV=1
Zmbt1::MitTPR-ΔTP-ZmBT1/Zmbt1	0.096	0.481518	859.99	0.686	3	inferred	Q9FYS5	HMG-Y-related protein A OS=Zea mays GN=HMGIY2 PE=1 SV=1
Zmbt1::MitTPR-ΔTP-ZmBT1/Zmbt1	0.083	0.480519	858.21	0.686	6	inferred	A0A096S029	Malic enzyme OS=Zea mays GN=me2 PE=3 SV=1
Zmbt1::MitTPR-ΔTP-ZmBT1/Zmbt1	0.079	0.492507	879.62	0.686	5	inferred	A0A096R557	Uncharacterized protein OS=Zea mays GN=cl345_1a PE=3 SV=1
Zmbt1::MitTPR-ΔTP-ZmBT1/Zmbt1	0.079	0.487512	870.7	0.686	4	unresolved	A0A096QNY2;B4FRH8;B4FVB1;B6SI11;B6TQ08;K7VII1;P93634	Uncharacterized protein OS=Zea mays GN=LOC100273396 PE=3 SV=1
Zmbt1::MitTPR-ΔTP-ZmBT1/Zmbt1	-0.061	0.486513	868.91	0.686	16	inferred	B6T9C0	Uncharacterized protein OS=Zea mays GN=Zm.95714 PE=2 SV=1
Zmbt1::MitTPR-ΔTP-ZmBT1/Zmbt1	-0.087	0.488511	872.48	0.686	3	inferred	B4FGF7	UMP-CMP kinase OS=Zea mays PE=2 SV=1
Zmbt1::MitTPR-ΔTP-ZmBT1/Zmbt1	-0.088	0.496503	886.76	0.686	4	inferred	B1PEY4	Superoxide dismutase [Cu-Zn] OS=Zea mays GN=pco095461 PE=2 SV=1
Zmbt1::MitTPR-ΔTP-ZmBT1/Zmbt1	-0.149	0.495504	884.97	0.686	1	unresolved	A0A096QHR4;C0PH85;Q41784	Uncharacterized protein OS=Zea mays GN=tub7 PE=3 SV=1
Zmbt1::MitTPR-ΔTP-ZmBT1/Zmbt1	-0.205	0.488511	872.48	0.686	1	inferred	A0A096PU49	Uncharacterized protein OS=Zea mays GN=Zm.22896 PE=4 SV=1
Zmbt1::MitTPR-ΔTP-ZmBT1/Zmbt1	-0.213	0.482517	861.78	0.686	1	inferred	B6T8F4	Ran-binding protein 1 OS=Zea mays GN=Zm.94010 PE=2 SV=1
Zmbt1::MitTPR-ΔTP-ZmBT1/Zmbt1	0.205	0.495504	884.97	0.687	1	inferred	B4FGP1	Ras association and pleckstrin homology domains 1 isoform 2 OS=Zea mays GN=LOC100193897 PE=2 SV=1
Zmbt1::MitTPR-ΔTP-ZmBT1/Zmbt1	0.184	0.483516	863.56	0.687	1	inferred	B6TLL9	Signal recognition particle receptor beta subunit OS=Zea mays GN=LOC100283769 PE=2 SV=1
Zmbt1::MitTPR-ΔTP-ZmBT1/Zmbt1	0.18	0.484515	865.34	0.687	1	unresolved	K7TI14;M4QAY6	Clathrin heavy chain OS=Zea mays GN=Zm.25638 PE=3 SV=1
Zmbt1::MitTPR-ΔTP-ZmBT1/Zmbt1	0.161	0.482517	861.78	0.687	1	inferred	A0A096Q168	Uncharacterized protein OS=Zea mays GN=pco101093a PE=3 SV=1
Zmbt1::MitTPR-ΔTP-ZmBT1/Zmbt1	0.157	0.485514	867.13	0.687	1	inferred	O64964	Aquaporin TIP1-1 OS=Zea mays GN=TIP1-1 PE=2 SV=1
Zmbt1::MitTPR-ΔTP-ZmBT1/Zmbt1	0.143	0.486513	868.91	0.687	1	inferred	A0A096RL11	Uncharacterized protein OS=Zea mays GN=Zm.12713 PE=4 SV=1
Zmbt1::MitTPR-ΔTP-ZmBT1/Zmbt1	0.136	0.492507	879.62	0.687	1	unresolved	A0A096R4F1;C0P861	Uncharacterized protein OS=Zea mays PE=4 SV=1
Zmbt1::MitTPR-ΔTP-ZmBT1/Zmbt1	0.088	0.486513	868.91	0.687	2	inferred	B4F8K1	60S ribosomal protein L7-2 OS=Zea mays GN=pco101521(516) PE=2 SV=1
Zmbt1::MitTPR-ΔTP-ZmBT1/Zmbt1	-0.065	0.492507	879.62	0.687	9	unresolved	B4FRH5;B6TS21	Succinyl-CoA ligase subunit beta OS=Zea mays GN=LOC100284826 PE=2 SV=1
Zmbt1::MitTPR-ΔTP-ZmBT1/Zmbt1	-0.067	0.498501	890.32	0.687	6	inferred	B4FA63	Uncharacterized protein OS=Zea mays PE=2 SV=1
Zmbt1::MitTPR-ΔTP-ZmBT1/Zmbt1	-0.086	0.487512	870.7	0.687	4	inferred	B6TQG2	Stress-related protein OS=Zea mays PE=2 SV=1
Zmbt1::MitTPR-ΔTP-ZmBT1/Zmbt1	-0.092	0.491508	877.83	0.687	4	unresolved	B6STA5;C0PBL7	Glycine-rich RNA-binding protein 2 OS=Zea mays GN=GRP PE=2 SV=1
Zmbt1::MitTPR-ΔTP-ZmBT1/Zmbt1	-0.111	0.48951	874.27	0.687	2	inferred	B6T7K3	RNA binding protein OS=Zea mays PE=2 SV=1
Zmbt1::MitTPR-ΔTP-ZmBT1/Zmbt1	-0.135	0.491508	877.83	0.687	2	inferred	B4FHK5	NPL4 family OS=Zea mays GN=LOC100194136 PE=2 SV=1
Zmbt1::MitTPR-ΔTP-ZmBT1/Zmbt1	-0.143	0.488511	872.48	0.687	1	unresolved	B4FA63;C0P732;C4J4W3	Uncharacterized protein OS=Zea mays PE=2 SV=1
Zmbt1::MitTPR-ΔTP-ZmBT1/Zmbt1	-0.152	0.484515	865.34	0.687	1	inferred	B4FRD4	Grx_S12-glutaredoxin subgroup I OS=Zea mays GN=LOC100273447 PE=2 SV=1
Zmbt1::MitTPR-ΔTP-ZmBT1/Zmbt1	-0.169	0.493506	881.4	0.687	1	inferred	B6SGF3	Glyoxalase family protein superfamily OS=Zea mays GN=pco065024 PE=2 SV=1
Zmbt1::MitTPR-ΔTP-ZmBT1/Zmbt1	-0.172	0.485514	867.13	0.687	1	inferred	B8A0E6	Uncharacterized protein OS=Zea mays PE=2 SV=1
Zmbt1::MitTPR-ΔTP-ZmBT1/Zmbt1	-0.199	0.495504	884.97	0.687	1	inferred	B4FHF0	Elongation factor Ts, mitochondrial OS=Zea mays GN=EFTS PE=2 SV=1
Zmbt1::MitTPR-ΔTP-ZmBT1/Zmbt1	0.207	0.495504	884.97	0.688	1	inferred	B6THZ8	Threonine synthase OS=Zea mays GN=LOC100283397 PE=2 SV=1
Zmbt1::MitTPR-ΔTP-ZmBT1/Zmbt1	0.144	0.490509	876.05	0.688	1	inferred	B4FVB9	NEDD8-activating enzyme E1 catalytic subunit OS=Zea mays GN=Zm.2559 PE=2 SV=1
Zmbt1::MitTPR-ΔTP-ZmBT1/Zmbt1	0.11	0.485514	867.13	0.688	3	inferred	B6UCV5	Shikimate biosynthesis protein aroDE OS=Zea mays GN=cl40355_1 PE=2 SV=1
Zmbt1::MitTPR-ΔTP-ZmBT1/Zmbt1	0.074	0.495504	884.97	0.688	5	inferred	A0A096Q1P5	Uncharacterized protein OS=Zea mays GN=TIDP2663 PE=3 SV=1
Zmbt1::MitTPR-ΔTP-ZmBT1/Zmbt1	0.06	0.492507	879.62	0.688	9	unresolved	B4FWI0;O24573	60S acidic ribosomal protein P0 OS=Zea mays GN=LOC100273601 PE=2 SV=1
Zmbt1::MitTPR-ΔTP-ZmBT1/Zmbt1	-0.101	0.491508	877.83	0.688	3	inferred	A0A096Q4N5	Uncharacterized protein OS=Zea mays GN=ark PE=4 SV=1
Zmbt1::MitTPR-ΔTP-ZmBT1/Zmbt1	-0.148	0.491508	877.83	0.688	2	unresolved	B4FBC9;C0P4T2	Uncharacterized protein OS=Zea mays GN=umc1462 PE=2 SV=1
Zmbt1::MitTPR-ΔTP-ZmBT1/Zmbt1	-0.173	0.484515	865.34	0.688	1	unresolved	A0A0B4J330;K7VW90	Uncharacterized protein OS=Zea mays PE=3 SV=1
Zmbt1::MitTPR-ΔTP-ZmBT1/Zmbt1	-0.193	0.498501	890.32	0.688	1	inferred	B6U7L3	Acyl-protein thioesterase 1 OS=Zea mays PE=2 SV=1
Zmbt1::MitTPR-ΔTP-ZmBT1/Zmbt1	-0.201	0.494505	883.19	0.688	1	inferred	A0A0B4J3B1	Uncharacterized protein OS=Zea mays GN=Zm.158245 PE=4 SV=1
Zmbt1::MitTPR-ΔTP-ZmBT1/Zmbt1	-0.086	0.495504	884.97	0.689	5	inferred	B4FAG0	Uncharacterized protein OS=Zea mays GN=LOC100191862 PE=2 SV=1
Zmbt1::MitTPR-ΔTP-ZmBT1/Zmbt1	-0.133	0.5005	893.89	0.689	1	unresolved	B4FUJ6;K7UCA4	Uncharacterized protein OS=Zea mays GN=LOC100273319 PE=2 SV=1
Zmbt1::MitTPR-ΔTP-ZmBT1/Zmbt1	0.128	0.501499	895.68	0.69	1	inferred	B6SJ18	40S ribosomal protein S13 OS=Zea mays GN=LOC100216794 PE=2 SV=1
Zmbt1::MitTPR-ΔTP-ZmBT1/Zmbt1	0.115	0.505495	902.81	0.692	2	inferred	B6TP36	Prohibitin OS=Zea mays PE=2 SV=1
Zmbt1::MitTPR-ΔTP-ZmBT1/Zmbt1	0.099	0.506494	904.6	0.692	2	inferred	A0A096R8Z3	Acetyltransferase component of pyruvate dehydrogenase complex OS=Zea mays GN=Zm.18278 PE=3 SV=1
Zmbt1::MitTPR-ΔTP-ZmBT1/Zmbt1	0.09	0.506494	904.6	0.692	3	unresolved	A0A096TPG7;B6TRR5	Uncharacterized protein OS=Zea mays PE=3 SV=1
Zmbt1::MitTPR-ΔTP-ZmBT1/Zmbt1	-0.087	0.505495	902.81	0.692	1	inferred	C0P7N1	Uncharacterized protein OS=Zea mays GN=LOC100285047 PE=2 SV=1
Zmbt1::MitTPR-ΔTP-ZmBT1/Zmbt1	-0.126	0.504496	901.03	0.692	1	inferred	B6SI66	Acyl carrier protein OS=Zea mays GN=ZEAMMB73_752617 PE=2 SV=1
Zmbt1::MitTPR-ΔTP-ZmBT1/Zmbt1	-0.167	0.503497	899.24	0.692	1	unresolved	A0A0B4J330;B6U1E4;C4J410	Uncharacterized protein OS=Zea mays PE=3 SV=1
Zmbt1::MitTPR-ΔTP-ZmBT1/Zmbt1	0.095	0.504496	901.03	0.693	3	inferred	B6TI04	Developmentally-regulated GTP-binding protein 1 OS=Zea mays GN=LOC100283400 PE=2 SV=1
Zmbt1::MitTPR-ΔTP-ZmBT1/Zmbt1	-0.048	0.505495	902.81	0.693	37	inferred	Q42368	Pyruvate, phosphate dikinase 2 OS=Zea mays GN=PPDK2 PE=1 SV=2
Zmbt1::MitTPR-ΔTP-ZmBT1/Zmbt1	-0.067	0.504496	901.03	0.693	4	unresolved	P14640;P22275;P33627	Tubulin alpha-1 chain OS=Zea mays GN=TUBA1 PE=3 SV=1
Zmbt1::MitTPR-ΔTP-ZmBT1/Zmbt1	-0.07	0.511489	913.52	0.693	6	inferred	A0A096RF51	Uncharacterized protein OS=Zea mays GN=LOC100279527 PE=4 SV=1
Zmbt1::MitTPR-ΔTP-ZmBT1/Zmbt1	-0.107	0.51049	911.73	0.693	2	inferred	B6U284	14-3-3-like protein OS=Zea mays GN=csu614a PE=2 SV=1
Zmbt1::MitTPR-ΔTP-ZmBT1/Zmbt1	-0.112	0.506494	904.6	0.693	2	inferred	B6TIQ8	ATP/GTP binding protein OS=Zea mays GN=LOC100283477 PE=2 SV=1
Zmbt1::MitTPR-ΔTP-ZmBT1/Zmbt1	-0.172	0.508492	908.17	0.693	1	inferred	A0A096RXH9	Uncharacterized protein OS=Zea mays PE=4 SV=1
Zmbt1::MitTPR-ΔTP-ZmBT1/Zmbt1	0.144	0.509491	909.95	0.694	1	inferred	A0A096SPK6	Uncharacterized protein OS=Zea mays GN=Zm.24788 PE=3 SV=1
Zmbt1::MitTPR-ΔTP-ZmBT1/Zmbt1	0.107	0.515485	920.66	0.694	2	unresolved	B4FCX3;B4FN21	Proteasome subunit beta type OS=Zea mays GN=LOC100192865 PE=2 SV=1
Zmbt1::MitTPR-ΔTP-ZmBT1/Zmbt1	0.077	0.511489	913.52	0.694	6	inferred	A0A096SBR4	Pyruvate dehydrogenase E1 component subunit alpha OS=Zea mays GN=Zm.123671 PE=4 SV=1
Zmbt1::MitTPR-ΔTP-ZmBT1/Zmbt1	0.07	0.51049	911.73	0.694	9	unresolved	A0A096PLV2;O24581;P24067	Uncharacterized protein OS=Zea mays GN=Zm.54751 PE=3 SV=1
Zmbt1::MitTPR-ΔTP-ZmBT1/Zmbt1	-0.057	0.511489	913.52	0.694	12	inferred	Q9M640	Delta-COP OS=Zea mays GN=LOC541810 PE=2 SV=1
Zmbt1::MitTPR-ΔTP-ZmBT1/Zmbt1	-0.099	0.514486	918.87	0.694	3	inferred	B4FZU8	Malate dehydrogenase OS=Zea mays GN=LOC100273428 PE=2 SV=1
Zmbt1::MitTPR-ΔTP-ZmBT1/Zmbt1	-0.103	0.509491	909.95	0.694	1	inferred	B6SIL9	40S ribosomal protein S27a OS=Zea mays GN=Zm.86935 PE=2 SV=1
Zmbt1::MitTPR-ΔTP-ZmBT1/Zmbt1	-0.106	0.513487	917.09	0.694	3	inferred	B6TCC9	Dolichyl-diphosphooligosaccharide--protein glycosyltransferase subunit 1 OS=Zea mays GN=umc2627 PE=2 SV=1
Zmbt1::MitTPR-ΔTP-ZmBT1/Zmbt1	-0.137	0.51049	911.73	0.694	1	unresolved	B6UHJ4;Q9M7E2	Elongation factor 1-alpha OS=Zea mays GN=elf*-uaz7c01f12 PE=2 SV=1
Zmbt1::MitTPR-ΔTP-ZmBT1/Zmbt1	-0.174	0.508492	908.17	0.694	1	unresolved	A0A096PZ84;A0A096Q1P5;A0A096R1I6	Uncharacterized protein OS=Zea mays GN=LOC100194235 PE=3 SV=1
Zmbt1::MitTPR-ΔTP-ZmBT1/Zmbt1	0.138	0.517483	924.22	0.695	1	inferred	B4FW76	Division protein OS=Zea mays GN=si486102h02 PE=2 SV=1
Zmbt1::MitTPR-ΔTP-ZmBT1/Zmbt1	0.093	0.514486	918.87	0.695	5	inferred	B6SJF7	Histidine triad nucleotide binding protein OS=Zea mays GN=HINT PE=2 SV=1
Zmbt1::MitTPR-ΔTP-ZmBT1/Zmbt1	0.069	0.514486	918.87	0.695	5	inferred	B4FUA9	60 ribosomal protein L14 OS=Zea mays PE=2 SV=1
Zmbt1::MitTPR-ΔTP-ZmBT1/Zmbt1	0.066	0.516484	922.44	0.695	6	inferred	B6TIG4	Aspartyl-tRNA synthetase OS=Zea mays PE=2 SV=1
Zmbt1::MitTPR-ΔTP-ZmBT1/Zmbt1	0.064	0.515485	920.66	0.695	12	inferred	P12863	Triosephosphate isomerase, cytosolic OS=Zea mays PE=3 SV=3
Zmbt1::MitTPR-ΔTP-ZmBT1/Zmbt1	-0.105	0.513487	917.09	0.695	3	inferred	Q9XHR2	Eukaryotic translation initiation factor 3 subunit A OS=Zea mays GN=TIF3A1 PE=2 SV=1
Zmbt1::MitTPR-ΔTP-ZmBT1/Zmbt1	-0.117	0.516484	922.44	0.695	1	inferred	B6TQW0	Carboxypeptidase OS=Zea mays GN=LOC100279978 PE=2 SV=1
Zmbt1::MitTPR-ΔTP-ZmBT1/Zmbt1	-0.14	0.513487	917.09	0.695	1	inferred	P83506	Probable non-specific lipid-transfer protein 2 OS=Zea mays PE=1 SV=1
Zmbt1::MitTPR-ΔTP-ZmBT1/Zmbt1	0.11	0.518482	926.01	0.696	4	inferred	A0A096S5M0	Uncharacterized protein OS=Zea mays GN=pco109407 PE=4 SV=1
Zmbt1::MitTPR-ΔTP-ZmBT1/Zmbt1	0.073	0.519481	927.79	0.696	3	inferred	A0A096T4D3	60S ribosomal protein L27 OS=Zea mays GN=LOC100193258 PE=3 SV=1
Zmbt1::MitTPR-ΔTP-ZmBT1/Zmbt1	-0.064	0.518482	926.01	0.696	9	inferred	B6TMW7	Transaminase/ transferase isoform 1 OS=Zea mays GN=ZEAMMB73_373326 PE=2 SV=1
Zmbt1::MitTPR-ΔTP-ZmBT1/Zmbt1	0.165	0.519481	927.79	0.697	2	inferred	A0A0B4J3I7	3-isopropylmalate dehydrogenase OS=Zea mays GN=Zm.138389 PE=3 SV=1
Zmbt1::MitTPR-ΔTP-ZmBT1/Zmbt1	0.069	0.522478	933.14	0.697	6	inferred	Q5GAU1	Putative alanine aminotransferase OS=Zea mays GN=C9009 PE=4 SV=1
Zmbt1::MitTPR-ΔTP-ZmBT1/Zmbt1	0.066	0.52048	929.58	0.697	6	unresolved	A0A096R3F8;B4FRQ7	Proteasome subunit beta type OS=Zea mays PE=3 SV=1
Zmbt1::MitTPR-ΔTP-ZmBT1/Zmbt1	-0.095	0.521479	931.36	0.697	3	inferred	B6STA5	Glycine-rich RNA-binding protein 2 OS=Zea mays GN=GRP PE=2 SV=1
Zmbt1::MitTPR-ΔTP-ZmBT1/Zmbt1	0.115	0.522478	933.14	0.698	2	inferred	B6T2N1	Uncharacterized protein OS=Zea mays GN=gpm537 PE=2 SV=1
Zmbt1::MitTPR-ΔTP-ZmBT1/Zmbt1	0.071	0.525475	938.5	0.698	2	unresolved	A0A0B4J330;B7ZZ42;C4J410;K7VW90	Uncharacterized protein OS=Zea mays PE=3 SV=1
Zmbt1::MitTPR-ΔTP-ZmBT1/Zmbt1	-0.101	0.521479	931.36	0.698	1	unresolved	A0A0B4J3C2;B6UHJ4;C4JA47;O50018;Q9M7E4	Elongation factor 1-alpha OS=Zea mays GN=elfa3 PE=3 SV=1
Zmbt1::MitTPR-ΔTP-ZmBT1/Zmbt1	-0.158	0.525475	938.5	0.698	1	inferred	B4FYK9	Uncharacterized protein OS=Zea mays PE=2 SV=1
Zmbt1::MitTPR-ΔTP-ZmBT1/Zmbt1	-0.177	0.523477	934.93	0.698	1	inferred	B6UA93	RNA-binding post-transcriptional regulator csx1 OS=Zea mays PE=2 SV=1
Zmbt1::MitTPR-ΔTP-ZmBT1/Zmbt1	0.168	0.527473	942.07	0.699	1	inferred	K7WDK7	Putative homeodomain-like transcription factor superfamily protein OS=Zea mays GN=LOC100381518 PE=4 SV=1
Zmbt1::MitTPR-ΔTP-ZmBT1/Zmbt1	0.098	0.528472	943.85	0.699	2	inferred	B4FNG0	Uncharacterized protein OS=Zea mays PE=2 SV=1
Zmbt1::MitTPR-ΔTP-ZmBT1/Zmbt1	-0.059	0.525475	938.5	0.699	10	inferred	B4FQC4	Uncharacterized protein OS=Zea mays GN=LOC100272738 PE=2 SV=1
Zmbt1::MitTPR-ΔTP-ZmBT1/Zmbt1	-0.092	0.525475	938.5	0.699	3	inferred	B6TG70	Mitochondrial-processing peptidase beta subunit OS=Zea mays PE=2 SV=1
Zmbt1::MitTPR-ΔTP-ZmBT1/Zmbt1	-0.118	0.524476	936.71	0.699	2	inferred	B4FGH4	Uncharacterized protein OS=Zea mays GN=LOC100193841 PE=2 SV=1
Zmbt1::MitTPR-ΔTP-ZmBT1/Zmbt1	-0.141	0.524476	936.71	0.699	1	inferred	K7VF02	Putative translation elongation factor family protein OS=Zea mays GN=Zm.82868 PE=4 SV=1
Zmbt1::MitTPR-ΔTP-ZmBT1/Zmbt1	0.06	0.528472	943.85	0.7	6	inferred	B4FIZ5	Uncharacterized protein OS=Zea mays GN=IDP1604 PE=2 SV=1
Zmbt1::MitTPR-ΔTP-ZmBT1/Zmbt1	-0.078	0.528472	943.85	0.7	4	inferred	Q9FQ11	Sucrose-phosphatase 1 OS=Zea mays GN=SPP1 PE=1 SV=1
Zmbt1::MitTPR-ΔTP-ZmBT1/Zmbt1	-0.118	0.527473	942.07	0.7	2	inferred	O48556	Soluble inorganic pyrophosphatase OS=Zea mays GN=IPP PE=2 SV=1
Zmbt1::MitTPR-ΔTP-ZmBT1/Zmbt1	0.121	0.53047	947.42	0.701	1	inferred	P30756	Histone H2B.2 OS=Zea mays PE=2 SV=3
Zmbt1::MitTPR-ΔTP-ZmBT1/Zmbt1	-0.081	0.53047	947.42	0.701	10	inferred	B6TF69	Ketol-acid reductoisomerase OS=Zea mays PE=2 SV=1
Zmbt1::MitTPR-ΔTP-ZmBT1/Zmbt1	0.166	0.537463	959.91	0.702	1	inferred	B4FKD5	Eukaryotic translation initiation factor 6 OS=Zea mays GN=LOC100282567 PE=2 SV=1
Zmbt1::MitTPR-ΔTP-ZmBT1/Zmbt1	0.116	0.538462	961.69	0.702	2	inferred	A0A096RHH0	Uncharacterized protein OS=Zea mays GN=Zm.85278 PE=4 SV=1
Zmbt1::MitTPR-ΔTP-ZmBT1/Zmbt1	-0.084	0.537463	959.91	0.702	6	inferred	B6TRV0	Membrane steroid-binding protein 1 OS=Zea mays PE=2 SV=1
Zmbt1::MitTPR-ΔTP-ZmBT1/Zmbt1	-0.086	0.532468	950.99	0.702	2	unresolved	A0A096Q7U7;C0P7S8	Uncharacterized protein OS=Zea mays GN=Zm.158248 PE=3 SV=1
Zmbt1::MitTPR-ΔTP-ZmBT1/Zmbt1	-0.126	0.531469	949.2	0.702	1	inferred	C4J6C7	Uncharacterized protein OS=Zea mays GN=LOC100282617 PE=2 SV=1
Zmbt1::MitTPR-ΔTP-ZmBT1/Zmbt1	0.073	0.537463	959.91	0.703	4	inferred	B6TCM9	Spermidine synthase 1 OS=Zea mays PE=2 SV=1
Zmbt1::MitTPR-ΔTP-ZmBT1/Zmbt1	0.069	0.533467	952.77	0.703	8	inferred	A0A096RAH5	Uncharacterized protein OS=Zea mays GN=Zm.24266 PE=4 SV=1
Zmbt1::MitTPR-ΔTP-ZmBT1/Zmbt1	0.054	0.534466	954.56	0.703	13	inferred	B6SH83	RuBisCO large subunit-binding protein subunit beta OS=Zea mays PE=2 SV=1
Zmbt1::MitTPR-ΔTP-ZmBT1/Zmbt1	-0.053	0.533467	952.77	0.703	13	unresolved	B6TB97;K7URK7	40S ribosomal protein S3 OS=Zea mays GN=TIDP2739 PE=2 SV=1
Zmbt1::MitTPR-ΔTP-ZmBT1/Zmbt1	-0.144	0.536464	958.12	0.703	1	unresolved	A0A096SVP6;B7ZY51	Uncharacterized protein OS=Zea mays GN=Zm.3083 PE=4 SV=1
Zmbt1::MitTPR-ΔTP-ZmBT1/Zmbt1	-0.149	0.539461	963.48	0.703	1	inferred	B6TAL4	12-oxophytodienoate reductase 3 OS=Zea mays PE=2 SV=1
Zmbt1::MitTPR-ΔTP-ZmBT1/Zmbt1	-0.16	0.537463	959.91	0.703	1	inferred	A0A096PXZ0	Uncharacterized protein OS=Zea mays GN=cl14665_2 PE=4 SV=1
Zmbt1::MitTPR-ΔTP-ZmBT1/Zmbt1	0.16	0.535465	956.34	0.704	1	inferred	B4F987	Uncharacterized protein OS=Zea mays GN=pco143515 PE=2 SV=1
Zmbt1::MitTPR-ΔTP-ZmBT1/Zmbt1	0.111	0.542458	968.83	0.704	2	inferred	B4FRC8	Fruit protein PKIWI502 OS=Zea mays GN=pco096371 PE=2 SV=1
Zmbt1::MitTPR-ΔTP-ZmBT1/Zmbt1	0.094	0.542458	968.83	0.704	2	unresolved	A0A096PZ84;A0A096Q1P5	Uncharacterized protein OS=Zea mays GN=LOC100194235 PE=3 SV=1
Zmbt1::MitTPR-ΔTP-ZmBT1/Zmbt1	-0.06	0.537463	959.91	0.704	5	inferred	B4FC92	Nuclear transport factor 2 OS=Zea mays GN=TIDP3001 PE=2 SV=1
Zmbt1::MitTPR-ΔTP-ZmBT1/Zmbt1	-0.064	0.541459	967.04	0.704	8	inferred	C0PAU7	Glucose-6-phosphate isomerase OS=Zea mays PE=2 SV=1
Zmbt1::MitTPR-ΔTP-ZmBT1/Zmbt1	-0.095	0.536464	958.12	0.704	2	inferred	A0A096SWH3	Uncharacterized protein OS=Zea mays GN=Zm.27235 PE=3 SV=1
Zmbt1::MitTPR-ΔTP-ZmBT1/Zmbt1	-0.109	0.537463	959.91	0.704	1	inferred	B6TFF1	Putative thioredoxin superfamily protein OS=Zea mays GN=gpm739b PE=2 SV=1
Zmbt1::MitTPR-ΔTP-ZmBT1/Zmbt1	-0.134	0.543457	970.61	0.704	1	unresolved	A0A096SS43;B6TZD9	Uncharacterized protein OS=Zea mays GN=LOC100304283 PE=4 SV=1
Zmbt1::MitTPR-ΔTP-ZmBT1/Zmbt1	-0.166	0.54046	965.26	0.704	1	inferred	K7TLV1	Uncharacterized protein OS=Zea mays GN=Zm.163073 PE=4 SV=1
Zmbt1::MitTPR-ΔTP-ZmBT1/Zmbt1	-0.174	0.535465	956.34	0.704	1	inferred	B6TCM6	Putative uncharacterized protein OS=Zea mays PE=2 SV=1
Zmbt1::MitTPR-ΔTP-ZmBT1/Zmbt1	0.142	0.546454	975.97	0.705	1	inferred	B4G286	40S ribosomal protein S18 OS=Zea mays GN=LOC100285246 PE=2 SV=1
Zmbt1::MitTPR-ΔTP-ZmBT1/Zmbt1	0.142	0.542458	968.83	0.705	1	inferred	B4F9Q4	Uncharacterized protein OS=Zea mays GN=spr1 PE=2 SV=1
Zmbt1::MitTPR-ΔTP-ZmBT1/Zmbt1	0.053	0.549451	981.32	0.705	9	inferred	Q941P2	Glucose-1-phosphate adenylyltransferase OS=Zea mays GN=Agpsemzm PE=2 SV=1
Zmbt1::MitTPR-ΔTP-ZmBT1/Zmbt1	-0.064	0.541459	967.04	0.705	6	inferred	B6TF99	Gibberellin 20 oxidase 2 OS=Zea mays PE=2 SV=1
Zmbt1::MitTPR-ΔTP-ZmBT1/Zmbt1	-0.071	0.536464	958.12	0.705	4	inferred	K7VII1	Putative actin family protein OS=Zea mays GN=LOC100191561 PE=3 SV=1
Zmbt1::MitTPR-ΔTP-ZmBT1/Zmbt1	-0.084	0.542458	968.83	0.705	4	inferred	A0A096RRR3	Uncharacterized protein OS=Zea mays PE=3 SV=1
Zmbt1::MitTPR-ΔTP-ZmBT1/Zmbt1	0.14	0.548452	979.53	0.706	1	inferred	rev_C4J7I6	reversed Uncharacterized protein OS=Zea mays PE=2 SV=1
Zmbt1::MitTPR-ΔTP-ZmBT1/Zmbt1	0.118	0.545455	974.18	0.706	1	inferred	A0A096R605	Uncharacterized protein OS=Zea mays PE=3 SV=1
Zmbt1::MitTPR-ΔTP-ZmBT1/Zmbt1	0.092	0.546454	975.97	0.706	2	unresolved	B6TPG2;K7TYB0	60S ribosomal protein L26-1 OS=Zea mays GN=pco145463 PE=2 SV=1
Zmbt1::MitTPR-ΔTP-ZmBT1/Zmbt1	0.089	0.551449	984.89	0.706	4	inferred	A0A096PVU4	Serine/threonine-protein phosphatase OS=Zea mays PE=3 SV=1
Zmbt1::MitTPR-ΔTP-ZmBT1/Zmbt1	0.082	0.545455	974.18	0.706	4	unresolved	B6U4D9;K7V316	Protein ROOT HAIR DEFECTIVE 3 homolog OS=Zea mays PE=2 SV=1
Zmbt1::MitTPR-ΔTP-ZmBT1/Zmbt1	-0.059	0.548452	979.53	0.706	7	inferred	B6SI39	60S ribosomal protein L9 OS=Zea mays GN=Zm.161852 PE=2 SV=1
Zmbt1::MitTPR-ΔTP-ZmBT1/Zmbt1	-0.083	0.55045	983.1	0.706	4	inferred	A0A096R0A3	Uncharacterized protein OS=Zea mays GN=Zm.2051 PE=4 SV=1
Zmbt1::MitTPR-ΔTP-ZmBT1/Zmbt1	-0.109	0.549451	981.32	0.706	1	inferred	B4FM69	Putative ribosomal protein S8 family protein OS=Zea mays GN=pco072913 PE=2 SV=1
Zmbt1::MitTPR-ΔTP-ZmBT1/Zmbt1	-0.111	0.546454	975.97	0.706	2	inferred	C0P9I5	Uncharacterized protein OS=Zea mays GN=umc2070 PE=2 SV=1
Zmbt1::MitTPR-ΔTP-ZmBT1/Zmbt1	-0.134	0.549451	981.32	0.706	1	inferred	B4FWX5	Uncharacterized protein OS=Zea mays GN=LOC100273676 PE=2 SV=1
Zmbt1::MitTPR-ΔTP-ZmBT1/Zmbt1	-0.149	0.55045	983.1	0.706	1	inferred	A0A096TZ44	Uncharacterized protein OS=Zea mays PE=4 SV=1
Zmbt1::MitTPR-ΔTP-ZmBT1/Zmbt1	-0.154	0.551449	984.89	0.706	1	inferred	C0P813	Peroxidase OS=Zea mays GN=LOC100382459 PE=2 SV=1
Zmbt1::MitTPR-ΔTP-ZmBT1/Zmbt1	0.155	0.548452	979.53	0.707	1	unresolved	A0A096Q8R5;A0A096S0A2;B6T7G7	Uncharacterized protein OS=Zea mays GN=LOC100381466 PE=4 SV=1
Zmbt1::MitTPR-ΔTP-ZmBT1/Zmbt1	0.126	0.548452	979.53	0.707	1	inferred	A0A096T161	Uncharacterized protein OS=Zea mays PE=4 SV=1
Zmbt1::MitTPR-ΔTP-ZmBT1/Zmbt1	0.091	0.551449	984.89	0.707	3	inferred	K7VEB9	Importin subunit alpha OS=Zea mays GN=Zm.391 PE=3 SV=1
Zmbt1::MitTPR-ΔTP-ZmBT1/Zmbt1	0.048	0.546454	975.97	0.707	10	inferred	A0A096PRT0	Uncharacterized protein OS=Zea mays GN=Zm.1194 PE=4 SV=1
Zmbt1::MitTPR-ΔTP-ZmBT1/Zmbt1	0.13	0.554446	990.24	0.708	1	inferred	A0A096QT00	Uncharacterized protein OS=Zea mays PE=4 SV=1
Zmbt1::MitTPR-ΔTP-ZmBT1/Zmbt1	-0.043	0.553447	988.46	0.708	21	inferred	A0A096RM05	Polyadenylate-binding protein OS=Zea mays GN=LOC100381794 PE=3 SV=1
Zmbt1::MitTPR-ΔTP-ZmBT1/Zmbt1	-0.05	0.554446	990.24	0.708	14	inferred	B4FAE6	Pyrophosphate--fructose 6-phosphate 1-phosphotransferase subunit alpha OS=Zea mays GN=PFP-ALPHA PE=2 SV=1
Zmbt1::MitTPR-ΔTP-ZmBT1/Zmbt1	0.141	0.556444	993.81	0.709	1	inferred	B4FRM7	60S ribosomal protein L12 OS=Zea mays GN=LOC100284082 PE=2 SV=1
Zmbt1::MitTPR-ΔTP-ZmBT1/Zmbt1	-0.076	0.557443	995.59	0.709	3	inferred	B6TN41	4-hydroxy-4-methyl-2-oxoglutarate aldolase OS=Zea mays GN=LOC100283919 PE=2 SV=1
Zmbt1::MitTPR-ΔTP-ZmBT1/Zmbt1	-0.108	0.556444	993.81	0.709	2	inferred	C4J2G4	Uncharacterized protein OS=Zea mays GN=LOC100501311 PE=2 SV=1
Zmbt1::MitTPR-ΔTP-ZmBT1/Zmbt1	0.136	0.56044	1000.95	0.71	1	inferred	A0A096S5G4	Uncharacterized protein OS=Zea mays GN=LOC100281968 PE=3 SV=1
Zmbt1::MitTPR-ΔTP-ZmBT1/Zmbt1	0.112	0.556444	993.81	0.71	2	inferred	A0A096RA88	Uncharacterized protein OS=Zea mays GN=Zm.26107 PE=4 SV=1
Zmbt1::MitTPR-ΔTP-ZmBT1/Zmbt1	0.04	0.557443	995.59	0.71	39	unresolved	K7TI14;L7WLJ8;M4QAY6	Clathrin heavy chain OS=Zea mays GN=Zm.25638 PE=3 SV=1
Zmbt1::MitTPR-ΔTP-ZmBT1/Zmbt1	-0.081	0.559441	999.16	0.71	4	inferred	B6T3S1	Catalytic/ hydrolase OS=Zea mays PE=2 SV=1
Zmbt1::MitTPR-ΔTP-ZmBT1/Zmbt1	-0.1	0.558442	997.38	0.71	2	inferred	B4FJ40	Uncharacterized protein OS=Zea mays GN=LOC100276743 PE=2 SV=1
Zmbt1::MitTPR-ΔTP-ZmBT1/Zmbt1	-0.157	0.559441	999.16	0.71	1	inferred	Q41844	Zein OS=Zea mays PE=4 SV=1
Zmbt1::MitTPR-ΔTP-ZmBT1/Zmbt1	0.078	0.559441	999.16	0.711	3	inferred	A0A096U2E6	Uncharacterized protein OS=Zea mays GN=Zm.15967 PE=3 SV=1
Zmbt1::MitTPR-ΔTP-ZmBT1/Zmbt1	0.155	0.565435	1009.87	0.713	1	inferred	A0A096RH24	Uncharacterized protein OS=Zea mays GN=LOC100383978 PE=4 SV=1
Zmbt1::MitTPR-ΔTP-ZmBT1/Zmbt1	0.135	0.565435	1009.87	0.713	1	unresolved	B4F9M6;B8A043	Uncharacterized protein OS=Zea mays GN=LOC100191655 PE=2 SV=1
Zmbt1::MitTPR-ΔTP-ZmBT1/Zmbt1	0.08	0.566434	1011.65	0.713	2	inferred	B6TJ91	Splicing factor, arginine/serine-rich 7 OS=Zea mays GN=magi9101 PE=2 SV=1
Zmbt1::MitTPR-ΔTP-ZmBT1/Zmbt1	-0.172	0.563437	1006.3	0.713	1	inferred	A0A0B4J3J6	Uncharacterized protein OS=Zea mays GN=LOC100272576 PE=4 SV=1
Zmbt1::MitTPR-ΔTP-ZmBT1/Zmbt1	0.148	0.565435	1009.87	0.714	1	inferred	K7VV41	Amidophosphoribosyltransferase OS=Zea mays GN=Zm.22181 PE=3 SV=1
Zmbt1::MitTPR-ΔTP-ZmBT1/Zmbt1	0.059	0.564436	1008.08	0.714	3	inferred	Q3SAE3	Glucose-1-phosphate adenylyltransferase OS=Zea mays PE=2 SV=1
Zmbt1::MitTPR-ΔTP-ZmBT1/Zmbt1	-0.057	0.565435	1009.87	0.714	9	inferred	B6U990	Ankyrin repeat domain-containing protein 2 OS=Zea mays PE=2 SV=1
Zmbt1::MitTPR-ΔTP-ZmBT1/Zmbt1	-0.075	0.563437	1006.3	0.714	3	inferred	B6TVJ4	Thioredoxin H-type OS=Zea mays PE=2 SV=1
Zmbt1::MitTPR-ΔTP-ZmBT1/Zmbt1	0.144	0.565435	1009.87	0.715	1	inferred	B4FEH1	Fructokinase-2 OS=Zea mays GN=Zm.22914 PE=2 SV=1
Zmbt1::MitTPR-ΔTP-ZmBT1/Zmbt1	-0.164	0.568432	1015.22	0.715	1	inferred	A0A096PQG6	Uncharacterized protein OS=Zea mays GN=pco092732a PE=4 SV=1
Zmbt1::MitTPR-ΔTP-ZmBT1/Zmbt1	0.087	0.583417	1041.98	0.716	2	unresolved	B4FQM3;C0PA88	Uncharacterized protein OS=Zea mays GN=hmg3 PE=2 SV=1
Zmbt1::MitTPR-ΔTP-ZmBT1/Zmbt1	-0.054	0.579421	1034.85	0.716	7	inferred	B4FAK2	Shikimate dehydrogenase OS=Zea mays GN=sad1 PE=2 SV=1
Zmbt1::MitTPR-ΔTP-ZmBT1/Zmbt1	0.166	0.583417	1041.98	0.717	1	inferred	B4FAV3	40S ribosomal protein S3a OS=Zea mays GN=LOC100273118 PE=2 SV=1
Zmbt1::MitTPR-ΔTP-ZmBT1/Zmbt1	0.111	0.578422	1033.06	0.717	1	inferred	B6SMC1	Thioredoxin OS=Zea mays PE=2 SV=1
Zmbt1::MitTPR-ΔTP-ZmBT1/Zmbt1	0.103	0.576424	1029.49	0.717	2	unresolved	C0PD27;K7V067	Isocitrate dehydrogenase [NADP] OS=Zea mays GN=idh2 PE=2 SV=1
Zmbt1::MitTPR-ΔTP-ZmBT1/Zmbt1	0.101	0.57043	1018.79	0.717	2	inferred	B4FU01	Cystathionine gamma-synthase OS=Zea mays GN=gpm602a PE=2 SV=1
Zmbt1::MitTPR-ΔTP-ZmBT1/Zmbt1	0.074	0.578422	1033.06	0.717	3	inferred	A0A096TRE5	Uncharacterized protein OS=Zea mays GN=Zm.85496 PE=3 SV=1
Zmbt1::MitTPR-ΔTP-ZmBT1/Zmbt1	0.066	0.583417	1041.98	0.717	5	unresolved	B6SH83;C0PHP3	RuBisCO large subunit-binding protein subunit beta OS=Zea mays PE=2 SV=1
Zmbt1::MitTPR-ΔTP-ZmBT1/Zmbt1	0.055	0.58042	1036.63	0.717	7	inferred	C0P6Q4	Transcribed sequence 1087 protein OS=Zea mays GN=LOC100273088 PE=2 SV=1
Zmbt1::MitTPR-ΔTP-ZmBT1/Zmbt1	-0.067	0.582418	1040.2	0.717	6	inferred	A0A096Q027	Uncharacterized protein OS=Zea mays GN=gpm154 PE=3 SV=1
Zmbt1::MitTPR-ΔTP-ZmBT1/Zmbt1	-0.067	0.579421	1034.85	0.717	4	inferred	C4J4W3	Uncharacterized protein OS=Zea mays GN=LOC100501647 PE=2 SV=1
Zmbt1::MitTPR-ΔTP-ZmBT1/Zmbt1	-0.07	0.579421	1034.85	0.717	1	unresolved	Q09054;Q43247	Glyceraldehyde-3-phosphate dehydrogenase 2, cytosolic OS=Zea mays GN=GAPC2 PE=2 SV=1
Zmbt1::MitTPR-ΔTP-ZmBT1/Zmbt1	-0.103	0.582418	1040.2	0.717	1	inferred	A0A096TUD0	Cellulose synthase OS=Zea mays GN=csu1007(eif4F) PE=3 SV=1
Zmbt1::MitTPR-ΔTP-ZmBT1/Zmbt1	-0.133	0.575425	1027.71	0.717	1	inferred	A0A096RVP9	Uncharacterized protein OS=Zea mays GN=LOC100282004 PE=3 SV=1
Zmbt1::MitTPR-ΔTP-ZmBT1/Zmbt1	0.153	0.574426	1025.92	0.718	1	inferred	B6TR41	Carrier/ steroid binding protein OS=Zea mays PE=2 SV=1
Zmbt1::MitTPR-ΔTP-ZmBT1/Zmbt1	0.082	0.586414	1047.33	0.718	4	inferred	A3FMB9	Proteasome subunit alpha type OS=Zea mays GN=PAD1 PE=2 SV=1
Zmbt1::MitTPR-ΔTP-ZmBT1/Zmbt1	0.079	0.585415	1045.55	0.718	3	inferred	A0A096TZC6	Uncharacterized protein OS=Zea mays GN=pco116468 PE=4 SV=1
Zmbt1::MitTPR-ΔTP-ZmBT1/Zmbt1	0.075	0.579421	1034.85	0.718	4	inferred	K7TTS6	Methionine aminopeptidase 2 OS=Zea mays GN=LOC100191629 PE=3 SV=1
Zmbt1::MitTPR-ΔTP-ZmBT1/Zmbt1	0.066	0.575425	1027.71	0.718	6	unresolved	A0A096SIZ0;K7TJV6	Uncharacterized protein OS=Zea mays GN=LOC100383412 PE=4 SV=1
Zmbt1::MitTPR-ΔTP-ZmBT1/Zmbt1	-0.046	0.588412	1050.9	0.718	15	inferred	B6T3P9	Enolase OS=Zea mays PE=2 SV=1
Zmbt1::MitTPR-ΔTP-ZmBT1/Zmbt1	-0.047	0.572428	1022.36	0.718	12	unresolved	A5A5E7;C0PLF0;Q5EUE1	Protein disulfide-isomerase OS=Zea mays PE=2 SV=1
Zmbt1::MitTPR-ΔTP-ZmBT1/Zmbt1	-0.052	0.573427	1024.14	0.718	6	inferred	B6SNQ7	40S ribosomal protein S16 OS=Zea mays PE=2 SV=1
Zmbt1::MitTPR-ΔTP-ZmBT1/Zmbt1	-0.058	0.578422	1033.06	0.718	6	inferred	Q84UX6	Nucleosome/chromatin assembly factor group A OS=Zea mays GN=nfa101 PE=2 SV=1
Zmbt1::MitTPR-ΔTP-ZmBT1/Zmbt1	-0.063	0.582418	1040.2	0.718	4	unresolved	A0A096SFW3;B4FT85	Uncharacterized protein OS=Zea mays GN=vdac1b PE=4 SV=1
Zmbt1::MitTPR-ΔTP-ZmBT1/Zmbt1	-0.08	0.571429	1020.57	0.718	1	inferred	rev_C0HE67	reversed Uncharacterized protein OS=Zea mays GN=LOC100304261 PE=2 SV=1
Zmbt1::MitTPR-ΔTP-ZmBT1/Zmbt1	-0.084	0.585415	1045.55	0.718	3	inferred	A0A096PPZ7	Uncharacterized protein OS=Zea mays GN=Zm.80618 PE=4 SV=1
Zmbt1::MitTPR-ΔTP-ZmBT1/Zmbt1	-0.085	0.578422	1033.06	0.718	4	inferred	K7UB20	Uncharacterized protein OS=Zea mays GN=LOC100381933 PE=3 SV=1
Zmbt1::MitTPR-ΔTP-ZmBT1/Zmbt1	-0.087	0.575425	1027.71	0.718	2	inferred	K7UK34	Uncharacterized protein OS=Zea mays GN=ZEAMMB73_983608 PE=4 SV=1
Zmbt1::MitTPR-ΔTP-ZmBT1/Zmbt1	-0.092	0.576424	1029.49	0.718	2	inferred	A0A096QVG7	Uncharacterized protein OS=Zea mays GN=pco077380 PE=4 SV=1
Zmbt1::MitTPR-ΔTP-ZmBT1/Zmbt1	-0.095	0.586414	1047.33	0.718	1	inferred	B6SJX7	DAG protein OS=Zea mays GN=pco118636 PE=2 SV=1
Zmbt1::MitTPR-ΔTP-ZmBT1/Zmbt1	-0.1	0.583417	1041.98	0.718	2	inferred	B6U6K9	Autophagy-related protein 3 OS=Zea mays PE=2 SV=1
Zmbt1::MitTPR-ΔTP-ZmBT1/Zmbt1	-0.11	0.577423	1031.28	0.718	2	inferred	A1JUJ0	Myo-inositol phosphate synthase OS=Zea mays GN=mips2 PE=2 SV=1
Zmbt1::MitTPR-ΔTP-ZmBT1/Zmbt1	-0.116	0.582418	1040.2	0.718	2	inferred	K7V316	Uncharacterized protein OS=Zea mays GN=ZEAMMB73_420214 PE=3 SV=1
Zmbt1::MitTPR-ΔTP-ZmBT1/Zmbt1	-0.123	0.571429	1020.57	0.718	1	inferred	B6TJB6	Proteasome subunit alpha type OS=Zea mays GN=LOC100283546 PE=2 SV=1
Zmbt1::MitTPR-ΔTP-ZmBT1/Zmbt1	-0.125	0.574426	1025.92	0.718	1	unresolved	A0A096U8K2;K7TI14;M4QAY6	Uncharacterized protein OS=Zea mays GN=Zm.151028 PE=4 SV=1
Zmbt1::MitTPR-ΔTP-ZmBT1/Zmbt1	-0.126	0.588412	1050.9	0.718	1	inferred	P18025	Tubulin beta-1 chain OS=Zea mays GN=TUBB1 PE=2 SV=1
Zmbt1::MitTPR-ΔTP-ZmBT1/Zmbt1	-0.145	0.577423	1031.28	0.718	1	inferred	A0A096UCQ5	Uncharacterized protein OS=Zea mays GN=Zm.95526 PE=3 SV=1
Zmbt1::MitTPR-ΔTP-ZmBT1/Zmbt1	-0.156	0.581419	1038.41	0.718	1	inferred	B4FZ87	Alpha-L-fucosidase 2 OS=Zea mays PE=2 SV=1
Zmbt1::MitTPR-ΔTP-ZmBT1/Zmbt1	-0.189	0.573427	1024.14	0.718	1	inferred	B7ZXU2	Uncharacterized protein OS=Zea mays GN=LOC100279372 PE=2 SV=1
Zmbt1::MitTPR-ΔTP-ZmBT1/Zmbt1	0.05	0.588412	1050.9	0.719	10	inferred	O24578	Adenylosuccinate synthetase, chloroplastic OS=Zea mays GN=PURA PE=2 SV=1
Zmbt1::MitTPR-ΔTP-ZmBT1/Zmbt1	-0.071	0.588412	1050.9	0.719	2	inferred	B4FFB8	5a2 protein OS=Zea mays GN=al-9 PE=2 SV=1
Zmbt1::MitTPR-ΔTP-ZmBT1/Zmbt1	-0.072	0.587413	1049.12	0.719	4	unresolved	B8A305;C0P9S2	Uncharacterized protein OS=Zea mays GN=pco101966 PE=2 SV=1
Zmbt1::MitTPR-ΔTP-ZmBT1/Zmbt1	-0.08	0.59041	1054.47	0.719	2	unresolved	B6SHM6;Q41888	Prolamin PPROL 17 OS=Zea mays PE=2 SV=1
Zmbt1::MitTPR-ΔTP-ZmBT1/Zmbt1	-0.086	0.573427	1024.14	0.719	2	unresolved	A0A096T0B7;K7URE0	Aconitate hydratase OS=Zea mays GN=IDP553 PE=3 SV=1
Zmbt1::MitTPR-ΔTP-ZmBT1/Zmbt1	-0.096	0.573427	1024.14	0.719	2	unresolved	B6SGB6;H7BRM0	Pyrophosphate--fructose 6-phosphate 1-phosphotransferase subunit alpha OS=Zea mays GN=gpm893 PE=2 SV=1
Zmbt1::MitTPR-ΔTP-ZmBT1/Zmbt1	-0.141	0.575425	1027.71	0.719	1	inferred	K7V364	Uncharacterized protein OS=Zea mays GN=LOC100383793 PE=3 SV=1
Zmbt1::MitTPR-ΔTP-ZmBT1/Zmbt1	0.082	0.59041	1054.47	0.72	4	inferred	B6U0P5	Ubiquitin family protein OS=Zea mays PE=2 SV=1
Zmbt1::MitTPR-ΔTP-ZmBT1/Zmbt1	0.071	0.593407	1059.82	0.721	4	unresolved	B4F8D2;B4F9G0;B6SK79;C0P455	Uncharacterized protein OS=Zea mays GN=LOC100191314 PE=2 SV=1
Zmbt1::MitTPR-ΔTP-ZmBT1/Zmbt1	-0.126	0.592408	1058.04	0.721	1	inferred	A0A096R1I6	Uncharacterized protein OS=Zea mays GN=Zm.25648 PE=3 SV=1
Zmbt1::MitTPR-ΔTP-ZmBT1/Zmbt1	-0.11	0.593407	1059.82	0.722	1	inferred	K7V1H0	Uncharacterized protein OS=Zea mays GN=Zm.5491 PE=3 SV=1
Zmbt1::MitTPR-ΔTP-ZmBT1/Zmbt1	0.14	0.595405	1063.39	0.723	1	inferred	B6SRG1	Uncharacterized protein OS=Zea mays GN=pco079496 PE=2 SV=1
Zmbt1::MitTPR-ΔTP-ZmBT1/Zmbt1	-0.087	0.595405	1063.39	0.723	3	inferred	B4FG11	Uncharacterized protein OS=Zea mays GN=PCO109372 PE=2 SV=1
Zmbt1::MitTPR-ΔTP-ZmBT1/Zmbt1	-0.05	0.596404	1065.18	0.724	6	unresolved	B4FD90;B4FP25	40S ribosomal protein S19 OS=Zea mays PE=2 SV=1
Zmbt1::MitTPR-ΔTP-ZmBT1/Zmbt1	-0.079	0.597403	1066.96	0.724	3	inferred	B6SH90	Histone deacetylase 6 OS=Zea mays PE=2 SV=1
Zmbt1::MitTPR-ΔTP-ZmBT1/Zmbt1	0.131	0.599401	1070.53	0.725	1	unresolved	A0A096PZ84;A0A096R1I6	Uncharacterized protein OS=Zea mays GN=LOC100194235 PE=3 SV=1
Zmbt1::MitTPR-ΔTP-ZmBT1/Zmbt1	-0.13	0.598402	1068.75	0.725	1	inferred	B4FRH8	Actin-7 OS=Zea mays GN=pco095216b PE=2 SV=1
Zmbt1::MitTPR-ΔTP-ZmBT1/Zmbt1	0.12	0.6004	1072.31	0.726	1	inferred	B4FQV7	Uncharacterized protein OS=Zea mays GN=LOC100272812 PE=2 SV=1
Zmbt1::MitTPR-ΔTP-ZmBT1/Zmbt1	0.101	0.6004	1072.31	0.726	1	inferred	A0A096QIP8	Uncharacterized protein OS=Zea mays GN=LOC100285291 PE=4 SV=1
Zmbt1::MitTPR-ΔTP-ZmBT1/Zmbt1	0.089	0.602398	1075.88	0.726	2	inferred	C0P6D0	Uncharacterized protein OS=Zea mays GN=LOC100273897 PE=2 SV=1
Zmbt1::MitTPR-ΔTP-ZmBT1/Zmbt1	0.073	0.601399	1074.1	0.726	4	inferred	K7VIA0	Uncharacterized protein OS=Zea mays GN=Zm.70096 PE=4 SV=1
Zmbt1::MitTPR-ΔTP-ZmBT1/Zmbt1	-0.071	0.599401	1070.53	0.726	2	inferred	B4FCC0	Uncharacterized protein OS=Zea mays PE=2 SV=1
Zmbt1::MitTPR-ΔTP-ZmBT1/Zmbt1	0.131	0.604396	1079.45	0.727	1	inferred	B6T504	Proteasome subunit alpha type OS=Zea mays GN=AC149475.2_FG003 PE=2 SV=1
Zmbt1::MitTPR-ΔTP-ZmBT1/Zmbt1	0.126	0.602398	1075.88	0.727	1	inferred	K7VJP3	Uncharacterized protein (Fragment) OS=Zea mays GN=Zm.35753 PE=4 SV=1
Zmbt1::MitTPR-ΔTP-ZmBT1/Zmbt1	0.102	0.605395	1081.23	0.727	1	inferred	B4FSG6	Putative ubiquitin-conjugating enzyme family OS=Zea mays GN=Zm.27068 PE=2 SV=1
Zmbt1::MitTPR-ΔTP-ZmBT1/Zmbt1	0.092	0.603397	1077.67	0.727	1	inferred	K7U6F0	Uncharacterized protein OS=Zea mays GN=LOC100383531 PE=4 SV=1
Zmbt1::MitTPR-ΔTP-ZmBT1/Zmbt1	-0.068	0.606394	1083.02	0.727	5	inferred	B6T7R3	Ubiquitin-fold modifier-conjugating enzyme 1 OS=Zea mays PE=2 SV=1
Zmbt1::MitTPR-ΔTP-ZmBT1/Zmbt1	0.05	0.607393	1084.8	0.728	9	unresolved	A0A096RTH2;A0A096SHX7	Uncharacterized protein OS=Zea mays GN=Zm.87255 PE=3 SV=1
Zmbt1::MitTPR-ΔTP-ZmBT1/Zmbt1	0.038	0.605395	1081.23	0.728	22	inferred	K7TY03	Alanine--tRNA ligase OS=Zea mays GN=Zm.3875 PE=3 SV=1
Zmbt1::MitTPR-ΔTP-ZmBT1/Zmbt1	-0.064	0.605395	1081.23	0.728	2	unresolved	A0A0B4J330;B6U1E4;B7ZZ42;C4J410;K7VW90	Uncharacterized protein OS=Zea mays PE=3 SV=1
Zmbt1::MitTPR-ΔTP-ZmBT1/Zmbt1	-0.076	0.606394	1083.02	0.728	3	inferred	B4FRG8	Uncharacterized protein OS=Zea mays GN=LOC100500990 PE=2 SV=1
Zmbt1::MitTPR-ΔTP-ZmBT1/Zmbt1	-0.11	0.609391	1088.37	0.728	2	inferred	B4FRC3	Uncharacterized protein OS=Zea mays GN=LOC100282871 PE=2 SV=1
Zmbt1::MitTPR-ΔTP-ZmBT1/Zmbt1	-0.147	0.604396	1079.45	0.728	1	inferred	A0A096S2H5	Uncharacterized protein OS=Zea mays GN=LOC100280404 PE=3 SV=1
Zmbt1::MitTPR-ΔTP-ZmBT1/Zmbt1	0.082	0.608392	1086.59	0.729	2	inferred	B6TRL2	Brain acid soluble protein 1 OS=Zea mays PE=2 SV=1
Zmbt1::MitTPR-ΔTP-ZmBT1/Zmbt1	0.073	0.609391	1088.37	0.729	4	inferred	B6SNF3	Universal stress protein OS=Zea mays PE=2 SV=1
Zmbt1::MitTPR-ΔTP-ZmBT1/Zmbt1	-0.044	0.609391	1088.37	0.729	10	inferred	B4FR90	Uncharacterized protein OS=Zea mays PE=2 SV=1
Zmbt1::MitTPR-ΔTP-ZmBT1/Zmbt1	0.142	0.611389	1091.94	0.73	1	inferred	B4FWD0	Minor allergen Alt a 7 OS=Zea mays GN=gpm345 PE=2 SV=1
Zmbt1::MitTPR-ΔTP-ZmBT1/Zmbt1	-0.097	0.614386	1097.29	0.733	2	inferred	B4FTB0	Uncharacterized protein OS=Zea mays PE=2 SV=1
Zmbt1::MitTPR-ΔTP-ZmBT1/Zmbt1	-0.07	0.616384	1100.86	0.734	4	inferred	B6U4F7	Acylamino-acid-releasing enzyme OS=Zea mays PE=2 SV=1
Zmbt1::MitTPR-ΔTP-ZmBT1/Zmbt1	0.137	0.618382	1104.43	0.735	1	inferred	B4F8K6	Uncharacterized protein OS=Zea mays GN=LOC100191372 PE=2 SV=1
Zmbt1::MitTPR-ΔTP-ZmBT1/Zmbt1	0.112	0.616384	1100.86	0.735	1	inferred	B4FUJ1	Eukaryotic translation initiation factor 1A OS=Zea mays GN=IDP121 PE=2 SV=1
Zmbt1::MitTPR-ΔTP-ZmBT1/Zmbt1	0.079	0.617383	1102.65	0.735	2	inferred	B4FW06	Uncharacterized protein OS=Zea mays GN=LOC100273505 PE=2 SV=1
Zmbt1::MitTPR-ΔTP-ZmBT1/Zmbt1	0.048	0.618382	1104.43	0.735	10	inferred	K7TSA0	Uncharacterized protein OS=Zea mays GN=Zm.23238 PE=4 SV=1
Zmbt1::MitTPR-ΔTP-ZmBT1/Zmbt1	-0.057	0.616384	1100.86	0.735	5	inferred	K7VNQ7	Uncharacterized protein OS=Zea mays GN=Zm.81254 PE=4 SV=1
Zmbt1::MitTPR-ΔTP-ZmBT1/Zmbt1	-0.099	0.617383	1102.65	0.735	2	inferred	B6TXL9	Pyruvate decarboxylase isozyme 1 OS=Zea mays PE=2 SV=1
Zmbt1::MitTPR-ΔTP-ZmBT1/Zmbt1	0.128	0.62038	1108	0.736	1	inferred	A0A096U8R3	Uncharacterized protein OS=Zea mays GN=Zm.67255 PE=4 SV=1
Zmbt1::MitTPR-ΔTP-ZmBT1/Zmbt1	0.123	0.62038	1108	0.737	1	inferred	B6SJJ1	60S ribosomal protein L31 OS=Zea mays GN=Zm.96357 PE=2 SV=1
Zmbt1::MitTPR-ΔTP-ZmBT1/Zmbt1	0.088	0.622378	1111.57	0.738	2	inferred	B6T5R1	Ran-binding protein 1 OS=Zea mays GN=LOC100282282 PE=2 SV=1
Zmbt1::MitTPR-ΔTP-ZmBT1/Zmbt1	-0.107	0.633367	1131.19	0.739	1	inferred	D3K3U9	Pyruvate orthophosphate dikinase OS=Zea mays GN=ppdk PE=2 SV=1
Zmbt1::MitTPR-ΔTP-ZmBT1/Zmbt1	0.115	0.625375	1116.92	0.74	1	inferred	K7TX10	Putative NAC domain transcription factor superfamily protein (Fragment) OS=Zea mays GN=pco115996 PE=4 SV=1
Zmbt1::MitTPR-ΔTP-ZmBT1/Zmbt1	0.068	0.632368	1129.41	0.74	3	unresolved	B6TGG7;K7V9P7	3-oxoacyl-[acyl-carrier-protein] synthase OS=Zea mays GN=LOC100279917 PE=2 SV=1
Zmbt1::MitTPR-ΔTP-ZmBT1/Zmbt1	0.059	0.631369	1127.62	0.74	3	unresolved	B4FQL2;B8A1K3	SEC13-related protein OS=Zea mays GN=LOC100283613 PE=2 SV=1
Zmbt1::MitTPR-ΔTP-ZmBT1/Zmbt1	0.055	0.632368	1129.41	0.74	5	unresolved	B4FTP9;B4G0G4	Uncharacterized protein OS=Zea mays GN=LOC100273219 PE=2 SV=1
Zmbt1::MitTPR-ΔTP-ZmBT1/Zmbt1	0.048	0.633367	1131.19	0.74	5	inferred	B6TGF0	Proteasome subunit alpha type OS=Zea mays PE=2 SV=1
Zmbt1::MitTPR-ΔTP-ZmBT1/Zmbt1	-0.073	0.626374	1118.7	0.74	2	inferred	P46252	60S acidic ribosomal protein P2A OS=Zea mays GN=RPP2A PE=1 SV=3
Zmbt1::MitTPR-ΔTP-ZmBT1/Zmbt1	-0.099	0.633367	1131.19	0.74	1	inferred	B6UID0	Putative uncharacterized protein OS=Zea mays PE=2 SV=1
Zmbt1::MitTPR-ΔTP-ZmBT1/Zmbt1	-0.139	0.624376	1115.13	0.74	1	inferred	B6T6T8	Cysteine sulfinate desulfinase/cysteine desulfurase and related enzymes OS=Zea mays PE=2 SV=1
Zmbt1::MitTPR-ΔTP-ZmBT1/Zmbt1	0.141	0.635365	1134.76	0.741	1	inferred	B4FUR4	Esterase OS=Zea mays GN=Zm.77075 PE=2 SV=1
Zmbt1::MitTPR-ΔTP-ZmBT1/Zmbt1	0.125	0.643357	1149.03	0.741	1	inferred	B4FZN6	40S ribosomal protein S7 OS=Zea mays GN=LOC100274227 PE=2 SV=1
Zmbt1::MitTPR-ΔTP-ZmBT1/Zmbt1	0.122	0.632368	1129.41	0.741	1	unresolved	A0A0B4J3B1;B4FAE1;B6TGJ7;Q05737	Uncharacterized protein OS=Zea mays GN=Zm.158245 PE=4 SV=1
Zmbt1::MitTPR-ΔTP-ZmBT1/Zmbt1	0.118	0.635365	1134.76	0.741	1	inferred	A0A0B4J2Z5	Nascent polypeptide-associated complex subunit beta OS=Zea mays GN=LOC100193616 PE=3 SV=1
Zmbt1::MitTPR-ΔTP-ZmBT1/Zmbt1	0.118	0.625375	1116.92	0.741	1	inferred	K7V9U7	Uncharacterized protein OS=Zea mays GN=umc1149 PE=4 SV=1
Zmbt1::MitTPR-ΔTP-ZmBT1/Zmbt1	0.111	0.63037	1125.84	0.741	1	inferred	B6SI29	Histone H2A OS=Zea mays PE=2 SV=1
Zmbt1::MitTPR-ΔTP-ZmBT1/Zmbt1	0.092	0.639361	1141.9	0.741	1	inferred	A0A096R0X3	Uncharacterized protein OS=Zea mays GN=pco099347 PE=3 SV=1
Zmbt1::MitTPR-ΔTP-ZmBT1/Zmbt1	0.09	0.627373	1120.49	0.741	3	inferred	B6T9B3	2-cys peroxiredoxin BAS1 OS=Zea mays PE=2 SV=1
Zmbt1::MitTPR-ΔTP-ZmBT1/Zmbt1	0.089	0.629371	1124.06	0.741	1	inferred	K7V2E9	Uncharacterized protein OS=Zea mays GN=ZEAMMB73_785738 PE=4 SV=1
Zmbt1::MitTPR-ΔTP-ZmBT1/Zmbt1	0.077	0.626374	1118.7	0.741	2	inferred	Q41834	Nucleic acid-binding protein OS=Zea mays GN=NBP PE=2 SV=1
Zmbt1::MitTPR-ΔTP-ZmBT1/Zmbt1	0.074	0.627373	1120.49	0.741	1	unresolved	B4FYH2;C0PGB5	Pyruvate kinase OS=Zea mays GN=pco129562 PE=2 SV=1
Zmbt1::MitTPR-ΔTP-ZmBT1/Zmbt1	0.071	0.631369	1127.62	0.741	3	inferred	K7TX08	Glycine cleavage complex P-protein OS=Zea mays GN=Zm.1072 PE=3 SV=1
Zmbt1::MitTPR-ΔTP-ZmBT1/Zmbt1	0.062	0.631369	1127.62	0.741	3	inferred	B6SV28	Proline-rich protein OS=Zea mays PE=2 SV=1
Zmbt1::MitTPR-ΔTP-ZmBT1/Zmbt1	0.062	0.636364	1136.55	0.741	4	inferred	K7WAM2	Uncharacterized protein OS=Zea mays GN=Zm.12745 PE=3 SV=1
Zmbt1::MitTPR-ΔTP-ZmBT1/Zmbt1	-0.048	0.639361	1141.9	0.741	5	inferred	B4F871	Uncharacterized protein OS=Zea mays GN=LOC100280536 PE=2 SV=1
Zmbt1::MitTPR-ΔTP-ZmBT1/Zmbt1	-0.055	0.632368	1129.41	0.741	7	unresolved	A0A096R091;A0A096RTH6	Uncharacterized protein OS=Zea mays GN=Zm.92404 PE=3 SV=1
Zmbt1::MitTPR-ΔTP-ZmBT1/Zmbt1	-0.105	0.628372	1122.27	0.741	1	inferred	B6U245	Adaptin N terminal region family protein OS=Zea mays PE=2 SV=1
Zmbt1::MitTPR-ΔTP-ZmBT1/Zmbt1	0.147	0.631369	1127.62	0.742	1	inferred	B6T3J3	Histone H2A OS=Zea mays PE=2 SV=1
Zmbt1::MitTPR-ΔTP-ZmBT1/Zmbt1	0.12	0.639361	1141.9	0.742	1	inferred	B6SNC1	Acyl-desaturase OS=Zea mays PE=2 SV=1
Zmbt1::MitTPR-ΔTP-ZmBT1/Zmbt1	0.099	0.638362	1140.11	0.742	1	inferred	A0A096QQ79	Uncharacterized protein OS=Zea mays PE=4 SV=1
Zmbt1::MitTPR-ΔTP-ZmBT1/Zmbt1	0.083	0.641359	1145.47	0.742	2	inferred	B4FUK2	Peptidyl-prolyl cis-trans isomerase OS=Zea mays GN=LOC100285758 PE=2 SV=1
Zmbt1::MitTPR-ΔTP-ZmBT1/Zmbt1	-0.052	0.629371	1124.06	0.742	5	inferred	B4FH98	Uncharacterized protein OS=Zea mays PE=2 SV=1
Zmbt1::MitTPR-ΔTP-ZmBT1/Zmbt1	-0.056	0.637363	1138.33	0.742	6	inferred	B4G004	Uncharacterized protein OS=Zea mays GN=cl1052_1 PE=2 SV=1
Zmbt1::MitTPR-ΔTP-ZmBT1/Zmbt1	-0.077	0.63037	1125.84	0.742	1	inferred	B6U998	60S ribosomal protein L22-2 OS=Zea mays PE=2 SV=1
Zmbt1::MitTPR-ΔTP-ZmBT1/Zmbt1	-0.091	0.63037	1125.84	0.742	2	inferred	A0A096UGL9	Uncharacterized protein OS=Zea mays GN=Zm.35797 PE=4 SV=1
Zmbt1::MitTPR-ΔTP-ZmBT1/Zmbt1	-0.095	0.642358	1147.25	0.742	1	inferred	K7TJH6	Putative translation elongation/initiation factor family protein OS=Zea mays GN=ZEAMMB73_962746 PE=4 SV=1
Zmbt1::MitTPR-ΔTP-ZmBT1/Zmbt1	-0.102	0.639361	1141.9	0.742	1	inferred	B4G1K3	Calcyclin-binding protein OS=Zea mays GN=pco119359 PE=2 SV=1
Zmbt1::MitTPR-ΔTP-ZmBT1/Zmbt1	-0.105	0.637363	1138.33	0.742	1	inferred	A0A096R3R9	Uncharacterized protein OS=Zea mays GN=LOC100272259 PE=3 SV=1
Zmbt1::MitTPR-ΔTP-ZmBT1/Zmbt1	-0.106	0.643357	1149.03	0.742	1	inferred	A0A096RZA0	Uncharacterized protein OS=Zea mays GN=Zm.65054 PE=4 SV=1
Zmbt1::MitTPR-ΔTP-ZmBT1/Zmbt1	-0.113	0.643357	1149.03	0.742	1	inferred	A0A096S6Y0	Uncharacterized protein OS=Zea mays GN=Zm.138279 PE=4 SV=1
Zmbt1::MitTPR-ΔTP-ZmBT1/Zmbt1	-0.115	0.638362	1140.11	0.742	1	inferred	A0A096RER4	Uncharacterized protein OS=Zea mays GN=LOC100278317 PE=4 SV=1
Zmbt1::MitTPR-ΔTP-ZmBT1/Zmbt1	0.09	0.646354	1154.39	0.743	1	inferred	Q7FS90	Putative aldose reductase-related protein OS=Zea mays GN=Z138B04_Z333J11.16 PE=4 SV=1
Zmbt1::MitTPR-ΔTP-ZmBT1/Zmbt1	0.067	0.646354	1154.39	0.743	3	inferred	K7VLV6	Uncharacterized protein OS=Zea mays GN=Zm.99485 PE=4 SV=1
Zmbt1::MitTPR-ΔTP-ZmBT1/Zmbt1	0.056	0.642358	1147.25	0.743	5	inferred	B6T5F2	60S ribosomal protein L13 OS=Zea mays GN=Zm.1196 PE=2 SV=1
Zmbt1::MitTPR-ΔTP-ZmBT1/Zmbt1	-0.051	0.645355	1152.6	0.743	8	inferred	K7UBG7	Uncharacterized protein OS=Zea mays GN=gpm596 PE=4 SV=1
Zmbt1::MitTPR-ΔTP-ZmBT1/Zmbt1	-0.054	0.645355	1152.6	0.743	4	unresolved	B6TFF6;B6TYG2	Enoyl-[acyl-carrier-protein] reductase [NADH] OS=Zea mays PE=2 SV=1
Zmbt1::MitTPR-ΔTP-ZmBT1/Zmbt1	-0.074	0.642358	1147.25	0.743	3	inferred	K7UQK1	Uncharacterized protein OS=Zea mays GN=Zm.79442 PE=4 SV=1
Zmbt1::MitTPR-ΔTP-ZmBT1/Zmbt1	-0.081	0.643357	1149.03	0.743	2	inferred	C0PDG3	Uncharacterized protein OS=Zea mays PE=2 SV=1
Zmbt1::MitTPR-ΔTP-ZmBT1/Zmbt1	-0.119	0.641359	1145.47	0.743	1	inferred	B4G270	Uncharacterized protein OS=Zea mays PE=2 SV=1
Zmbt1::MitTPR-ΔTP-ZmBT1/Zmbt1	0.095	0.648352	1157.96	0.744	1	inferred	P00412	Cytochrome c oxidase subunit 2 OS=Zea mays GN=COX2 PE=2 SV=4
Zmbt1::MitTPR-ΔTP-ZmBT1/Zmbt1	0.077	0.647353	1156.17	0.744	2	unresolved	A0A096Q8R5;K7UQT7	Uncharacterized protein OS=Zea mays GN=LOC100381466 PE=4 SV=1
Zmbt1::MitTPR-ΔTP-ZmBT1/Zmbt1	0.073	0.649351	1159.74	0.744	2	inferred	M4QAY6	Clathrin heavy chain OS=Zea mays GN=CHC2 PE=2 SV=1
Zmbt1::MitTPR-ΔTP-ZmBT1/Zmbt1	0.052	0.649351	1159.74	0.744	6	inferred	B6SXV4	Peroxisomal fatty acid beta-oxidation multifunctional protein OS=Zea mays PE=2 SV=1
Zmbt1::MitTPR-ΔTP-ZmBT1/Zmbt1	0.111	0.651349	1163.31	0.745	1	inferred	B6TFD8	Pantothenate kinase 4 OS=Zea mays PE=2 SV=1
Zmbt1::MitTPR-ΔTP-ZmBT1/Zmbt1	-0.042	0.649351	1159.74	0.745	11	inferred	A0A096SMW4	Uncharacterized protein OS=Zea mays PE=4 SV=1
Zmbt1::MitTPR-ΔTP-ZmBT1/Zmbt1	-0.09	0.65035	1161.52	0.745	1	inferred	B6SKP5	Osmotin-like protein OS=Zea mays PE=2 SV=1
Zmbt1::MitTPR-ΔTP-ZmBT1/Zmbt1	-0.097	0.652348	1165.09	0.746	1	unresolved	A0A096QHR4;A0A096UCQ5;Q41784	Uncharacterized protein OS=Zea mays GN=tub7 PE=3 SV=1
Zmbt1::MitTPR-ΔTP-ZmBT1/Zmbt1	0.104	0.661339	1181.15	0.747	1	inferred	A0A096SZL3	Uncharacterized protein OS=Zea mays GN=LOC100273210 PE=4 SV=1
Zmbt1::MitTPR-ΔTP-ZmBT1/Zmbt1	0.102	0.662338	1182.94	0.747	1	inferred	B6T1M3	3-5 exoribonuclease CSL4 OS=Zea mays GN=LOC100281965 PE=2 SV=1
Zmbt1::MitTPR-ΔTP-ZmBT1/Zmbt1	0.089	0.658342	1175.8	0.747	1	inferred	A0A096QYW3	Uncharacterized protein OS=Zea mays GN=LOC100272685 PE=4 SV=1
Zmbt1::MitTPR-ΔTP-ZmBT1/Zmbt1	0.063	0.66034	1179.37	0.747	2	inferred	B4FJY5	Proteasome subunit beta type OS=Zea mays GN=cl2786_1 PE=2 SV=1
Zmbt1::MitTPR-ΔTP-ZmBT1/Zmbt1	-0.102	0.66034	1179.37	0.747	1	unresolved	B4FM15;B6SQA2	60S ribosomal protein L28 isoform 1 OS=Zea mays GN=LOC100281129 PE=2 SV=1
Zmbt1::MitTPR-ΔTP-ZmBT1/Zmbt1	-0.203	0.659341	1177.58	0.747	1	inferred	B4FDY7	Eukaryotic translation initiation factor 3 subunit E OS=Zea mays GN=pco126859a PE=2 SV=1
Zmbt1::MitTPR-ΔTP-ZmBT1/Zmbt1	0.113	0.658342	1175.8	0.748	1	inferred	A0A096QW74	Uncharacterized protein OS=Zea mays GN=gpm647 PE=4 SV=1
Zmbt1::MitTPR-ΔTP-ZmBT1/Zmbt1	0.102	0.661339	1181.15	0.748	1	inferred	C4J4D1	Uncharacterized protein OS=Zea mays GN=Zm.15823 PE=2 SV=1
Zmbt1::MitTPR-ΔTP-ZmBT1/Zmbt1	0.09	0.655345	1170.45	0.748	2	inferred	B6SHZ1	40S ribosomal protein S5 OS=Zea mays GN=LOC100193556 PE=2 SV=1
Zmbt1::MitTPR-ΔTP-ZmBT1/Zmbt1	0.08	0.659341	1177.58	0.748	2	inferred	A0A096RRD4	Uncharacterized protein OS=Zea mays GN=Zm.87691 PE=4 SV=1
Zmbt1::MitTPR-ΔTP-ZmBT1/Zmbt1	0.079	0.657343	1174.01	0.748	1	inferred	K7VNA0	Uncharacterized protein (Fragment) OS=Zea mays GN=Zm.137346 PE=4 SV=1
Zmbt1::MitTPR-ΔTP-ZmBT1/Zmbt1	0.069	0.66034	1179.37	0.748	1	inferred	rev_A0A096T954	reversed Uncharacterized protein OS=Zea mays GN=Zm.20681 PE=4 SV=1
Zmbt1::MitTPR-ΔTP-ZmBT1/Zmbt1	0.065	0.658342	1175.8	0.748	3	inferred	B6T5L0	KH domain containing protein OS=Zea mays PE=2 SV=1
Zmbt1::MitTPR-ΔTP-ZmBT1/Zmbt1	0.042	0.659341	1177.58	0.748	9	inferred	Q9SE94	Methylenetetrahydrofolate reductase 1 OS=Zea mays PE=2 SV=1
Zmbt1::MitTPR-ΔTP-ZmBT1/Zmbt1	-0.059	0.655345	1170.45	0.748	3	unresolved	A0A096TA13;C0HHU2	Uncharacterized protein OS=Zea mays GN=CNR08 PE=4 SV=1
Zmbt1::MitTPR-ΔTP-ZmBT1/Zmbt1	-0.106	0.662338	1182.94	0.748	1	inferred	K7UZX4	CASP-like protein OS=Zea mays GN=ZEAMMB73_079923 PE=3 SV=1
Zmbt1::MitTPR-ΔTP-ZmBT1/Zmbt1	-0.109	0.656344	1172.23	0.748	1	inferred	B4FEC8	Protein transport protein Sec61 beta subunit OS=Zea mays GN=Zm.13940 PE=2 SV=1
Zmbt1::MitTPR-ΔTP-ZmBT1/Zmbt1	0.107	0.664336	1186.5	0.749	1	inferred	B8A2H8	Uncharacterized protein OS=Zea mays GN=IDP122 PE=2 SV=1
Zmbt1::MitTPR-ΔTP-ZmBT1/Zmbt1	0.089	0.657343	1174.01	0.749	1	unresolved	B4F8B9;P00333	S-(hydroxymethyl)glutathione dehydrogenase OS=Zea mays GN=fdh1 PE=2 SV=1
Zmbt1::MitTPR-ΔTP-ZmBT1/Zmbt1	0.08	0.656344	1172.23	0.749	2	inferred	C0PH60	Uncharacterized protein OS=Zea mays GN=umc2770 PE=2 SV=1
Zmbt1::MitTPR-ΔTP-ZmBT1/Zmbt1	0.068	0.658342	1175.8	0.749	2	inferred	B4FR02	Uncharacterized protein OS=Zea mays GN=LOC100282808 PE=2 SV=1
Zmbt1::MitTPR-ΔTP-ZmBT1/Zmbt1	0.065	0.665335	1188.29	0.749	3	inferred	A0A096RAU4	Uncharacterized protein OS=Zea mays PE=4 SV=1
Zmbt1::MitTPR-ΔTP-ZmBT1/Zmbt1	-0.056	0.655345	1170.45	0.749	3	unresolved	B6SRL2;K7URE0	Aconitate hydratase OS=Zea mays GN=aco2 PE=2 SV=1
Zmbt1::MitTPR-ΔTP-ZmBT1/Zmbt1	-0.089	0.664336	1186.5	0.749	1	inferred	B6TM48	Serine/threonine-protein phosphatase OS=Zea mays GN=Zm.159732 PE=2 SV=1
Zmbt1::MitTPR-ΔTP-ZmBT1/Zmbt1	0.129	0.666334	1190.07	0.75	1	unresolved	Q3SAE3;Q941P2	Glucose-1-phosphate adenylyltransferase OS=Zea mays PE=2 SV=1
Zmbt1::MitTPR-ΔTP-ZmBT1/Zmbt1	0.086	0.668332	1193.64	0.751	1	inferred	O24581	Luminal-binding protein 3 OS=Zea mays GN=BIPE3 PE=2 SV=1
Zmbt1::MitTPR-ΔTP-ZmBT1/Zmbt1	-0.099	0.667333	1191.86	0.751	1	unresolved	A0A096RTH6;C3UZ63	Uncharacterized protein OS=Zea mays GN=Zm.62221 PE=3 SV=1
Zmbt1::MitTPR-ΔTP-ZmBT1/Zmbt1	0.073	0.67033	1197.21	0.752	2	inferred	C0PIP7	Uncharacterized protein OS=Zea mays GN=LOC100279414 PE=2 SV=1
Zmbt1::MitTPR-ΔTP-ZmBT1/Zmbt1	0.125	0.672328	1200.78	0.753	1	unresolved	A0A096TB53;K7V2N6	Uncharacterized protein OS=Zea mays GN=pco148543(450) PE=4 SV=1
Zmbt1::MitTPR-ΔTP-ZmBT1/Zmbt1	0.06	0.67033	1197.21	0.753	2	inferred	O24566	3-phosphoshikimate 1-carboxyvinyltransferase (Fragment) OS=Zea mays GN=epsp-s PE=2 SV=1
Zmbt1::MitTPR-ΔTP-ZmBT1/Zmbt1	0.057	0.673327	1202.56	0.753	4	inferred	A0A096TGY8	Uncharacterized protein OS=Zea mays GN=Zm.82515 PE=4 SV=1
Zmbt1::MitTPR-ΔTP-ZmBT1/Zmbt1	-0.072	0.671329	1198.99	0.753	1	inferred	A0A096STV6	Uncharacterized protein OS=Zea mays GN=Zm.5258 PE=4 SV=1
Zmbt1::MitTPR-ΔTP-ZmBT1/Zmbt1	-0.077	0.672328	1200.78	0.753	2	inferred	B4FPX0	26S proteasome non-ATPase regulatory subunit 9 OS=Zea mays PE=2 SV=1
Zmbt1::MitTPR-ΔTP-ZmBT1/Zmbt1	-0.087	0.671329	1198.99	0.753	1	inferred	B6SYF5	Peptidyl-prolyl cis-trans isomerase OS=Zea mays GN=Zm.92538 PE=2 SV=1
Zmbt1::MitTPR-ΔTP-ZmBT1/Zmbt1	0.059	0.674326	1204.35	0.754	2	unresolved	B4FG22;B4FSL2;B4FXK8	40S ribosomal protein S25-1 OS=Zea mays GN=LOC100193720 PE=2 SV=1
Zmbt1::MitTPR-ΔTP-ZmBT1/Zmbt1	-0.045	0.676324	1207.91	0.755	7	inferred	B6SV64	Heat shock 70 kDa protein 4 OS=Zea mays PE=2 SV=1
Zmbt1::MitTPR-ΔTP-ZmBT1/Zmbt1	-0.049	0.675325	1206.13	0.755	1	unresolved	A0A0B4J330;B7ZZ42;C4J410	Uncharacterized protein OS=Zea mays PE=3 SV=1
Zmbt1::MitTPR-ΔTP-ZmBT1/Zmbt1	-0.071	0.676324	1207.91	0.755	1	inferred	B4FHE9	Uncharacterized protein OS=Zea mays PE=2 SV=1
Zmbt1::MitTPR-ΔTP-ZmBT1/Zmbt1	0.064	0.677323	1209.7	0.756	2	inferred	P22275	Tubulin alpha-3 chain OS=Zea mays GN=TUBA3 PE=2 SV=1
Zmbt1::MitTPR-ΔTP-ZmBT1/Zmbt1	0.052	0.678322	1211.48	0.756	3	inferred	C4JA79	Uncharacterized protein OS=Zea mays GN=Zm.68047 PE=2 SV=1
Zmbt1::MitTPR-ΔTP-ZmBT1/Zmbt1	-0.065	0.678322	1211.48	0.756	1	unresolved	B4FTP9;B4G0G4;B6U5T3	Uncharacterized protein OS=Zea mays GN=LOC100273219 PE=2 SV=1
Zmbt1::MitTPR-ΔTP-ZmBT1/Zmbt1	0.074	0.682318	1218.62	0.76	3	inferred	B6TWN7	Elongation factor 1-alpha OS=Zea mays GN=LOC100284707 PE=2 SV=1
Zmbt1::MitTPR-ΔTP-ZmBT1/Zmbt1	-0.075	0.683317	1220.4	0.76	2	inferred	C0PCX3	Uncharacterized protein OS=Zea mays GN=pco072468 PE=2 SV=1
Zmbt1::MitTPR-ΔTP-ZmBT1/Zmbt1	0.066	0.685315	1223.97	0.762	2	inferred	B6T9R4	Xylulose kinase OS=Zea mays PE=2 SV=1
Zmbt1::MitTPR-ΔTP-ZmBT1/Zmbt1	-0.051	0.686314	1225.76	0.762	3	inferred	B4FVD5	Uncharacterized protein OS=Zea mays GN=Zm.67828 PE=2 SV=1
Zmbt1::MitTPR-ΔTP-ZmBT1/Zmbt1	0.062	0.687313	1227.54	0.763	3	inferred	A0A096QIX6	Proteasome subunit beta type OS=Zea mays GN=Zm.1066 PE=3 SV=1
Zmbt1::MitTPR-ΔTP-ZmBT1/Zmbt1	-0.069	0.686314	1225.76	0.763	1	inferred	A0A096S0S2	Uncharacterized protein OS=Zea mays GN=cl16591_1 PE=4 SV=1
Zmbt1::MitTPR-ΔTP-ZmBT1/Zmbt1	-0.044	0.688312	1229.32	0.764	5	inferred	B6SIF0	Glycine-rich RNA-binding protein 2 OS=Zea mays GN=pco106379 PE=2 SV=1
Zmbt1::MitTPR-ΔTP-ZmBT1/Zmbt1	-0.089	0.689311	1231.11	0.764	1	inferred	B4FG22	40S ribosomal protein S25-1 OS=Zea mays GN=LOC100193720 PE=2 SV=1
Zmbt1::MitTPR-ΔTP-ZmBT1/Zmbt1	-0.051	0.691309	1234.68	0.765	3	unresolved	A0A096R3R9;P29185	Uncharacterized protein OS=Zea mays GN=LOC100272259 PE=3 SV=1
Zmbt1::MitTPR-ΔTP-ZmBT1/Zmbt1	-0.066	0.692308	1236.46	0.765	5	inferred	A0A096R0K0	Uncharacterized protein OS=Zea mays GN=TIDP3257 PE=4 SV=1
Zmbt1::MitTPR-ΔTP-ZmBT1/Zmbt1	-0.09	0.692308	1236.46	0.765	1	inferred	B4FJ27	40S ribosomal protein S24 OS=Zea mays GN=Zm.81456 PE=2 SV=1
Zmbt1::MitTPR-ΔTP-ZmBT1/Zmbt1	-0.104	0.69031	1232.89	0.765	1	inferred	A0A096QLU9	Uncharacterized protein OS=Zea mays GN=Zm.122897 PE=4 SV=1
Zmbt1::MitTPR-ΔTP-ZmBT1/Zmbt1	0.071	0.692308	1236.46	0.766	2	inferred	O81237	6-phosphogluconate dehydrogenase, decarboxylating OS=Zea mays GN=pdh1 PE=2 SV=1
Zmbt1::MitTPR-ΔTP-ZmBT1/Zmbt1	-0.045	0.692308	1236.46	0.766	6	inferred	C0PF85	Uncharacterized protein OS=Zea mays GN=pco068905 PE=2 SV=1
Zmbt1::MitTPR-ΔTP-ZmBT1/Zmbt1	-0.072	0.694306	1240.03	0.766	2	inferred	B6T8R8	Phosphoethanolamine N-methyltransferase OS=Zea mays PE=2 SV=1
Zmbt1::MitTPR-ΔTP-ZmBT1/Zmbt1	-0.104	0.695305	1241.81	0.766	1	inferred	B6TLN5	Rab GDP dissociation inhibitor alpha OS=Zea mays GN=LOC100283772 PE=2 SV=1
Zmbt1::MitTPR-ΔTP-ZmBT1/Zmbt1	0.044	0.695305	1241.81	0.767	7	inferred	A0A096SSR2	Uncharacterized protein OS=Zea mays GN=pco067871 PE=4 SV=1
Zmbt1::MitTPR-ΔTP-ZmBT1/Zmbt1	-0.059	0.695305	1241.81	0.767	3	inferred	A0A096SAJ8	Uncharacterized protein OS=Zea mays PE=4 SV=1
Zmbt1::MitTPR-ΔTP-ZmBT1/Zmbt1	-0.098	0.697303	1245.38	0.768	1	inferred	B6T013	Subtilisin-chymotrypsin inhibitor CI-1B OS=Zea mays PE=2 SV=1
Zmbt1::MitTPR-ΔTP-ZmBT1/Zmbt1	0.101	0.7003	1250.74	0.77	1	inferred	rev_B6T8D2	reversed NFU3 OS=Zea mays PE=2 SV=1
Zmbt1::MitTPR-ΔTP-ZmBT1/Zmbt1	0.073	0.7003	1250.74	0.77	1	inferred	B4FP25	40S ribosomal protein S19 OS=Zea mays PE=2 SV=1
Zmbt1::MitTPR-ΔTP-ZmBT1/Zmbt1	-0.046	0.701299	1252.52	0.77	3	inferred	B6TMU1	Nascent polypeptide-associated complex subunit beta OS=Zea mays PE=2 SV=1
Zmbt1::MitTPR-ΔTP-ZmBT1/Zmbt1	0.074	0.713287	1273.93	0.771	2	inferred	C0PFM8	Uncharacterized protein OS=Zea mays GN=LOC100383393 PE=2 SV=1
Zmbt1::MitTPR-ΔTP-ZmBT1/Zmbt1	0.074	0.712288	1272.15	0.771	2	inferred	A0A096RI70	Uncharacterized protein OS=Zea mays GN=Zm.16807 PE=4 SV=1
Zmbt1::MitTPR-ΔTP-ZmBT1/Zmbt1	0.055	0.708292	1265.01	0.771	2	inferred	B6TES1	Blue copper protein OS=Zea mays PE=2 SV=1
Zmbt1::MitTPR-ΔTP-ZmBT1/Zmbt1	0.054	0.713287	1273.93	0.771	3	inferred	B6TSQ9	Aspartic proteinase oryzasin-1 OS=Zea mays PE=2 SV=1
Zmbt1::MitTPR-ΔTP-ZmBT1/Zmbt1	0.054	0.709291	1266.79	0.771	2	inferred	B4FE30	Chaperonin OS=Zea mays GN=LOC100193174 PE=2 SV=1
Zmbt1::MitTPR-ΔTP-ZmBT1/Zmbt1	0.036	0.708292	1265.01	0.771	10	inferred	B6SSB6	Eukaryotic translation initiation factor 3 subunit I OS=Zea mays GN=LOC100281110 PE=2 SV=1
Zmbt1::MitTPR-ΔTP-ZmBT1/Zmbt1	-0.034	0.71029	1268.58	0.771	13	inferred	C0PHD8	Uncharacterized protein OS=Zea mays GN=Zm.1351 PE=1 SV=1
Zmbt1::MitTPR-ΔTP-ZmBT1/Zmbt1	-0.038	0.709291	1266.79	0.771	6	inferred	B6SL10	Fasciclin-like arabinogalactan protein 8 OS=Zea mays PE=2 SV=1
Zmbt1::MitTPR-ΔTP-ZmBT1/Zmbt1	-0.045	0.702298	1254.3	0.771	5	inferred	Q9SAQ3	Proliferating cell nuclear antigen OS=Zea mays GN=ZmPCNA2 PE=2 SV=1
Zmbt1::MitTPR-ΔTP-ZmBT1/Zmbt1	-0.056	0.712288	1272.15	0.771	2	inferred	B4FL36	Uncharacterized protein OS=Zea mays GN=LOC100217047 PE=2 SV=1
Zmbt1::MitTPR-ΔTP-ZmBT1/Zmbt1	-0.059	0.712288	1272.15	0.771	5	unresolved	B4FFJ9;P10979	Uncharacterized protein OS=Zea mays PE=2 SV=1
Zmbt1::MitTPR-ΔTP-ZmBT1/Zmbt1	-0.061	0.704296	1257.87	0.771	2	inferred	B6TD54	ATP-citrate synthase OS=Zea mays GN=pco080711 PE=2 SV=1
Zmbt1::MitTPR-ΔTP-ZmBT1/Zmbt1	-0.088	0.709291	1266.79	0.771	1	inferred	K7VGG8	Uncharacterized protein OS=Zea mays GN=Zm.81229 PE=3 SV=1
Zmbt1::MitTPR-ΔTP-ZmBT1/Zmbt1	-0.09	0.7003	1250.74	0.771	1	inferred	B4F9N8	Uncharacterized protein OS=Zea mays GN=LOC100191663 PE=2 SV=1
Zmbt1::MitTPR-ΔTP-ZmBT1/Zmbt1	-0.103	0.705295	1259.66	0.771	1	inferred	B6T574	Pyruvate kinase OS=Zea mays PE=2 SV=1
Zmbt1::MitTPR-ΔTP-ZmBT1/Zmbt1	0.118	0.706294	1261.44	0.772	1	inferred	A0A096TRE7	Uncharacterized protein OS=Zea mays GN=Zm.85496 PE=3 SV=1
Zmbt1::MitTPR-ΔTP-ZmBT1/Zmbt1	0.058	0.704296	1257.87	0.772	3	unresolved	B4G0Y4;Q9SBX0	Translocase of chloroplast OS=Zea mays GN=Zm.262 PE=2 SV=1
Zmbt1::MitTPR-ΔTP-ZmBT1/Zmbt1	0.054	0.718282	1282.85	0.772	2	inferred	B6TKC5	Nucleoside diphosphate kinase OS=Zea mays PE=2 SV=1
Zmbt1::MitTPR-ΔTP-ZmBT1/Zmbt1	0.051	0.708292	1265.01	0.772	4	inferred	B6SGB6	Pyrophosphate--fructose 6-phosphate 1-phosphotransferase subunit alpha OS=Zea mays GN=gpm893 PE=2 SV=1
Zmbt1::MitTPR-ΔTP-ZmBT1/Zmbt1	0.046	0.708292	1265.01	0.772	6	inferred	B6U237	Heat shock 70 kDa protein 4 OS=Zea mays GN=LOC100285213 PE=2 SV=1
Zmbt1::MitTPR-ΔTP-ZmBT1/Zmbt1	0.038	0.703297	1256.09	0.772	12	inferred	C0P4Z5	Uncharacterized protein OS=Zea mays GN=LOC100194050 PE=2 SV=1
Zmbt1::MitTPR-ΔTP-ZmBT1/Zmbt1	0.035	0.715285	1277.5	0.772	14	inferred	P29185	Chaperonin CPN60-1, mitochondrial OS=Zea mays GN=CPN60I PE=1 SV=2
Zmbt1::MitTPR-ΔTP-ZmBT1/Zmbt1	-0.044	0.707293	1263.22	0.772	4	unresolved	C0PM74;C4J093	Uncharacterized protein OS=Zea mays GN=pco111761(65) PE=2 SV=1
Zmbt1::MitTPR-ΔTP-ZmBT1/Zmbt1	-0.045	0.712288	1272.15	0.772	3	inferred	B4FNB4	Uncharacterized protein OS=Zea mays GN=pco093035 PE=2 SV=1
Zmbt1::MitTPR-ΔTP-ZmBT1/Zmbt1	-0.051	0.712288	1272.15	0.772	2	unresolved	A0A096RM05;C0HGT6	Polyadenylate-binding protein OS=Zea mays GN=LOC100381794 PE=3 SV=1
Zmbt1::MitTPR-ΔTP-ZmBT1/Zmbt1	-0.067	0.711289	1270.36	0.772	1	inferred	A0A096PN04	Uncharacterized protein OS=Zea mays PE=4 SV=1
Zmbt1::MitTPR-ΔTP-ZmBT1/Zmbt1	-0.068	0.704296	1257.87	0.772	3	inferred	B6TB61	DNA repair protein RAD23 OS=Zea mays PE=2 SV=1
Zmbt1::MitTPR-ΔTP-ZmBT1/Zmbt1	-0.075	0.705295	1259.66	0.772	1	inferred	B4FD90	40S ribosomal protein S19 OS=Zea mays PE=2 SV=1
Zmbt1::MitTPR-ΔTP-ZmBT1/Zmbt1	0.093	0.719281	1284.64	0.773	1	inferred	B6TW83	Glucan endo-1,3-beta-glucosidase 6 OS=Zea mays GN=Zm.11831 PE=2 SV=1
Zmbt1::MitTPR-ΔTP-ZmBT1/Zmbt1	0.09	0.717283	1281.07	0.773	1	inferred	K7UZG4	Putative leucine-rich repeat receptor-like protein kinase family protein OS=Zea mays GN=Zm.137133 PE=4 SV=1
Zmbt1::MitTPR-ΔTP-ZmBT1/Zmbt1	0.058	0.718282	1282.85	0.773	2	inferred	A0A096RS96	Uncharacterized protein OS=Zea mays GN=LOC100191339 PE=3 SV=1
Zmbt1::MitTPR-ΔTP-ZmBT1/Zmbt1	0.057	0.716284	1279.28	0.773	2	inferred	B4FCY9	26S proteasome non-ATPase regulatory subunit 8 OS=Zea mays GN=LOC100192879 PE=2 SV=1
Zmbt1::MitTPR-ΔTP-ZmBT1/Zmbt1	0.056	0.722278	1289.99	0.773	1	inferred	P49104	Ras-related protein Rab-2-B OS=Zea mays GN=RAB2B PE=2 SV=1
Zmbt1::MitTPR-ΔTP-ZmBT1/Zmbt1	0.042	0.72028	1286.42	0.773	5	inferred	A0A096S8W2	Citrate synthase OS=Zea mays GN=pco138377 PE=3 SV=1
Zmbt1::MitTPR-ΔTP-ZmBT1/Zmbt1	0.041	0.72028	1286.42	0.773	5	inferred	C0P680	Uncharacterized protein OS=Zea mays GN=LOC100382297 PE=2 SV=1
Zmbt1::MitTPR-ΔTP-ZmBT1/Zmbt1	-0.032	0.707293	1263.22	0.773	18	inferred	P49105	Glucose-6-phosphate isomerase, cytosolic OS=Zea mays GN=PHI1 PE=2 SV=1
Zmbt1::MitTPR-ΔTP-ZmBT1/Zmbt1	-0.042	0.717283	1281.07	0.773	4	inferred	P27347	DNA-binding protein MNB1B OS=Zea mays GN=MNB1B PE=1 SV=1
Zmbt1::MitTPR-ΔTP-ZmBT1/Zmbt1	-0.048	0.718282	1282.85	0.773	4	inferred	C0P539	Uncharacterized protein OS=Zea mays GN=LOC100382170 PE=2 SV=1
Zmbt1::MitTPR-ΔTP-ZmBT1/Zmbt1	-0.051	0.708292	1265.01	0.773	3	inferred	A0A0B4J303	Uncharacterized protein OS=Zea mays GN=pco074340a PE=3 SV=1
Zmbt1::MitTPR-ΔTP-ZmBT1/Zmbt1	-0.075	0.721279	1288.2	0.773	1	inferred	B6TYG2	Enoyl-[acyl-carrier-protein] reductase [NADH] OS=Zea mays PE=2 SV=1
Zmbt1::MitTPR-ΔTP-ZmBT1/Zmbt1	0.046	0.72028	1286.42	0.774	5	inferred	C0HFK2	Uncharacterized protein OS=Zea mays GN=LOC100304417 PE=2 SV=1
Zmbt1::MitTPR-ΔTP-ZmBT1/Zmbt1	0.038	0.722278	1289.99	0.774	5	inferred	B4FTV9	26S protease regulatory subunit S10B OS=Zea mays GN=LOC100282100 PE=2 SV=1
Zmbt1::MitTPR-ΔTP-ZmBT1/Zmbt1	-0.057	0.717283	1281.07	0.774	2	inferred	A0A0B4J349	Peptidyl-prolyl cis-trans isomerase OS=Zea mays PE=3 SV=1
Zmbt1::MitTPR-ΔTP-ZmBT1/Zmbt1	0.046	0.727273	1298.91	0.775	4	inferred	B6T715	Aldehyde dehydrogenase OS=Zea mays PE=2 SV=1
Zmbt1::MitTPR-ΔTP-ZmBT1/Zmbt1	-0.043	0.724276	1293.56	0.775	4	inferred	B4FDY6	Proteasome subunit alpha type OS=Zea mays GN=LOC100193140 PE=2 SV=1
Zmbt1::MitTPR-ΔTP-ZmBT1/Zmbt1	-0.045	0.724276	1293.56	0.775	4	inferred	B4FNK1	Uncharacterized protein OS=Zea mays PE=2 SV=1
Zmbt1::MitTPR-ΔTP-ZmBT1/Zmbt1	-0.109	0.727273	1298.91	0.775	1	inferred	B4FF28	Uncharacterized protein OS=Zea mays GN=pco121523 PE=2 SV=1
Zmbt1::MitTPR-ΔTP-ZmBT1/Zmbt1	0.075	0.726274	1297.12	0.776	1	inferred	B4F8H6	Signal peptidase I OS=Zea mays GN=gpm734 PE=2 SV=1
Zmbt1::MitTPR-ΔTP-ZmBT1/Zmbt1	0.038	0.734266	1311.4	0.776	4	unresolved	B6SJ18;Q05761	40S ribosomal protein S13 OS=Zea mays GN=LOC100216794 PE=2 SV=1
Zmbt1::MitTPR-ΔTP-ZmBT1/Zmbt1	0.033	0.727273	1298.91	0.776	7	inferred	A0A096PSR5	Uncharacterized protein OS=Zea mays GN=pco071606 PE=3 SV=1
Zmbt1::MitTPR-ΔTP-ZmBT1/Zmbt1	0.029	0.727273	1298.91	0.776	8	inferred	B6TGT0	60S ribosomal protein L2 OS=Zea mays GN=LOC100192723 PE=2 SV=1
Zmbt1::MitTPR-ΔTP-ZmBT1/Zmbt1	-0.051	0.733267	1309.61	0.776	3	inferred	K7TSU4	Putative O-Glycosyl hydrolase superfamily protein OS=Zea mays GN=Zm.40564 PE=4 SV=1
Zmbt1::MitTPR-ΔTP-ZmBT1/Zmbt1	-0.081	0.73027	1304.26	0.776	1	inferred	K7VQ19	Uncharacterized protein OS=Zea mays GN=LOC100282957 PE=4 SV=1
Zmbt1::MitTPR-ΔTP-ZmBT1/Zmbt1	0.085	0.732268	1307.83	0.777	1	inferred	K7TY84	Uncharacterized protein (Fragment) OS=Zea mays GN=Zm.22661 PE=4 SV=1
Zmbt1::MitTPR-ΔTP-ZmBT1/Zmbt1	0.071	0.733267	1309.61	0.777	1	inferred	A0A096TFG2	Uncharacterized protein OS=Zea mays GN=Zm.150809 PE=4 SV=1
Zmbt1::MitTPR-ΔTP-ZmBT1/Zmbt1	0.064	0.727273	1298.91	0.777	2	inferred	A0A096QEY4	Uncharacterized protein OS=Zea mays GN=LOC100280296 PE=4 SV=1
Zmbt1::MitTPR-ΔTP-ZmBT1/Zmbt1	0.033	0.73027	1304.26	0.777	9	inferred	K7V2Z8	Uncharacterized protein OS=Zea mays GN=Zm.5819 PE=3 SV=1
Zmbt1::MitTPR-ΔTP-ZmBT1/Zmbt1	-0.044	0.73027	1304.26	0.777	6	inferred	B6TCA9	Diphosphomevalonate decarboxylase OS=Zea mays GN=IDP726 PE=2 SV=1
Zmbt1::MitTPR-ΔTP-ZmBT1/Zmbt1	-0.05	0.729271	1302.48	0.777	3	inferred	B6SHM7	40S ribosomal protein S7 OS=Zea mays GN=LOC100193269 PE=2 SV=1
Zmbt1::MitTPR-ΔTP-ZmBT1/Zmbt1	-0.071	0.733267	1309.61	0.777	1	inferred	A0A096RST7	Uncharacterized protein OS=Zea mays GN=IDP664 PE=4 SV=1
Zmbt1::MitTPR-ΔTP-ZmBT1/Zmbt1	-0.075	0.731269	1306.05	0.777	1	inferred	B4F9M6	Uncharacterized protein OS=Zea mays GN=LOC100191655 PE=2 SV=1
Zmbt1::MitTPR-ΔTP-ZmBT1/Zmbt1	-0.093	0.734266	1311.4	0.777	1	inferred	Q5EUD8	Protein disulfide-isomerase OS=Zea mays GN=PDIL1-4 PE=2 SV=1
Zmbt1::MitTPR-ΔTP-ZmBT1/Zmbt1	0.051	0.736264	1314.97	0.778	4	inferred	B6SK03	Ubiquitin-conjugating enzyme spm2 OS=Zea mays GN=Zm.33522 PE=2 SV=1
Zmbt1::MitTPR-ΔTP-ZmBT1/Zmbt1	-0.042	0.732268	1307.83	0.778	3	inferred	A0A096QXQ9	Uncharacterized protein OS=Zea mays GN=Zm.126561 PE=4 SV=1
Zmbt1::MitTPR-ΔTP-ZmBT1/Zmbt1	-0.055	0.733267	1309.61	0.778	2	inferred	B6SGR7	Ubiquitin-conjugating enzyme E2-17 kDa OS=Zea mays GN=csu797(uce) PE=2 SV=1
Zmbt1::MitTPR-ΔTP-ZmBT1/Zmbt1	-0.044	0.739261	1320.32	0.781	3	inferred	B4FN21	Proteasome subunit beta type OS=Zea mays GN=LOC100283981 PE=2 SV=1
Zmbt1::MitTPR-ΔTP-ZmBT1/Zmbt1	0.076	0.764236	1364.93	0.782	1	inferred	A0A096S0H8	Uncharacterized protein OS=Zea mays GN=LOC100272531 PE=4 SV=1
Zmbt1::MitTPR-ΔTP-ZmBT1/Zmbt1	0.068	0.765235	1366.71	0.782	1	unresolved	B6SNC1;B6TYP2;B6UI69	Acyl-desaturase OS=Zea mays PE=2 SV=1
Zmbt1::MitTPR-ΔTP-ZmBT1/Zmbt1	0.066	0.763237	1363.14	0.782	1	inferred	B6T565	Pyruvate dehydrogenase E1 component subunit beta OS=Zea mays GN=pco116203 PE=2 SV=1
Zmbt1::MitTPR-ΔTP-ZmBT1/Zmbt1	0.057	0.767233	1370.28	0.782	1	inferred	B4G082	Rab GDP dissociation inhibitor alpha OS=Zea mays PE=2 SV=1
Zmbt1::MitTPR-ΔTP-ZmBT1/Zmbt1	0.048	0.767233	1370.28	0.782	1	inferred	A0A096S6Q1	Uncharacterized protein OS=Zea mays GN=Zm.81732 PE=4 SV=1
Zmbt1::MitTPR-ΔTP-ZmBT1/Zmbt1	0.044	0.741259	1323.89	0.782	6	inferred	C0P406	Uncharacterized protein OS=Zea mays GN=LOC100382060 PE=2 SV=1
Zmbt1::MitTPR-ΔTP-ZmBT1/Zmbt1	0.038	0.768232	1372.06	0.782	5	inferred	B6TNC0	Ankyrin repeat domain-containing protein 2 OS=Zea mays GN=LOC100502367 PE=2 SV=1
Zmbt1::MitTPR-ΔTP-ZmBT1/Zmbt1	0.035	0.769231	1373.85	0.782	2	unresolved	A0A0B4J330;B6U1E4;B7ZZ42;C4J410;K7VW90;K7WEL8;O24581;P24067	Uncharacterized protein OS=Zea mays PE=3 SV=1
Zmbt1::MitTPR-ΔTP-ZmBT1/Zmbt1	0.028	0.765235	1366.71	0.782	13	inferred	A0A096TJA2	Uncharacterized protein OS=Zea mays GN=LOC100280242 PE=4 SV=1
Zmbt1::MitTPR-ΔTP-ZmBT1/Zmbt1	0.027	0.768232	1372.06	0.782	9	unresolved	B4G0C6;Q41768	Acetolactate synthase OS=Zea mays PE=2 SV=1
Zmbt1::MitTPR-ΔTP-ZmBT1/Zmbt1	-0.022	0.764236	1364.93	0.782	14	inferred	Q43247	Glyceraldehyde-3-phosphate dehydrogenase 3, cytosolic OS=Zea mays GN=GAPC3 PE=2 SV=1
Zmbt1::MitTPR-ΔTP-ZmBT1/Zmbt1	-0.035	0.762238	1361.36	0.782	4	inferred	B6TK61	26S proteasome non-ATPase regulatory subunit 4 OS=Zea mays GN=LOC100283637 PE=2 SV=1
Zmbt1::MitTPR-ΔTP-ZmBT1/Zmbt1	-0.045	0.77023	1375.63	0.782	2	unresolved	B6SYD0;B6U998	60S ribosomal protein L22-2 OS=Zea mays PE=2 SV=1
Zmbt1::MitTPR-ΔTP-ZmBT1/Zmbt1	-0.053	0.762238	1361.36	0.782	2	inferred	B4FBI6	Uncharacterized protein OS=Zea mays GN=LOC100192485 PE=2 SV=1
Zmbt1::MitTPR-ΔTP-ZmBT1/Zmbt1	-0.057	0.77023	1375.63	0.782	1	inferred	B6SS31	Putative uncharacterized protein OS=Zea mays PE=2 SV=1
Zmbt1::MitTPR-ΔTP-ZmBT1/Zmbt1	-0.071	0.766234	1368.49	0.782	1	inferred	A0A0B4J308	Uncharacterized protein OS=Zea mays GN=LOC100381338 PE=3 SV=1
Zmbt1::MitTPR-ΔTP-ZmBT1/Zmbt1	0.116	0.745255	1331.02	0.783	1	inferred	C4J038	Uncharacterized protein OS=Zea mays PE=2 SV=1
Zmbt1::MitTPR-ΔTP-ZmBT1/Zmbt1	0.081	0.794206	1418.45	0.783	1	inferred	O49975	MKK6-putative MAPKK OS=Zea mays GN=mek1 PE=2 SV=1
Zmbt1::MitTPR-ΔTP-ZmBT1/Zmbt1	0.073	0.745255	1331.02	0.783	1	inferred	K7UB65	Uncharacterized protein OS=Zea mays GN=pco071866(225) PE=4 SV=1
Zmbt1::MitTPR-ΔTP-ZmBT1/Zmbt1	0.071	0.784216	1400.61	0.783	1	inferred	A0A096RQH2	Uncharacterized protein OS=Zea mays GN=SnrK1 PE=3 SV=1
Zmbt1::MitTPR-ΔTP-ZmBT1/Zmbt1	0.069	0.802198	1432.73	0.783	1	inferred	K7TJR8	Uncharacterized protein OS=Zea mays GN=Zm.108153 PE=4 SV=1
Zmbt1::MitTPR-ΔTP-ZmBT1/Zmbt1	0.061	0.792208	1414.88	0.783	1	inferred	A0A096TZ82	Uncharacterized protein OS=Zea mays GN=LOC100381729 PE=4 SV=1
Zmbt1::MitTPR-ΔTP-ZmBT1/Zmbt1	0.059	0.791209	1413.1	0.783	1	unresolved	K7UAY1;K7VAT7	Uncharacterized protein OS=Zea mays GN=STY2 PE=4 SV=1
Zmbt1::MitTPR-ΔTP-ZmBT1/Zmbt1	0.055	0.764236	1364.93	0.783	1	inferred	Q43704	DNA replication licensing factor MCM3 homolog 1 OS=Zea mays GN=ROA1 PE=2 SV=2
Zmbt1::MitTPR-ΔTP-ZmBT1/Zmbt1	0.055	0.75025	1339.95	0.783	2	inferred	B4F8R5	Uncharacterized protein OS=Zea mays GN=LOC100191418 PE=2 SV=1
Zmbt1::MitTPR-ΔTP-ZmBT1/Zmbt1	0.052	0.787213	1405.96	0.783	2	inferred	A0A096Q437	Uncharacterized protein OS=Zea mays PE=3 SV=1
Zmbt1::MitTPR-ΔTP-ZmBT1/Zmbt1	0.051	0.749251	1338.16	0.783	3	inferred	K7U9T3	Uncharacterized protein OS=Zea mays GN=Zm.94451 PE=4 SV=1
Zmbt1::MitTPR-ΔTP-ZmBT1/Zmbt1	0.05	0.771229	1377.41	0.783	2	inferred	P49079	Bifunctional aspartokinase/homoserine dehydrogenase 1, chloroplastic OS=Zea mays GN=AKHSDH1 PE=2 SV=1
Zmbt1::MitTPR-ΔTP-ZmBT1/Zmbt1	0.049	0.788212	1407.75	0.783	2	inferred	A0A096Q8R5	Uncharacterized protein OS=Zea mays GN=LOC100381466 PE=4 SV=1
Zmbt1::MitTPR-ΔTP-ZmBT1/Zmbt1	0.044	0.792208	1414.88	0.783	1	inferred	rev_A0A096TI29	reversed Uncharacterized protein OS=Zea mays PE=4 SV=1
Zmbt1::MitTPR-ΔTP-ZmBT1/Zmbt1	0.037	0.749251	1338.16	0.783	7	inferred	B4G072	DIMBOA UDP-glucosyltransferase BX9 OS=Zea mays GN=BX9 PE=1 SV=1
Zmbt1::MitTPR-ΔTP-ZmBT1/Zmbt1	0.035	0.749251	1338.16	0.783	5	unresolved	B6SK79;C0P455	60S ribosomal protein L4 OS=Zea mays PE=2 SV=1
Zmbt1::MitTPR-ΔTP-ZmBT1/Zmbt1	0.032	0.77023	1375.63	0.783	5	inferred	C0PLF0	Protein disulfide-isomerase OS=Zea mays PE=2 SV=1
Zmbt1::MitTPR-ΔTP-ZmBT1/Zmbt1	0.029	0.784216	1400.61	0.783	7	inferred	B4FN23	Uncharacterized protein OS=Zea mays GN=Zm.68129 PE=2 SV=1
Zmbt1::MitTPR-ΔTP-ZmBT1/Zmbt1	0.027	0.803197	1434.51	0.783	9	inferred	B6UC41	Glyoxysomal fatty acid beta-oxidation multifunctional protein MFP-a OS=Zea mays PE=2 SV=1
Zmbt1::MitTPR-ΔTP-ZmBT1/Zmbt1	0.026	0.763237	1363.14	0.783	12	unresolved	A0A096QHR4;A0A096UCQ5;C0PH85;K7W3S4;P18025;Q41784;Q43697	Uncharacterized protein OS=Zea mays GN=tub7 PE=3 SV=1
Zmbt1::MitTPR-ΔTP-ZmBT1/Zmbt1	-0.024	0.772228	1379.2	0.783	8	unresolved	B4FAV3;K7WG88	40S ribosomal protein S3a OS=Zea mays GN=LOC100273118 PE=2 SV=1
Zmbt1::MitTPR-ΔTP-ZmBT1/Zmbt1	-0.03	0.801199	1430.94	0.783	4	inferred	K7VUU0	Uncharacterized protein OS=Zea mays GN=Zm.86934 PE=4 SV=1
Zmbt1::MitTPR-ΔTP-ZmBT1/Zmbt1	-0.032	0.795205	1420.24	0.783	3	inferred	Q94F78	Nucleosome/chromatin assembly factor A OS=Zea mays GN=nfa104 PE=2 SV=1
Zmbt1::MitTPR-ΔTP-ZmBT1/Zmbt1	-0.04	0.762238	1361.36	0.783	3	inferred	B4G195	Aspartate aminotransferase OS=Zea mays GN=pco075539 PE=2 SV=1
Zmbt1::MitTPR-ΔTP-ZmBT1/Zmbt1	-0.045	0.742258	1325.67	0.783	1	inferred	A0A096QRM9	Uncharacterized protein OS=Zea mays GN=umc1540 PE=4 SV=1
Zmbt1::MitTPR-ΔTP-ZmBT1/Zmbt1	-0.047	0.767233	1370.28	0.783	3	inferred	Q43697	Tubulin beta-5 chain OS=Zea mays GN=TUBB5 PE=2 SV=1
Zmbt1::MitTPR-ΔTP-ZmBT1/Zmbt1	-0.051	0.781219	1395.26	0.783	1	inferred	rev_K7VFQ5	reversed Uncharacterized protein OS=Zea mays GN=ZEAMMB73_195704 PE=4 SV=1
Zmbt1::MitTPR-ΔTP-ZmBT1/Zmbt1	-0.054	0.748252	1336.38	0.783	1	inferred	A0A0B4J2Z2	Small nuclear ribonucleoprotein-associated protein OS=Zea mays GN=Zm.96550 PE=3 SV=1
Zmbt1::MitTPR-ΔTP-ZmBT1/Zmbt1	-0.061	0.767233	1370.28	0.783	1	inferred	A0A096QJV8	Uncharacterized protein OS=Zea mays PE=4 SV=1
Zmbt1::MitTPR-ΔTP-ZmBT1/Zmbt1	-0.062	0.743257	1327.46	0.783	3	inferred	B6TZD9	Eukaryotic translation initiation factor 4B OS=Zea mays PE=2 SV=1
Zmbt1::MitTPR-ΔTP-ZmBT1/Zmbt1	-0.067	0.772228	1379.2	0.783	1	unresolved	K7W3S4;P18025;Q43697	Uncharacterized protein (Fragment) OS=Zea mays GN=LOC100382290 PE=3 SV=1
Zmbt1::MitTPR-ΔTP-ZmBT1/Zmbt1	-0.07	0.76024	1357.79	0.783	1	unresolved	P28516;Q8S4W9	Pyruvate decarboxylase 1 OS=Zea mays GN=PDC1 PE=2 SV=1
Zmbt1::MitTPR-ΔTP-ZmBT1/Zmbt1	-0.073	0.791209	1413.1	0.783	1	inferred	A0A096SA93	Uncharacterized protein OS=Zea mays GN=gpm642 PE=3 SV=1
Zmbt1::MitTPR-ΔTP-ZmBT1/Zmbt1	-0.085	0.762238	1361.36	0.783	1	inferred	B6SJL4	Putative uncharacterized protein OS=Zea mays PE=2 SV=1
Zmbt1::MitTPR-ΔTP-ZmBT1/Zmbt1	0.143	0.753247	1345.3	0.784	1	inferred	B6U242	Uncharacterized protein OS=Zea mays GN=LOC100279494 PE=2 SV=1
Zmbt1::MitTPR-ΔTP-ZmBT1/Zmbt1	0.095	0.778222	1389.9	0.784	1	inferred	C0PF30	Uncharacterized protein OS=Zea mays GN=LOC100383319 PE=2 SV=1
Zmbt1::MitTPR-ΔTP-ZmBT1/Zmbt1	0.089	0.779221	1391.69	0.784	1	inferred	A0A096QAH2	Electron transfer flavoprotein-ubiquinone oxidoreductase, mitochondrial OS=Zea mays GN=LOC100280392 PE=3 SV=1
Zmbt1::MitTPR-ΔTP-ZmBT1/Zmbt1	0.084	0.79021	1411.31	0.784	1	inferred	B4FS28	Serine/threonine-protein phosphatase OS=Zea mays PE=2 SV=1
Zmbt1::MitTPR-ΔTP-ZmBT1/Zmbt1	0.077	0.747253	1334.59	0.784	1	inferred	B6T134	Putative uncharacterized protein OS=Zea mays PE=2 SV=1
Zmbt1::MitTPR-ΔTP-ZmBT1/Zmbt1	0.075	0.779221	1391.69	0.784	1	inferred	K7UYC3	Uncharacterized protein OS=Zea mays GN=ZEAMMB73_288078 PE=4 SV=1
Zmbt1::MitTPR-ΔTP-ZmBT1/Zmbt1	0.072	0.776224	1386.34	0.784	1	inferred	A0A096T303	Uncharacterized protein OS=Zea mays GN=Zm.25128 PE=4 SV=1
Zmbt1::MitTPR-ΔTP-ZmBT1/Zmbt1	0.069	0.789211	1409.53	0.784	1	inferred	A0A096SCN7	Uncharacterized protein OS=Zea mays GN=LOC100282737 PE=4 SV=1
Zmbt1::MitTPR-ΔTP-ZmBT1/Zmbt1	0.065	0.758242	1354.22	0.784	1	inferred	A0A096UJ49	Uncharacterized protein OS=Zea mays PE=4 SV=1
Zmbt1::MitTPR-ΔTP-ZmBT1/Zmbt1	0.063	0.782218	1397.04	0.784	1	inferred	A0A096RE29	Uncharacterized protein OS=Zea mays GN=LOC100272720 PE=4 SV=1
Zmbt1::MitTPR-ΔTP-ZmBT1/Zmbt1	0.063	0.786214	1404.18	0.784	1	inferred	C0PKD2	Uncharacterized protein OS=Zea mays PE=2 SV=1
Zmbt1::MitTPR-ΔTP-ZmBT1/Zmbt1	0.062	0.781219	1395.26	0.784	1	inferred	A0A096SG60	Uncharacterized protein OS=Zea mays GN=Zm.85284 PE=4 SV=1
Zmbt1::MitTPR-ΔTP-ZmBT1/Zmbt1	0.061	0.745255	1331.02	0.784	1	unresolved	B4F9T3;C0P4Z5	Uncharacterized protein OS=Zea mays PE=2 SV=1
Zmbt1::MitTPR-ΔTP-ZmBT1/Zmbt1	0.06	0.79021	1411.31	0.784	1	inferred	A0A096SVF4	Uncharacterized protein OS=Zea mays GN=LOC100383206 PE=4 SV=1
Zmbt1::MitTPR-ΔTP-ZmBT1/Zmbt1	0.058	0.796204	1422.02	0.784	1	inferred	A0A096SCG9	Histone H2B OS=Zea mays GN=Zm.144323 PE=3 SV=1
Zmbt1::MitTPR-ΔTP-ZmBT1/Zmbt1	0.058	0.797203	1423.8	0.784	1	inferred	B4FYH2	Pyruvate kinase OS=Zea mays GN=pco129562 PE=2 SV=1
Zmbt1::MitTPR-ΔTP-ZmBT1/Zmbt1	0.057	0.755245	1348.87	0.784	2	inferred	B6UI56	Oil body-associated protein 2B OS=Zea mays GN=OBAP2B PE=2 SV=1
Zmbt1::MitTPR-ΔTP-ZmBT1/Zmbt1	0.055	0.777223	1388.12	0.784	1	unresolved	A0A096Q7U7;C0P7S8;O65160	Uncharacterized protein OS=Zea mays GN=Zm.158248 PE=3 SV=1
Zmbt1::MitTPR-ΔTP-ZmBT1/Zmbt1	0.055	0.788212	1407.75	0.784	1	inferred	A0A096TET7	Uncharacterized protein OS=Zea mays GN=Zm.17246 PE=3 SV=1
Zmbt1::MitTPR-ΔTP-ZmBT1/Zmbt1	0.054	0.789211	1409.53	0.784	1	inferred	B6TWG6	COP9 signalosome complex subunit 6a OS=Zea mays GN=LOC100284689 PE=2 SV=1
Zmbt1::MitTPR-ΔTP-ZmBT1/Zmbt1	0.052	0.749251	1338.16	0.784	2	unresolved	B6U284;P49106;Q6PLR9	14-3-3-like protein OS=Zea mays GN=csu614a PE=2 SV=1
Zmbt1::MitTPR-ΔTP-ZmBT1/Zmbt1	0.052	0.748252	1336.38	0.784	2	inferred	C0PKD9	Uncharacterized protein OS=Zea mays GN=LOC100383971 PE=2 SV=1
Zmbt1::MitTPR-ΔTP-ZmBT1/Zmbt1	0.051	0.801199	1430.94	0.784	1	inferred	B4FSA2	Thioredoxin domain-containing protein 9 OS=Zea mays GN=LOC100216849 PE=2 SV=1
Zmbt1::MitTPR-ΔTP-ZmBT1/Zmbt1	0.051	0.784216	1400.61	0.784	1	inferred	A0A096S1J5	Uncharacterized protein OS=Zea mays GN=LOC100381498 PE=4 SV=1
Zmbt1::MitTPR-ΔTP-ZmBT1/Zmbt1	0.047	0.752248	1343.51	0.784	3	unresolved	B4FAM6;B6T8P1	Uncharacterized protein OS=Zea mays GN=LOC100191912 PE=2 SV=1
Zmbt1::MitTPR-ΔTP-ZmBT1/Zmbt1	0.045	0.786214	1404.18	0.784	3	inferred	B6U285	Putative uncharacterized protein OS=Zea mays PE=2 SV=1
Zmbt1::MitTPR-ΔTP-ZmBT1/Zmbt1	0.044	0.78022	1393.47	0.784	2	inferred	A0A096TJ64	Uncharacterized protein OS=Zea mays PE=4 SV=1
Zmbt1::MitTPR-ΔTP-ZmBT1/Zmbt1	0.043	0.775225	1384.55	0.784	3	inferred	A1Y2B7	Protein SUPPRESSOR OF GENE SILENCING 3 homolog OS=Zea mays GN=SGS3 PE=1 SV=1
Zmbt1::MitTPR-ΔTP-ZmBT1/Zmbt1	0.043	0.793207	1416.67	0.784	2	inferred	A0A096R2E4	Uncharacterized protein OS=Zea mays GN=Zm.75898 PE=4 SV=1
Zmbt1::MitTPR-ΔTP-ZmBT1/Zmbt1	0.042	0.78022	1393.47	0.784	4	inferred	C4J093	Uncharacterized protein OS=Zea mays GN=LOC100502254 PE=2 SV=1
Zmbt1::MitTPR-ΔTP-ZmBT1/Zmbt1	0.041	0.76024	1357.79	0.784	4	unresolved	A0A096QLU9;C0P558	Uncharacterized protein OS=Zea mays GN=Zm.122897 PE=4 SV=1
Zmbt1::MitTPR-ΔTP-ZmBT1/Zmbt1	0.034	0.802198	1432.73	0.784	3	inferred	A0A096RMC9	Uncharacterized protein OS=Zea mays GN=LOC100281516 PE=4 SV=1
Zmbt1::MitTPR-ΔTP-ZmBT1/Zmbt1	0.033	0.745255	1331.02	0.784	6	inferred	K7TVZ1	6-phosphogluconate dehydrogenase, decarboxylating OS=Zea mays GN=LOC100856973 PE=3 SV=1
Zmbt1::MitTPR-ΔTP-ZmBT1/Zmbt1	0.033	0.794206	1418.45	0.784	4	inferred	A0A096UFY3	Aminomethyltransferase OS=Zea mays GN=IDP232 PE=3 SV=1
Zmbt1::MitTPR-ΔTP-ZmBT1/Zmbt1	0.031	0.805195	1438.08	0.784	2	inferred	A0A096PNV5	Uncharacterized protein OS=Zea mays GN=LOC100382799 PE=4 SV=1
Zmbt1::MitTPR-ΔTP-ZmBT1/Zmbt1	0.031	0.795205	1420.24	0.784	5	inferred	A0A096QRS3	Uncharacterized protein OS=Zea mays GN=LOC100383383 PE=4 SV=1
Zmbt1::MitTPR-ΔTP-ZmBT1/Zmbt1	0.03	0.799201	1427.37	0.784	1	inferred	Q9M7E2	Elongation factor 1-alpha OS=Zea mays PE=2 SV=1
Zmbt1::MitTPR-ΔTP-ZmBT1/Zmbt1	0.028	0.791209	1413.1	0.784	5	inferred	B6SII7	40S ribosomal protein S15 OS=Zea mays GN=LOC100216869 PE=2 SV=1
Zmbt1::MitTPR-ΔTP-ZmBT1/Zmbt1	0.025	0.774226	1382.77	0.784	6	inferred	B4FGL4	60S ribosomal protein L23 OS=Zea mays GN=IDP65 PE=2 SV=1
Zmbt1::MitTPR-ΔTP-ZmBT1/Zmbt1	0.024	0.778222	1389.9	0.784	13	inferred	B6TI78	Peptidyl-prolyl isomerase OS=Zea mays GN=pco127462b PE=2 SV=1
Zmbt1::MitTPR-ΔTP-ZmBT1/Zmbt1	-0.024	0.775225	1384.55	0.784	18	inferred	A0A096Q8H8	Uncharacterized protein OS=Zea mays PE=4 SV=1
Zmbt1::MitTPR-ΔTP-ZmBT1/Zmbt1	-0.025	0.794206	1418.45	0.784	8	inferred	B4FPA0	Uncharacterized protein OS=Zea mays GN=LOC100272558 PE=2 SV=1
Zmbt1::MitTPR-ΔTP-ZmBT1/Zmbt1	-0.027	0.787213	1405.96	0.784	6	inferred	A0A096U7Y9	Uncharacterized protein OS=Zea mays GN=Zm.33261 PE=3 SV=1
Zmbt1::MitTPR-ΔTP-ZmBT1/Zmbt1	-0.028	0.762238	1361.36	0.784	6	inferred	B6T1L4	60S ribosomal protein L17 OS=Zea mays PE=2 SV=1
Zmbt1::MitTPR-ΔTP-ZmBT1/Zmbt1	-0.03	0.751249	1341.73	0.784	10	inferred	B5AMJ8	Alpha-1,4 glucan phosphorylase OS=Zea mays GN=gpm274 PE=2 SV=1
Zmbt1::MitTPR-ΔTP-ZmBT1/Zmbt1	-0.03	0.761239	1359.57	0.784	6	inferred	B4F848	Chaperonin OS=Zea mays GN=pco135715c PE=2 SV=1
Zmbt1::MitTPR-ΔTP-ZmBT1/Zmbt1	-0.03	0.803197	1434.51	0.784	4	inferred	B6U4M0	Polyadenylate-binding protein OS=Zea mays GN=Zm.87253 PE=2 SV=1
Zmbt1::MitTPR-ΔTP-ZmBT1/Zmbt1	-0.032	0.799201	1427.37	0.784	4	inferred	A0A096RFZ7	Uncharacterized protein OS=Zea mays GN=pco061446a PE=3 SV=1
Zmbt1::MitTPR-ΔTP-ZmBT1/Zmbt1	-0.036	0.775225	1384.55	0.784	5	inferred	B4FT31	Dehydroascorbate reductase OS=Zea mays GN=gpm569 PE=2 SV=1
Zmbt1::MitTPR-ΔTP-ZmBT1/Zmbt1	-0.036	0.8002	1429.16	0.784	3	inferred	K7UYN7	Uncharacterized protein OS=Zea mays GN=ZEAMMB73_405039 PE=3 SV=1
Zmbt1::MitTPR-ΔTP-ZmBT1/Zmbt1	-0.037	0.805195	1438.08	0.784	1	unresolved	B4FRH8;B4FVB1;B6SI11;B6TQ08;K7VII1	Actin-7 OS=Zea mays GN=pco095216b PE=2 SV=1
Zmbt1::MitTPR-ΔTP-ZmBT1/Zmbt1	-0.039	0.781219	1395.26	0.784	5	inferred	A0A096SH62	Uncharacterized protein OS=Zea mays GN=LOC100273441 PE=3 SV=1
Zmbt1::MitTPR-ΔTP-ZmBT1/Zmbt1	-0.041	0.783217	1398.83	0.784	2	inferred	A0A096SW39	Uncharacterized protein OS=Zea mays GN=Zm.93885 PE=4 SV=1
Zmbt1::MitTPR-ΔTP-ZmBT1/Zmbt1	-0.044	0.776224	1386.34	0.784	3	inferred	C0PM74	Uncharacterized protein OS=Zea mays GN=pco111761(65) PE=2 SV=1
Zmbt1::MitTPR-ΔTP-ZmBT1/Zmbt1	-0.045	0.783217	1398.83	0.784	1	inferred	A0A096TQ90	Uncharacterized protein OS=Zea mays PE=4 SV=1
Zmbt1::MitTPR-ΔTP-ZmBT1/Zmbt1	-0.049	0.752248	1343.51	0.784	2	inferred	B4FAM6	Uncharacterized protein OS=Zea mays GN=LOC100191912 PE=2 SV=1
Zmbt1::MitTPR-ΔTP-ZmBT1/Zmbt1	-0.05	0.748252	1336.38	0.784	2	inferred	B6SI11	Actin-2 OS=Zea mays GN=Zm.98155 PE=2 SV=1
Zmbt1::MitTPR-ΔTP-ZmBT1/Zmbt1	-0.05	0.744256	1329.24	0.784	1	unresolved	A0A096RZA0;B8A161;Q84UX6	Uncharacterized protein OS=Zea mays GN=Zm.65054 PE=4 SV=1
Zmbt1::MitTPR-ΔTP-ZmBT1/Zmbt1	-0.051	0.784216	1400.61	0.784	1	unresolved	P14640;P33627	Tubulin alpha-1 chain OS=Zea mays GN=TUBA1 PE=3 SV=1
Zmbt1::MitTPR-ΔTP-ZmBT1/Zmbt1	-0.052	0.76024	1357.79	0.784	2	unresolved	B6TNC0;B6U990	Ankyrin repeat domain-containing protein 2 OS=Zea mays GN=LOC100502367 PE=2 SV=1
Zmbt1::MitTPR-ΔTP-ZmBT1/Zmbt1	-0.053	0.791209	1413.1	0.784	1	inferred	A0A096QHR4	Uncharacterized protein OS=Zea mays GN=tub7 PE=3 SV=1
Zmbt1::MitTPR-ΔTP-ZmBT1/Zmbt1	-0.054	0.801199	1430.94	0.784	1	inferred	B4FSZ8	Beta-ureidopropionase OS=Zea mays PE=2 SV=1
Zmbt1::MitTPR-ΔTP-ZmBT1/Zmbt1	-0.054	0.804196	1436.29	0.784	2	unresolved	B6U4M0;K7TLV1	Polyadenylate-binding protein OS=Zea mays GN=Zm.87253 PE=2 SV=1
Zmbt1::MitTPR-ΔTP-ZmBT1/Zmbt1	-0.06	0.804196	1436.29	0.784	1	inferred	B4FGA5	Small nuclear ribonucleoprotein G OS=Zea mays GN=Zm.93924 PE=2 SV=1
Zmbt1::MitTPR-ΔTP-ZmBT1/Zmbt1	-0.06	0.787213	1405.96	0.784	2	inferred	K7US09	Uncharacterized protein OS=Zea mays GN=ZEAMMB73_758959 PE=4 SV=1
Zmbt1::MitTPR-ΔTP-ZmBT1/Zmbt1	-0.061	0.782218	1397.04	0.784	1	inferred	A0A096T4Z5	Uncharacterized protein OS=Zea mays GN=pco064714 PE=4 SV=1
Zmbt1::MitTPR-ΔTP-ZmBT1/Zmbt1	-0.065	0.762238	1361.36	0.784	1	inferred	A0A096RL35	Uncharacterized protein OS=Zea mays GN=Zm.4808 PE=4 SV=1
Zmbt1::MitTPR-ΔTP-ZmBT1/Zmbt1	-0.072	0.743257	1327.46	0.784	1	inferred	C0PAJ9	Uncharacterized protein OS=Zea mays GN=LOC100382777 PE=2 SV=1
Zmbt1::MitTPR-ΔTP-ZmBT1/Zmbt1	-0.073	0.786214	1404.18	0.784	1	inferred	B6TQY2	Serine/threonine-protein phosphatase 2A activator OS=Zea mays PE=2 SV=1
Zmbt1::MitTPR-ΔTP-ZmBT1/Zmbt1	-0.099	0.746254	1332.81	0.784	1	inferred	rev_A0A096T6D8	reversed Uncharacterized protein OS=Zea mays GN=Zm.34657 PE=4 SV=1
Zmbt1::MitTPR-ΔTP-ZmBT1/Zmbt1	0.09	0.755245	1348.87	0.785	1	inferred	P28522	Ribosome-inactivating protein OS=Zea mays PE=1 SV=1
Zmbt1::MitTPR-ΔTP-ZmBT1/Zmbt1	0.072	0.76024	1357.79	0.785	1	inferred	B4FT80	OB-fold nucleic acid binding domain containing protein OS=Zea mays GN=LOC100283190 PE=2 SV=1
Zmbt1::MitTPR-ΔTP-ZmBT1/Zmbt1	0.07	0.801199	1430.94	0.785	1	inferred	A0A096SCZ7	Serine/threonine-protein phosphatase 2A 55 kDa regulatory subunit B OS=Zea mays GN=IDP301 PE=3 SV=1
Zmbt1::MitTPR-ΔTP-ZmBT1/Zmbt1	0.048	0.754246	1347.08	0.785	2	inferred	A0A096U6E4	Uncharacterized protein OS=Zea mays GN=Zm.162622 PE=4 SV=1
Zmbt1::MitTPR-ΔTP-ZmBT1/Zmbt1	0.045	0.756244	1350.65	0.785	5	inferred	B4F9B2	Acetyl-CoA acetyltransferase, cytosolic 1 OS=Zea mays GN=LOC100282283 PE=2 SV=1
Zmbt1::MitTPR-ΔTP-ZmBT1/Zmbt1	0.044	0.801199	1430.94	0.785	1	inferred	A0A096QZB7	Uncharacterized protein OS=Zea mays PE=4 SV=1
Zmbt1::MitTPR-ΔTP-ZmBT1/Zmbt1	0.037	0.76024	1357.79	0.785	4	inferred	K7U9C9	Putative DEAD-box ATP-dependent RNA helicase family protein OS=Zea mays GN=LOC100381785 PE=4 SV=1
Zmbt1::MitTPR-ΔTP-ZmBT1/Zmbt1	0.036	0.798202	1425.59	0.785	3	inferred	K7VP34	Uncharacterized protein OS=Zea mays GN=gpm310 PE=3 SV=1
Zmbt1::MitTPR-ΔTP-ZmBT1/Zmbt1	0.035	0.748252	1336.38	0.785	3	unresolved	B4F9M9;C0PD27;K7V067	Isocitrate dehydrogenase [NADP] OS=Zea mays PE=2 SV=1
Zmbt1::MitTPR-ΔTP-ZmBT1/Zmbt1	0.029	0.798202	1425.59	0.785	4	unresolved	A0A096QNY2;B4FRH8;B4FVB1;B6SI11;B6T5K6;B6TQ08;K7VII1;P93634	Uncharacterized protein OS=Zea mays GN=LOC100273396 PE=3 SV=1
Zmbt1::MitTPR-ΔTP-ZmBT1/Zmbt1	0.028	0.758242	1354.22	0.785	17	inferred	K7VNE0	Uncharacterized protein OS=Zea mays GN=pck2 PE=3 SV=1
Zmbt1::MitTPR-ΔTP-ZmBT1/Zmbt1	0.023	0.758242	1354.22	0.785	18	inferred	B4G0K5	Uncharacterized protein OS=Zea mays GN=LOC100274379 PE=2 SV=1
Zmbt1::MitTPR-ΔTP-ZmBT1/Zmbt1	-0.03	0.799201	1427.37	0.785	5	inferred	B4FFH8	Adenosine kinase 2 OS=Zea mays GN=Zm.94037 PE=2 SV=1
Zmbt1::MitTPR-ΔTP-ZmBT1/Zmbt1	-0.03	0.754246	1347.08	0.785	10	inferred	A0A096Q8J7	Sulfurtransferase OS=Zea mays GN=pco128327 PE=4 SV=1
Zmbt1::MitTPR-ΔTP-ZmBT1/Zmbt1	-0.032	0.775225	1384.55	0.785	6	inferred	A0A096QZQ2	Uncharacterized protein OS=Zea mays GN=LOC100193253 PE=3 SV=1
Zmbt1::MitTPR-ΔTP-ZmBT1/Zmbt1	-0.034	0.807193	1441.65	0.785	1	inferred	C4JA47	Elongation factor 1-alpha OS=Zea mays GN=Zm.122391 PE=2 SV=1
Zmbt1::MitTPR-ΔTP-ZmBT1/Zmbt1	-0.038	0.799201	1427.37	0.785	2	inferred	K7VT58	Fasciclin-like arabinogalactan protein 7 OS=Zea mays GN=pco137326 PE=4 SV=1
Zmbt1::MitTPR-ΔTP-ZmBT1/Zmbt1	-0.044	0.757243	1352.44	0.785	2	inferred	C0P4W0	Uncharacterized protein OS=Zea mays GN=LOC100193964 PE=2 SV=1
Zmbt1::MitTPR-ΔTP-ZmBT1/Zmbt1	-0.049	0.78022	1393.47	0.785	1	unresolved	A0A096QLU9;B6TJJ4;C0P558;C0P576	Uncharacterized protein OS=Zea mays GN=Zm.122897 PE=4 SV=1
Zmbt1::MitTPR-ΔTP-ZmBT1/Zmbt1	-0.062	0.778222	1389.9	0.785	1	inferred	B4FPN9	Uncharacterized protein OS=Zea mays GN=TIDP3152 PE=2 SV=1
Zmbt1::MitTPR-ΔTP-ZmBT1/Zmbt1	-0.064	0.762238	1361.36	0.785	1	unresolved	A0A0B4J3C2;B6UHJ4;C4JA47;O50018;Q9M7E2	Elongation factor 1-alpha OS=Zea mays GN=elfa3 PE=3 SV=1
Zmbt1::MitTPR-ΔTP-ZmBT1/Zmbt1	-0.101	0.755245	1348.87	0.785	1	inferred	A0A096T2V8	Uncharacterized protein OS=Zea mays GN=Zm.84489 PE=4 SV=1
Zmbt1::MitTPR-ΔTP-ZmBT1/Zmbt1	0.043	0.76024	1357.79	0.786	3	inferred	C4J5B2	Uncharacterized protein OS=Zea mays GN=Zm.117994 PE=2 SV=1
Zmbt1::MitTPR-ΔTP-ZmBT1/Zmbt1	0.033	0.808192	1443.43	0.786	3	inferred	B4FE73	Uncharacterized protein OS=Zea mays GN=LOC100194123 PE=2 SV=1
Zmbt1::MitTPR-ΔTP-ZmBT1/Zmbt1	0.025	0.809191	1445.21	0.786	7	inferred	Q946V2	Legumin 1 OS=Zea mays GN=leg1 PE=2 SV=1
Zmbt1::MitTPR-ΔTP-ZmBT1/Zmbt1	-0.047	0.758242	1354.22	0.786	3	inferred	B6TIJ2	Acetylornithine deacetylase OS=Zea mays GN=pco121857a PE=2 SV=1
Zmbt1::MitTPR-ΔTP-ZmBT1/Zmbt1	-0.055	0.809191	1445.21	0.786	2	inferred	B8A043	Uncharacterized protein OS=Zea mays GN=Zm.101883 PE=2 SV=1
Zmbt1::MitTPR-ΔTP-ZmBT1/Zmbt1	-0.082	0.758242	1354.22	0.786	1	inferred	A0A096R438	Uncharacterized protein OS=Zea mays GN=LOC100282640 PE=4 SV=1
Zmbt1::MitTPR-ΔTP-ZmBT1/Zmbt1	0.053	0.816184	1457.7	0.787	2	unresolved	A0A096QGB9;A0A096SXG9	Uncharacterized protein OS=Zea mays PE=4 SV=1
Zmbt1::MitTPR-ΔTP-ZmBT1/Zmbt1	0.048	0.811189	1448.78	0.787	1	inferred	A0A096TKU6	Uncharacterized protein OS=Zea mays PE=4 SV=1
Zmbt1::MitTPR-ΔTP-ZmBT1/Zmbt1	0.037	0.811189	1448.78	0.787	3	inferred	C0P9Q6	Uncharacterized protein OS=Zea mays GN=LOC100192484 PE=2 SV=1
Zmbt1::MitTPR-ΔTP-ZmBT1/Zmbt1	0.058	0.816184	1457.7	0.788	1	inferred	B6UH87	Putative uncharacterized protein OS=Zea mays PE=2 SV=1
Zmbt1::MitTPR-ΔTP-ZmBT1/Zmbt1	0.053	0.816184	1457.7	0.788	1	inferred	B6SXY0	Heat shock 70 kDa protein 1 OS=Zea mays PE=2 SV=1
Zmbt1::MitTPR-ΔTP-ZmBT1/Zmbt1	0.043	0.813187	1452.35	0.788	1	inferred	B6UFY5	60S ribosomal protein L9 OS=Zea mays PE=2 SV=1
Zmbt1::MitTPR-ΔTP-ZmBT1/Zmbt1	0.04	0.815185	1455.92	0.788	2	inferred	C0P5C0	Importin subunit alpha OS=Zea mays GN=Zm.94147 PE=2 SV=1
Zmbt1::MitTPR-ΔTP-ZmBT1/Zmbt1	0.038	0.816184	1457.7	0.788	2	inferred	B6TQ08	Actin-1 OS=Zea mays GN=Zm.95593 PE=2 SV=1
Zmbt1::MitTPR-ΔTP-ZmBT1/Zmbt1	0.027	0.813187	1452.35	0.788	7	inferred	B4FG76	Uncharacterized protein OS=Zea mays GN=pco103333(199) PE=2 SV=1
Zmbt1::MitTPR-ΔTP-ZmBT1/Zmbt1	0.024	0.814186	1454.14	0.788	3	inferred	B6TI93	40S ribosomal protein S23 OS=Zea mays PE=2 SV=1
Zmbt1::MitTPR-ΔTP-ZmBT1/Zmbt1	-0.039	0.818182	1461.27	0.788	2	inferred	K7UTD0	Uridine kinase OS=Zea mays GN=Zm.84726 PE=3 SV=1
Zmbt1::MitTPR-ΔTP-ZmBT1/Zmbt1	-0.048	0.813187	1452.35	0.788	1	inferred	A0A096RWH3	Uncharacterized protein OS=Zea mays GN=Zm.161031 PE=4 SV=1
Zmbt1::MitTPR-ΔTP-ZmBT1/Zmbt1	0.062	0.82018	1464.84	0.789	1	inferred	B4FD75	GNAT transcription factor OS=Zea mays GN=LOC100272537 PE=2 SV=1
Zmbt1::MitTPR-ΔTP-ZmBT1/Zmbt1	0.06	0.818182	1461.27	0.789	1	inferred	B4FS59	Uncharacterized protein OS=Zea mays GN=pco094851 PE=2 SV=1
Zmbt1::MitTPR-ΔTP-ZmBT1/Zmbt1	0.031	0.815185	1455.92	0.789	5	inferred	A0A096R181	Mitochondrial Rho GTPase OS=Zea mays GN=Zm.84557 PE=3 SV=1
Zmbt1::MitTPR-ΔTP-ZmBT1/Zmbt1	-0.063	0.816184	1457.7	0.789	1	inferred	A0A096RDI3	Uncharacterized protein OS=Zea mays PE=4 SV=1
Zmbt1::MitTPR-ΔTP-ZmBT1/Zmbt1	-0.066	0.819181	1463.06	0.789	1	inferred	C0HGT6	Uncharacterized protein OS=Zea mays PE=2 SV=1
Zmbt1::MitTPR-ΔTP-ZmBT1/Zmbt1	-0.069	0.82018	1464.84	0.789	1	inferred	G3K3T2	Guanine-nucleotide-exchange protein OS=Zea mays GN=LOC100857099 PE=2 SV=1
Zmbt1::MitTPR-ΔTP-ZmBT1/Zmbt1	0.028	0.823177	1470.19	0.79	1	unresolved	K7VKH1;P14640;P33627	Uncharacterized protein OS=Zea mays GN=Zm.128873 PE=3 SV=1
Zmbt1::MitTPR-ΔTP-ZmBT1/Zmbt1	-0.031	0.822178	1468.41	0.79	1	unresolved	A0A0B4J3C2;C4JA47;Q9M7E2	Elongation factor 1-alpha OS=Zea mays GN=elfa3 PE=3 SV=1
Zmbt1::MitTPR-ΔTP-ZmBT1/Zmbt1	-0.054	0.822178	1468.41	0.79	1	inferred	K7UBN6	Tyrosyl-tRNA synthetase OS=Zea mays GN=LOC100282315 PE=3 SV=1
Zmbt1::MitTPR-ΔTP-ZmBT1/Zmbt1	-0.054	0.823177	1470.19	0.79	1	inferred	B4FWC4	Uncharacterized protein OS=Zea mays GN=pco133413 PE=2 SV=1
Zmbt1::MitTPR-ΔTP-ZmBT1/Zmbt1	0.041	0.825175	1473.76	0.791	2	inferred	B6T6U2	Nucleic acid binding protein OS=Zea mays PE=2 SV=1
Zmbt1::MitTPR-ΔTP-ZmBT1/Zmbt1	-0.017	0.827173	1477.33	0.791	25	inferred	P49036	Sucrose synthase 2 OS=Zea mays GN=SUS1 PE=1 SV=1
Zmbt1::MitTPR-ΔTP-ZmBT1/Zmbt1	-0.024	0.827173	1477.33	0.791	9	inferred	A0A096RZJ6	Uncharacterized protein OS=Zea mays GN=LOC100382048 PE=4 SV=1
Zmbt1::MitTPR-ΔTP-ZmBT1/Zmbt1	-0.033	0.825175	1473.76	0.791	3	unresolved	A0A096S1J5;B4F7V4	Uncharacterized protein OS=Zea mays GN=LOC100381498 PE=4 SV=1
Zmbt1::MitTPR-ΔTP-ZmBT1/Zmbt1	-0.048	0.826174	1475.55	0.791	1	inferred	B4F875	ATPase ASNA1 homolog OS=Zea mays PE=2 SV=1
Zmbt1::MitTPR-ΔTP-ZmBT1/Zmbt1	0.035	0.829171	1480.9	0.792	2	inferred	B4FUH4	Uncharacterized protein OS=Zea mays GN=LOC100284282 PE=2 SV=1
Zmbt1::MitTPR-ΔTP-ZmBT1/Zmbt1	0.027	0.827173	1477.33	0.792	4	inferred	B4FR08	Cysteine synthase OS=Zea mays PE=2 SV=1
Zmbt1::MitTPR-ΔTP-ZmBT1/Zmbt1	-0.027	0.826174	1475.55	0.792	5	inferred	B4FX16	Macrophage migration inhibitory factor OS=Zea mays GN=cl405_1 PE=2 SV=1
Zmbt1::MitTPR-ΔTP-ZmBT1/Zmbt1	-0.053	0.831169	1484.47	0.794	2	inferred	C0P5F2	Uncharacterized protein OS=Zea mays GN=LOC100382203 PE=2 SV=1
Zmbt1::MitTPR-ΔTP-ZmBT1/Zmbt1	0.051	0.833167	1488.04	0.795	1	inferred	C0PNT2	40S ribosomal protein S24 OS=Zea mays PE=2 SV=1
Zmbt1::MitTPR-ΔTP-ZmBT1/Zmbt1	0.017	0.833167	1488.04	0.795	11	unresolved	A0A096RCF3;B6TBZ8	Uncharacterized protein OS=Zea mays GN=Zm.87285 PE=4 SV=1
Zmbt1::MitTPR-ΔTP-ZmBT1/Zmbt1	-0.028	0.834166	1489.82	0.795	6	inferred	A0A096THR3	Eukaryotic translation initiation factor 3 subunit C OS=Zea mays GN=LOC100272475 PE=3 SV=1
Zmbt1::MitTPR-ΔTP-ZmBT1/Zmbt1	0.047	0.84016	1500.53	0.796	1	inferred	B6UDK3	ABA-induced protein OS=Zea mays PE=2 SV=1
Zmbt1::MitTPR-ΔTP-ZmBT1/Zmbt1	0.039	0.836164	1493.39	0.796	2	inferred	B6TKL2	DNA repair protein RAD23 OS=Zea mays PE=2 SV=1
Zmbt1::MitTPR-ΔTP-ZmBT1/Zmbt1	0.046	0.836164	1493.39	0.797	1	inferred	K7TNE7	Uncharacterized protein OS=Zea mays GN=Zm.6629 PE=4 SV=1
Zmbt1::MitTPR-ΔTP-ZmBT1/Zmbt1	0.041	0.84016	1500.53	0.797	1	inferred	B4FTR5	Uncharacterized protein OS=Zea mays GN=LOC100274377 PE=2 SV=1
Zmbt1::MitTPR-ΔTP-ZmBT1/Zmbt1	0.027	0.845155	1509.45	0.797	3	inferred	K7UW74	Uncharacterized protein OS=Zea mays GN=LOC100381818 PE=3 SV=1
Zmbt1::MitTPR-ΔTP-ZmBT1/Zmbt1	0.022	0.839161	1498.74	0.797	7	inferred	A0A096UDB8	Uncharacterized protein OS=Zea mays PE=4 SV=1
Zmbt1::MitTPR-ΔTP-ZmBT1/Zmbt1	0.021	0.842158	1504.09	0.797	4	unresolved	B6T2R0;P12863	Triosephosphate isomerase, cytosolic OS=Zea mays PE=2 SV=1
Zmbt1::MitTPR-ΔTP-ZmBT1/Zmbt1	0.017	0.839161	1498.74	0.797	8	inferred	K7UTW6	Plasminogen activator inhibitor 1 RNA-binding protein OS=Zea mays GN=LOC100282188 PE=4 SV=1
Zmbt1::MitTPR-ΔTP-ZmBT1/Zmbt1	-0.027	0.84016	1500.53	0.797	4	inferred	A0A096SIZ0	Uncharacterized protein OS=Zea mays GN=LOC100383412 PE=4 SV=1
Zmbt1::MitTPR-ΔTP-ZmBT1/Zmbt1	-0.036	0.843157	1505.88	0.797	2	inferred	A0A096QQZ4	Uncharacterized protein OS=Zea mays GN=Zm.85237 PE=4 SV=1
Zmbt1::MitTPR-ΔTP-ZmBT1/Zmbt1	-0.039	0.845155	1509.45	0.797	1	inferred	B6TYP7	60S ribosomal protein L5-1 OS=Zea mays PE=2 SV=1
Zmbt1::MitTPR-ΔTP-ZmBT1/Zmbt1	-0.044	0.837163	1495.17	0.797	2	inferred	B6TTW1	Cyanate hydratase OS=Zea mays GN=CYN PE=2 SV=1
Zmbt1::MitTPR-ΔTP-ZmBT1/Zmbt1	-0.045	0.844156	1507.66	0.797	1	inferred	Q41790	Calcium-dependent protein kinase OS=Zea mays GN=LOC542226 PE=2 SV=1
Zmbt1::MitTPR-ΔTP-ZmBT1/Zmbt1	-0.053	0.838162	1496.96	0.797	1	unresolved	A0A096QYW3;A0A096TH58	Uncharacterized protein OS=Zea mays GN=LOC100272685 PE=4 SV=1
Zmbt1::MitTPR-ΔTP-ZmBT1/Zmbt1	0.056	0.847153	1513.01	0.798	1	inferred	B4FIR2	Uncharacterized protein OS=Zea mays GN=tap1 PE=2 SV=1
Zmbt1::MitTPR-ΔTP-ZmBT1/Zmbt1	0.047	0.847153	1513.01	0.798	1	inferred	H7BRM0	Pyrophosphate--fructose 6-phosphate 1-phosphotransferase subunit alpha OS=Zea mays GN=PFPalpha retrogene PE=2 SV=1
Zmbt1::MitTPR-ΔTP-ZmBT1/Zmbt1	0.04	0.842158	1504.09	0.798	1	unresolved	B4FVB1;B6T5K6	Uncharacterized protein OS=Zea mays GN=umc2243 PE=2 SV=1
Zmbt1::MitTPR-ΔTP-ZmBT1/Zmbt1	0.031	0.851149	1520.15	0.798	3	inferred	B6TXM6	10-deacetylbaccatin III 10-O-acetyltransferase OS=Zea mays GN=LOC100284805 PE=2 SV=1
Zmbt1::MitTPR-ΔTP-ZmBT1/Zmbt1	0.031	0.844156	1507.66	0.798	2	inferred	C0HFV7	Putative apyrase family protein OS=Zea mays GN=LOC100381419 PE=2 SV=1
Zmbt1::MitTPR-ΔTP-ZmBT1/Zmbt1	0.023	0.856144	1529.07	0.798	3	inferred	B4FSN1	Uncharacterized protein OS=Zea mays GN=Zm.16489 PE=2 SV=1
Zmbt1::MitTPR-ΔTP-ZmBT1/Zmbt1	0.017	0.851149	1520.15	0.798	8	unresolved	A0A0B4J330;B7ZZ42	Uncharacterized protein OS=Zea mays PE=3 SV=1
Zmbt1::MitTPR-ΔTP-ZmBT1/Zmbt1	0.014	0.855145	1527.29	0.798	12	inferred	B4F9T3	Uncharacterized protein OS=Zea mays PE=2 SV=1
Zmbt1::MitTPR-ΔTP-ZmBT1/Zmbt1	-0.022	0.845155	1509.45	0.798	8	unresolved	A0A096PLH9;B6TNR8	Uncharacterized protein OS=Zea mays GN=Zm.94778 PE=3 SV=1
Zmbt1::MitTPR-ΔTP-ZmBT1/Zmbt1	-0.023	0.842158	1504.09	0.798	5	inferred	C0HJ53	Uncharacterized protein OS=Zea mays GN=si618073h11 PE=2 SV=1
Zmbt1::MitTPR-ΔTP-ZmBT1/Zmbt1	-0.025	0.843157	1505.88	0.798	3	inferred	B4FL79	Uncharacterized protein OS=Zea mays GN=Zm.2135 PE=2 SV=1
Zmbt1::MitTPR-ΔTP-ZmBT1/Zmbt1	-0.035	0.839161	1498.74	0.798	2	inferred	B6TNW8	Inosine triphosphate pyrophosphatase OS=Zea mays PE=2 SV=1
Zmbt1::MitTPR-ΔTP-ZmBT1/Zmbt1	-0.046	0.852148	1521.94	0.798	1	inferred	A0A096PXX5	Uncharacterized protein OS=Zea mays GN=Zm.66997 PE=4 SV=1
Zmbt1::MitTPR-ΔTP-ZmBT1/Zmbt1	-0.048	0.855145	1527.29	0.798	1	inferred	A0A096QKR1	Uncharacterized protein OS=Zea mays GN=TIDP3331 PE=3 SV=1
Zmbt1::MitTPR-ΔTP-ZmBT1/Zmbt1	-0.061	0.838162	1496.96	0.798	1	inferred	B6T9S2	Heterogeneous nuclear ribonucleoprotein 27C OS=Zea mays PE=2 SV=1
Zmbt1::MitTPR-ΔTP-ZmBT1/Zmbt1	0.042	0.849151	1516.58	0.799	1	unresolved	A0A096QRS3;C0P3N5;C0PFA7	Uncharacterized protein OS=Zea mays GN=LOC100383383 PE=4 SV=1
Zmbt1::MitTPR-ΔTP-ZmBT1/Zmbt1	0.035	0.85015	1518.37	0.799	2	inferred	B6TXN7	60S ribosomal protein L22-2 OS=Zea mays PE=2 SV=1
Zmbt1::MitTPR-ΔTP-ZmBT1/Zmbt1	0.028	0.857143	1530.86	0.799	2	inferred	B6TB97	40S ribosomal protein S3 OS=Zea mays GN=TIDP2739 PE=2 SV=1
Zmbt1::MitTPR-ΔTP-ZmBT1/Zmbt1	0.025	0.851149	1520.15	0.799	3	inferred	K7UXQ3	Uncharacterized protein OS=Zea mays GN=pco112665 PE=3 SV=1
Zmbt1::MitTPR-ΔTP-ZmBT1/Zmbt1	-0.022	0.849151	1516.58	0.799	9	inferred	B4FWK0	Eukaryotic translation initiation factor 3 subunit D OS=Zea mays GN=pco079824 PE=2 SV=1
Zmbt1::MitTPR-ΔTP-ZmBT1/Zmbt1	-0.025	0.848152	1514.8	0.799	5	inferred	B6SIM9	60S ribosomal protein L17 OS=Zea mays PE=2 SV=1
Zmbt1::MitTPR-ΔTP-ZmBT1/Zmbt1	-0.025	0.855145	1527.29	0.799	2	unresolved	B4FFZ7;B6T872	Uncharacterized protein OS=Zea mays GN=LOC100193699 PE=2 SV=1
Zmbt1::MitTPR-ΔTP-ZmBT1/Zmbt1	-0.025	0.855145	1527.29	0.799	1	inferred	A0A0B4J2X8	Uncharacterized protein OS=Zea mays GN=LOC100194057 PE=4 SV=1
Zmbt1::MitTPR-ΔTP-ZmBT1/Zmbt1	-0.029	0.851149	1520.15	0.799	2	inferred	A0A096QS70	Uncharacterized protein OS=Zea mays GN=pco138259(713) PE=4 SV=1
Zmbt1::MitTPR-ΔTP-ZmBT1/Zmbt1	0.038	0.859141	1534.43	0.8	1	inferred	C0P4E8	Uncharacterized protein OS=Zea mays GN=umc1467 PE=2 SV=1
Zmbt1::MitTPR-ΔTP-ZmBT1/Zmbt1	0.037	0.86014	1536.21	0.8	1	inferred	Q05737	GTP-binding protein YPTM2 OS=Zea mays GN=YPTM2 PE=2 SV=1
Zmbt1::MitTPR-ΔTP-ZmBT1/Zmbt1	0.026	0.859141	1534.43	0.8	1	inferred	A0A096S125	Uncharacterized protein OS=Zea mays GN=LOC100280715 PE=3 SV=1
Zmbt1::MitTPR-ΔTP-ZmBT1/Zmbt1	0.024	0.851149	1520.15	0.8	2	unresolved	A0A096RDI3;B4FFH8;K7UH13	Uncharacterized protein OS=Zea mays PE=4 SV=1
Zmbt1::MitTPR-ΔTP-ZmBT1/Zmbt1	-0.021	0.86014	1536.21	0.8	4	inferred	B4FMA8	SNF2 transcription factor OS=Zea mays GN=gpm690 PE=2 SV=1
Zmbt1::MitTPR-ΔTP-ZmBT1/Zmbt1	-0.027	0.854146	1525.5	0.8	4	inferred	K7VJC3	Uncharacterized protein OS=Zea mays GN=Zm.20275 PE=3 SV=1
Zmbt1::MitTPR-ΔTP-ZmBT1/Zmbt1	-0.028	0.855145	1527.29	0.8	3	inferred	B6T6I3	Ubiquitin-activating enzyme E1 domain-containing protein 1 OS=Zea mays PE=2 SV=1
Zmbt1::MitTPR-ΔTP-ZmBT1/Zmbt1	-0.028	0.854146	1525.5	0.8	3	inferred	B4FQ84	Uncharacterized protein OS=Zea mays PE=2 SV=1
Zmbt1::MitTPR-ΔTP-ZmBT1/Zmbt1	-0.046	0.855145	1527.29	0.8	1	inferred	A0A096QIP3	Uncharacterized protein OS=Zea mays GN=Zm.142060 PE=4 SV=1
Zmbt1::MitTPR-ΔTP-ZmBT1/Zmbt1	-0.052	0.859141	1534.43	0.8	1	inferred	A0A096QV93	Uncharacterized protein OS=Zea mays GN=LOC100381809 PE=3 SV=1
Zmbt1::MitTPR-ΔTP-ZmBT1/Zmbt1	0.042	0.868132	1550.48	0.801	1	inferred	A0A096SAH0	Uncharacterized protein OS=Zea mays GN=pco061645(76) PE=4 SV=1
Zmbt1::MitTPR-ΔTP-ZmBT1/Zmbt1	0.041	0.863137	1541.56	0.801	1	inferred	B6U9H6	60S ribosomal protein L30 OS=Zea mays PE=2 SV=1
Zmbt1::MitTPR-ΔTP-ZmBT1/Zmbt1	0.018	0.868132	1550.48	0.801	4	unresolved	A0A096SCG9;B6T1G5;P30756;Q43261	Histone H2B OS=Zea mays GN=Zm.144323 PE=3 SV=1
Zmbt1::MitTPR-ΔTP-ZmBT1/Zmbt1	-0.02	0.862138	1539.78	0.801	8	inferred	A0A096PX16	Coatomer subunit beta OS=Zea mays GN=LOC100383446 PE=4 SV=1
Zmbt1::MitTPR-ΔTP-ZmBT1/Zmbt1	0.042	0.868132	1550.48	0.802	1	inferred	B6T514	Oligosaccharyl transferase STT3 subunit OS=Zea mays GN=LOC100192699 PE=2 SV=1
Zmbt1::MitTPR-ΔTP-ZmBT1/Zmbt1	0.032	0.87013	1554.05	0.802	1	inferred	A0A096R3F8	Proteasome subunit beta type OS=Zea mays PE=3 SV=1
Zmbt1::MitTPR-ΔTP-ZmBT1/Zmbt1	0.028	0.868132	1550.48	0.802	3	inferred	C4J411	Uncharacterized protein OS=Zea mays PE=2 SV=1
Zmbt1::MitTPR-ΔTP-ZmBT1/Zmbt1	-0.024	0.863137	1541.56	0.802	2	inferred	B6SJ21	Guanine nucleotide-binding protein beta subunit-like protein OS=Zea mays GN=gpm583 PE=2 SV=1
Zmbt1::MitTPR-ΔTP-ZmBT1/Zmbt1	-0.025	0.865135	1545.13	0.802	3	inferred	P49727	Cytochrome b-c1 complex subunit Rieske, mitochondrial OS=Zea mays PE=2 SV=1
Zmbt1::MitTPR-ΔTP-ZmBT1/Zmbt1	-0.034	0.867133	1548.7	0.802	2	inferred	K7VKX8	Uncharacterized protein OS=Zea mays GN=nfc102 PE=4 SV=1
Zmbt1::MitTPR-ΔTP-ZmBT1/Zmbt1	-0.036	0.867133	1548.7	0.802	1	inferred	C0PAD6	Uncharacterized protein OS=Zea mays PE=2 SV=1
Zmbt1::MitTPR-ΔTP-ZmBT1/Zmbt1	-0.041	0.866134	1546.92	0.802	1	inferred	A0A096TJB2	Uncharacterized protein OS=Zea mays GN=Zm.94941 PE=4 SV=1
Zmbt1::MitTPR-ΔTP-ZmBT1/Zmbt1	0.024	0.871129	1555.84	0.803	2	inferred	P25892	Ribosome-inactivating protein 9 OS=Zea mays GN=CRIP9 PE=1 SV=1
Zmbt1::MitTPR-ΔTP-ZmBT1/Zmbt1	0.017	0.866134	1546.92	0.803	4	inferred	B6TKC8	Gibberellin receptor GID1L2 OS=Zea mays GN=LOC100283652 PE=2 SV=1
Zmbt1::MitTPR-ΔTP-ZmBT1/Zmbt1	-0.012	0.872128	1557.62	0.803	11	inferred	P00333	Alcohol dehydrogenase 1 OS=Zea mays GN=ADH1 PE=2 SV=1
Zmbt1::MitTPR-ΔTP-ZmBT1/Zmbt1	-0.019	0.867133	1548.7	0.803	4	inferred	C0PAS6	Uncharacterized protein OS=Zea mays PE=2 SV=1
Zmbt1::MitTPR-ΔTP-ZmBT1/Zmbt1	-0.022	0.865135	1545.13	0.803	3	inferred	C0HGR4	4-alpha-glucanotransferase OS=Zea mays GN=pco094517 PE=2 SV=1
Zmbt1::MitTPR-ΔTP-ZmBT1/Zmbt1	-0.035	0.874126	1561.19	0.803	1	inferred	B6UDP8	Protein CYPRO4 OS=Zea mays PE=2 SV=1
Zmbt1::MitTPR-ΔTP-ZmBT1/Zmbt1	-0.048	0.868132	1550.48	0.803	1	inferred	B4FB66	Uncharacterized protein OS=Zea mays GN=LOC100193240 PE=2 SV=1
Zmbt1::MitTPR-ΔTP-ZmBT1/Zmbt1	0.037	0.874126	1561.19	0.804	1	inferred	B4FID6	Isocitrate dehydrogenase subunit 1 OS=Zea mays GN=Zm.14993 PE=2 SV=1
Zmbt1::MitTPR-ΔTP-ZmBT1/Zmbt1	0.021	0.874126	1561.19	0.804	1	unresolved	B4F9G0;B6SK79;C0P455	Uncharacterized protein OS=Zea mays GN=gpm217b PE=2 SV=1
Zmbt1::MitTPR-ΔTP-ZmBT1/Zmbt1	-0.026	0.876124	1564.76	0.804	2	inferred	K7UVJ7	Uncharacterized protein OS=Zea mays GN=LOC100382927 PE=4 SV=1
Zmbt1::MitTPR-ΔTP-ZmBT1/Zmbt1	-0.026	0.875125	1562.97	0.804	2	inferred	A0A096SC11	Uncharacterized protein OS=Zea mays GN=Zm.76 PE=3 SV=1
Zmbt1::MitTPR-ΔTP-ZmBT1/Zmbt1	-0.05	0.873127	1559.4	0.804	1	inferred	B4FMB3	Ribosomal protein L15 OS=Zea mays GN=LOC100282218 PE=2 SV=1
Zmbt1::MitTPR-ΔTP-ZmBT1/Zmbt1	0.024	0.878122	1568.33	0.805	3	inferred	C0HGL2	Uncharacterized protein OS=Zea mays GN=LOC100194042 PE=2 SV=1
Zmbt1::MitTPR-ΔTP-ZmBT1/Zmbt1	-0.019	0.877123	1566.54	0.805	8	inferred	K7WDG3	Beta-adaptin-like protein OS=Zea mays GN=Zm.56706 PE=3 SV=1
Zmbt1::MitTPR-ΔTP-ZmBT1/Zmbt1	-0.022	0.876124	1564.76	0.805	2	unresolved	A0A0B4J330;B6U1E4;B7ZZ42	Uncharacterized protein OS=Zea mays PE=3 SV=1
Zmbt1::MitTPR-ΔTP-ZmBT1/Zmbt1	0.023	0.879121	1570.11	0.806	2	unresolved	B6U9H6;O48558	60S ribosomal protein L30 OS=Zea mays PE=2 SV=1
Zmbt1::MitTPR-ΔTP-ZmBT1/Zmbt1	0.014	0.88012	1571.89	0.806	9	unresolved	B4FH57;B4FVB2	Elongation factor Tu OS=Zea mays GN=LOC100194026 PE=2 SV=1
Zmbt1::MitTPR-ΔTP-ZmBT1/Zmbt1	-0.02	0.881119	1573.68	0.806	3	unresolved	B6SX73;B6SZ64	60S ribosomal protein L35 OS=Zea mays GN=rpl35 PE=2 SV=1
Zmbt1::MitTPR-ΔTP-ZmBT1/Zmbt1	-0.045	0.882118	1575.46	0.806	1	inferred	B4FTA4	Uricase OS=Zea mays GN=LOC100274529 PE=2 SV=1
Zmbt1::MitTPR-ΔTP-ZmBT1/Zmbt1	0.034	0.883117	1577.25	0.807	1	inferred	B6TX66	Fasciclin-like arabinogalactan protein 10 OS=Zea mays PE=2 SV=1
Zmbt1::MitTPR-ΔTP-ZmBT1/Zmbt1	0.03	0.881119	1573.68	0.807	1	inferred	Q64HC3	ASF/SF2-like pre-mRNA splicing factor SRP32 OS=Zea mays GN=srp32 PE=2 SV=1
Zmbt1::MitTPR-ΔTP-ZmBT1/Zmbt1	-0.012	0.884116	1579.03	0.807	31	inferred	B4FAD9	Uncharacterized protein OS=Zea mays GN=LOC100191463 PE=2 SV=1
Zmbt1::MitTPR-ΔTP-ZmBT1/Zmbt1	-0.016	0.899101	1605.79	0.807	3	inferred	A0A096U7P6	Uncharacterized protein OS=Zea mays PE=3 SV=1
Zmbt1::MitTPR-ΔTP-ZmBT1/Zmbt1	-0.033	0.886114	1582.6	0.807	1	inferred	C0P7L5	Uncharacterized protein OS=Zea mays GN=LOC100280169 PE=2 SV=1
Zmbt1::MitTPR-ΔTP-ZmBT1/Zmbt1	-0.034	0.882118	1575.46	0.807	1	inferred	B4FIG6	Uncharacterized protein OS=Zea mays GN=pco144592a PE=2 SV=1
Zmbt1::MitTPR-ΔTP-ZmBT1/Zmbt1	0.044	0.886114	1582.6	0.808	1	inferred	B4FW43	Uncharacterized protein OS=Zea mays PE=2 SV=1
Zmbt1::MitTPR-ΔTP-ZmBT1/Zmbt1	0.038	0.886114	1582.6	0.808	1	inferred	B7ZZ92	Uncharacterized protein OS=Zea mays PE=2 SV=1
Zmbt1::MitTPR-ΔTP-ZmBT1/Zmbt1	0.033	0.898102	1604.01	0.808	1	inferred	B6TW65	Beta-glucosidase OS=Zea mays GN=Zm.5375 PE=2 SV=1
Zmbt1::MitTPR-ΔTP-ZmBT1/Zmbt1	0.032	0.899101	1605.79	0.808	2	unresolved	A0A096TIB6;K7V106	Phosphoglycerate kinase OS=Zea mays GN=umc1110 PE=3 SV=1
Zmbt1::MitTPR-ΔTP-ZmBT1/Zmbt1	0.032	0.887113	1584.38	0.808	1	inferred	C0P3N5	Uncharacterized protein OS=Zea mays GN=LOC100382017 PE=2 SV=1
Zmbt1::MitTPR-ΔTP-ZmBT1/Zmbt1	0.022	0.899101	1605.79	0.808	2	inferred	C0PJ26	Uncharacterized protein OS=Zea mays PE=2 SV=1
Zmbt1::MitTPR-ΔTP-ZmBT1/Zmbt1	0.019	0.888112	1586.17	0.808	3	inferred	B6SMY5	Putative uncharacterized protein OS=Zea mays PE=2 SV=1
Zmbt1::MitTPR-ΔTP-ZmBT1/Zmbt1	-0.014	0.898102	1604.01	0.808	7	inferred	C4J4E4	Uncharacterized protein OS=Zea mays GN=LOC100501585 PE=2 SV=1
Zmbt1::MitTPR-ΔTP-ZmBT1/Zmbt1	-0.017	0.885115	1580.82	0.808	6	unresolved	B4FNK1;C0PLI2	Uncharacterized protein OS=Zea mays PE=2 SV=1
Zmbt1::MitTPR-ΔTP-ZmBT1/Zmbt1	-0.018	0.893107	1595.09	0.808	3	unresolved	B4FSV6;O81237	6-phosphogluconate dehydrogenase, decarboxylating OS=Zea mays GN=Zm.506 PE=2 SV=1
Zmbt1::MitTPR-ΔTP-ZmBT1/Zmbt1	-0.038	0.9001	1607.58	0.808	1	inferred	B4FJC9	Uncharacterized protein OS=Zea mays GN=cl53957_1a PE=2 SV=1
Zmbt1::MitTPR-ΔTP-ZmBT1/Zmbt1	0.057	0.902098	1611.15	0.809	1	inferred	B6T9B5	Putative uncharacterized protein OS=Zea mays PE=2 SV=1
Zmbt1::MitTPR-ΔTP-ZmBT1/Zmbt1	0.031	0.89011	1589.74	0.809	1	inferred	B6TJJ4	RNA binding protein OS=Zea mays PE=2 SV=1
Zmbt1::MitTPR-ΔTP-ZmBT1/Zmbt1	0.026	0.894106	1596.87	0.809	1	inferred	A0A096SKE2	Uncharacterized protein OS=Zea mays GN=Zm.21995 PE=4 SV=1
Zmbt1::MitTPR-ΔTP-ZmBT1/Zmbt1	0.023	0.897103	1602.23	0.809	1	unresolved	B4FSG6;B6SZE0	Putative ubiquitin-conjugating enzyme family OS=Zea mays GN=Zm.27068 PE=2 SV=1
Zmbt1::MitTPR-ΔTP-ZmBT1/Zmbt1	0.023	0.898102	1604.01	0.809	2	inferred	A0A096QK67	Uncharacterized protein OS=Zea mays GN=LOC100273789 PE=4 SV=1
Zmbt1::MitTPR-ΔTP-ZmBT1/Zmbt1	0.022	0.889111	1587.95	0.809	3	inferred	A0A096PLH9	Uncharacterized protein OS=Zea mays GN=Zm.94778 PE=3 SV=1
Zmbt1::MitTPR-ΔTP-ZmBT1/Zmbt1	0.02	0.892108	1593.3	0.809	2	unresolved	A0A0B4J303;A0A0B4J3A7;C0PHE3	Uncharacterized protein OS=Zea mays GN=pco074340a PE=3 SV=1
Zmbt1::MitTPR-ΔTP-ZmBT1/Zmbt1	0.018	0.904096	1614.72	0.809	1	inferred	K7VW02	Uncharacterized protein OS=Zea mays GN=ZEAMMB73_698127 PE=4 SV=1
Zmbt1::MitTPR-ΔTP-ZmBT1/Zmbt1	0.017	0.904096	1614.72	0.809	4	unresolved	B4FFH8;K7UH13	Adenosine kinase 2 OS=Zea mays GN=Zm.94037 PE=2 SV=1
Zmbt1::MitTPR-ΔTP-ZmBT1/Zmbt1	0.017	0.903097	1612.93	0.809	4	inferred	C0P3S2	Uncharacterized protein OS=Zea mays GN=pco070745(700) PE=2 SV=1
Zmbt1::MitTPR-ΔTP-ZmBT1/Zmbt1	0.016	0.889111	1587.95	0.809	2	inferred	P25209	Nuclear transcription factor Y subunit B OS=Zea mays GN=NFY2 PE=2 SV=1
Zmbt1::MitTPR-ΔTP-ZmBT1/Zmbt1	0.014	0.902098	1611.15	0.809	7	inferred	A0A096U8U9	Uncharacterized protein OS=Zea mays GN=Zm.13856 PE=3 SV=1
Zmbt1::MitTPR-ΔTP-ZmBT1/Zmbt1	0.014	0.905095	1616.5	0.809	4	inferred	A0A096QGB9	Uncharacterized protein OS=Zea mays PE=4 SV=1
Zmbt1::MitTPR-ΔTP-ZmBT1/Zmbt1	-0.017	0.893107	1595.09	0.809	4	inferred	A0A096S756	Uncharacterized protein OS=Zea mays GN=LOC100273881 PE=4 SV=1
Zmbt1::MitTPR-ΔTP-ZmBT1/Zmbt1	-0.017	0.905095	1616.5	0.809	1	unresolved	A0A096UCQ5;C0PH85;K7W3S4;P18025;Q43697	Uncharacterized protein OS=Zea mays GN=Zm.95526 PE=3 SV=1
Zmbt1::MitTPR-ΔTP-ZmBT1/Zmbt1	-0.026	0.893107	1595.09	0.809	1	unresolved	A0A096TN19;K7TND7	Uncharacterized protein OS=Zea mays GN=Zm.19610 PE=4 SV=1
Zmbt1::MitTPR-ΔTP-ZmBT1/Zmbt1	-0.03	0.898102	1604.01	0.809	2	inferred	C0PGB3	Uncharacterized protein OS=Zea mays GN=LOC100383482 PE=2 SV=1
Zmbt1::MitTPR-ΔTP-ZmBT1/Zmbt1	-0.031	0.899101	1605.79	0.809	1	inferred	B4FQ23	Lactoylglutathione lyase OS=Zea mays GN=LOC100283197 PE=2 SV=1
Zmbt1::MitTPR-ΔTP-ZmBT1/Zmbt1	0.038	0.907093	1620.07	0.81	1	inferred	B8A1K3	Uncharacterized protein OS=Zea mays GN=LOC100280047 PE=2 SV=1
Zmbt1::MitTPR-ΔTP-ZmBT1/Zmbt1	0.026	0.891109	1591.52	0.81	1	inferred	A0A0B4J3C1	Uncharacterized protein OS=Zea mays GN=IDP1950 PE=3 SV=1
Zmbt1::MitTPR-ΔTP-ZmBT1/Zmbt1	0.025	0.908092	1621.85	0.81	1	inferred	B6SS66	Phenylalanyl-tRNA synthetase alpha chain OS=Zea mays PE=2 SV=1
Zmbt1::MitTPR-ΔTP-ZmBT1/Zmbt1	0.024	0.893107	1595.09	0.81	1	unresolved	B4FSV6;K7TVZ1;O81237	6-phosphogluconate dehydrogenase, decarboxylating OS=Zea mays GN=Zm.506 PE=2 SV=1
Zmbt1::MitTPR-ΔTP-ZmBT1/Zmbt1	0.024	0.907093	1620.07	0.81	1	inferred	B4G038	Homoserine dehydrogenase OS=Zea mays GN=LOC100282632 PE=2 SV=1
Zmbt1::MitTPR-ΔTP-ZmBT1/Zmbt1	0.023	0.896104	1600.44	0.81	2	inferred	B4F8H9	Uncharacterized protein OS=Zea mays GN=LOC100191348 PE=2 SV=1
Zmbt1::MitTPR-ΔTP-ZmBT1/Zmbt1	0.021	0.898102	1604.01	0.81	3	unresolved	K7VKH1;P14640;P22275;P33627	Uncharacterized protein OS=Zea mays GN=Zm.128873 PE=3 SV=1
Zmbt1::MitTPR-ΔTP-ZmBT1/Zmbt1	0.021	0.904096	1614.72	0.81	2	inferred	A0A096R8B3	Xylose isomerase OS=Zea mays GN=pco103489b PE=3 SV=1
Zmbt1::MitTPR-ΔTP-ZmBT1/Zmbt1	0.02	0.896104	1600.44	0.81	2	inferred	B4FH57	Elongation factor Tu OS=Zea mays GN=LOC100194026 PE=2 SV=1
Zmbt1::MitTPR-ΔTP-ZmBT1/Zmbt1	0.019	0.897103	1602.23	0.81	2	inferred	C4J159	Putative glycine-rich protein OS=Zea mays GN=LOC100857047 PE=2 SV=1
Zmbt1::MitTPR-ΔTP-ZmBT1/Zmbt1	0.018	0.897103	1602.23	0.81	2	inferred	A0A096S6X8	40S ribosomal protein S12 OS=Zea mays GN=pco068483 PE=3 SV=1
Zmbt1::MitTPR-ΔTP-ZmBT1/Zmbt1	0.018	0.892108	1593.3	0.81	3	inferred	B4FIY7	Uncharacterized protein OS=Zea mays GN=LOC100286302 PE=2 SV=1
Zmbt1::MitTPR-ΔTP-ZmBT1/Zmbt1	0.016	0.892108	1593.3	0.81	4	inferred	B4FTE5	Uncharacterized protein OS=Zea mays GN=LOC100273178 PE=2 SV=1
Zmbt1::MitTPR-ΔTP-ZmBT1/Zmbt1	0.014	0.906094	1618.28	0.81	5	inferred	B6TS72	U2 small nuclear ribonucleoprotein A OS=Zea mays PE=2 SV=1
Zmbt1::MitTPR-ΔTP-ZmBT1/Zmbt1	-0.038	0.896104	1600.44	0.81	1	inferred	B6SKP8	Dynamin-related protein 1C OS=Zea mays GN=LOC100280709 PE=2 SV=1
Zmbt1::MitTPR-ΔTP-ZmBT1/Zmbt1	0.029	0.916084	1636.13	0.811	1	inferred	A0A096PTM4	Uncharacterized protein OS=Zea mays GN=Zm.86112 PE=4 SV=1
Zmbt1::MitTPR-ΔTP-ZmBT1/Zmbt1	0.022	0.923077	1648.62	0.811	1	inferred	B6TEV5	Palmitoyl-protein thioesterase 1 OS=Zea mays PE=2 SV=1
Zmbt1::MitTPR-ΔTP-ZmBT1/Zmbt1	0.022	0.911089	1627.2	0.811	1	inferred	B4F8H5	Uncharacterized protein OS=Zea mays GN=cl55515_1a PE=2 SV=1
Zmbt1::MitTPR-ΔTP-ZmBT1/Zmbt1	0.022	0.921079	1645.05	0.811	1	inferred	A0A096QEC4	Uncharacterized protein OS=Zea mays GN=LOC100384520 PE=4 SV=1
Zmbt1::MitTPR-ΔTP-ZmBT1/Zmbt1	0.021	0.923077	1648.62	0.811	1	inferred	B4F8X3	Acyl-coenzyme A oxidase OS=Zea mays GN=LOC100191469 PE=2 SV=1
Zmbt1::MitTPR-ΔTP-ZmBT1/Zmbt1	0.018	0.914086	1632.56	0.811	1	unresolved	A0A096QVG7;B6T8U5	Uncharacterized protein OS=Zea mays GN=pco077380 PE=4 SV=1
Zmbt1::MitTPR-ΔTP-ZmBT1/Zmbt1	0.015	0.918082	1639.69	0.811	4	inferred	A5GZ73	Glucose-1-phosphate adenylyltransferase OS=Zea mays GN=LOC100101531 PE=2 SV=1
Zmbt1::MitTPR-ΔTP-ZmBT1/Zmbt1	0.015	0.92008	1643.26	0.811	6	inferred	A0A096TG88	Uncharacterized protein OS=Zea mays GN=Zm.78158 PE=4 SV=1
Zmbt1::MitTPR-ΔTP-ZmBT1/Zmbt1	0.011	0.922078	1646.83	0.811	1	unresolved	B4FRH8;B6SI11;K7VII1	Actin-7 OS=Zea mays GN=pco095216b PE=2 SV=1
Zmbt1::MitTPR-ΔTP-ZmBT1/Zmbt1	0.011	0.909091	1623.64	0.811	5	unresolved	B6SUD1;P00333	Alcohol dehydrogenase 2 OS=Zea mays GN=adh2 PE=2 SV=1
[truncated: 154 more rows]
